# Supplementary material for: Apolipoprotein E region molecular signatures of Alzheimer's disease
Source: Aging Cell. 2018 May 23;17(4):e12779. doi: 10.1111/acel.12779 (PMC6052488; doi:10.1111/acel.12779)
Supplement: Supplementary file 7 [file ACEL-17-na-s007.xlsx]

## Sheet: Table_S2
Table S2. Basic information on SNPs and the associations of these SNPs with AD.
ID	SNP ID	Imputed	Location	Gene	Alleles	Minor allele frequency			H-W disequilibrium p-values			Effects
						Pooled			Pooled			Meta					LOADFS					HRS					CHS					FHS					FHSO
						All	Cases	Non-cases	All	Cases	Non-cases	N total	N cases	beta	SE	p-value	N total	N cases	beta	SE	p-value	N total	N cases	beta	SE	p-value	N total	N cases	beta	SE	p-value	N total	N cases	beta	SE	p-value	N total	N cases	beta	SE	p-value
1	rs7026		44821259	BCAM	C/t	0.347	0.325	0.352	0.0986	0.001724	0.6141	14134	2310	-0.127676	0.0478324	0.00760218	3715	1850	-0.0998684	0.0636584	0.11669	7219	263	-0.214447	0.0961998	0.0258018	3200	197	-0.0971114	0.110264	0.37847	NA	NA	NA	NA	NA	NA	NA	NA	NA	NA
2	rs1871045		44823511	BCAM	C/t	0.366	0.333	0.372	0.4572	3.47e-05	0.4868	17766	2614	-0.190665	0.0420742	5.85e-06	3715	1850	-0.230507	0.0645691	0.000357073	7216	262	-0.23543	0.0957548	0.0139452	3203	196	-0.110659	0.107645	0.303951	628	203	-0.151163	0.107539	0.159823	3004	103	-0.0953377	0.152137	0.530885
3	rs11668536*	CHS	44825219	BCAM	C/t	0.239	0.221	0.242	0.1515	5.94e-07	0.6645	13707	2292	-0.138725	0.0561588	0.0135029	3715	1850	-0.137495	0.0763757	0.0718218	7220	263	-0.229334	0.110604	0.0381287	2772	179	-0.0261143	0.125096	0.834641	NA	NA	NA	NA	NA	NA	NA	NA	NA	NA
4	rs10402271		44825957	BCAM	A/c	0.34	0.412	0.328	0.7696	0.749	0.9288	18734	2660	0.288587	0.0405713	1.13e-12	3715	1850	0.397907	0.0635777	3.88454e-10	7211	262	0.204025	0.0937388	0.0295156	4156	240	0.297344	0.0953804	0.0018242	631	205	0.0767668	0.105594	0.467226	3021	103	0.301709	0.146308	0.039194
5	rs4803760		44830577		C/t	0.188	0.174	0.191	0.8253	0.8283	0.8579	14108	2309	-0.0671741	0.0593432	0.257652	3715	1850	-0.0766232	0.0813694	0.346361	7198	262	0.0301072	0.111991	0.788057	3195	197	-0.18616	0.137111	0.174548	NA	NA	NA	NA	NA	NA	NA	NA	NA	NA
6	rs1871046**		44848680	NECTIN2	A/g	0.379	0.342	0.386	0.0787	0.0001332	0.001209	18301	2621	-0.172502	0.0418754	3.8e-05	3714	1849	-0.257003	0.0667521	0.000118068	7186	260	-0.288923	0.0957183	0.00254053	3929	224	0.00488239	0.0965042	0.95965	584	190	-0.115739	0.110419	0.294555	2888	98	-0.00406171	0.145392	0.977713
7	rs4803763*	LOADFS ,HRS	44854034	NECTIN2	G/c	0.275	0.342	0.265	0.01509	0.006131	0.3287	17482	2211	0.329799	0.0438639	5.53e-14	2895	1413	0.491317	0.0722166	1.02197e-11	6778	250	0.258965	0.0992548	0.00907821	4157	240	0.34804	0.0995421	0.000471567	631	205	0.14616	0.10908	0.180265	3021	103	0.08444	0.155194	0.586378
8	rs440277*	CHS	44857967	NECTIN2	G/a	0.307	0.265	0.316	0.9841	0.2829	0.8466	13895	2287	-0.266554	0.0507214	1.48e-07	3715	1850	-0.347855	0.0677121	2.78759e-07	7214	263	-0.106653	0.0969168	0.271131	2966	174	-0.255502	0.12487	0.0407422	NA	NA	NA	NA	NA	NA	NA	NA	NA	NA
9	rs3852856		44858317	NECTIN2	G/a	0.204	0.194	0.206	0.6365	0.42	0.8468	18717	2659	-0.0639185	0.0496123	0.19762	3715	1850	-0.0487178	0.0784194	0.534438	7196	262	-0.135525	0.116569	0.244987	4157	240	-0.0525351	0.117194	0.653956	630	205	-0.0210715	0.121715	0.862557	3019	102	-0.094937	0.183303	0.604511
10	rs377702**		44859410	NECTIN2	G/a	0.381	0.425	0.374	0.9505	0.04691	0.468	18676	2649	0.139252	0.0401364	0.000521492	3715	1850	0.21501	0.0632253	0.000672138	7219	263	0.131445	0.0887586	0.138625	4145	239	0.108284	0.0965739	0.262181	605	195	0.0344336	0.105796	0.744823	2992	102	0.0272448	0.145711	0.851678
11	rs8105340		44864520	NECTIN2	A/g	0.116	0.139	0.113	0.5674	0.3714	0.7809	18529	2645	0.239614	0.0595867	5.79e-05	3714	1850	0.321419	0.0928338	0.000535572	7077	256	0.138099	0.134992	0.306302	4102	237	0.225814	0.134835	0.0939854	626	200	0.0362543	0.173252	0.834247	3010	102	0.40078	0.211217	0.0577643
12	rs12610605		44867581	NECTIN2	G/a	0.168	0.14	0.172	0.7142	0.1702	0.4555	18742	2658	-0.0974821	0.0532523	0.0671644	3711	1847	-0.278424	0.0891939	0.00179896	7223	263	-0.264267	0.130533	0.0429168	4156	240	0.20027	0.1136	0.0779098	631	205	0.0294707	0.1302	0.82093	3021	103	-0.0354403	0.177424	0.841677
13	rs4803766		44867911	NECTIN2	G/a	0.441	0.429	0.443	0.7444	0.07484	0.2843	18731	2660	-0.0670125	0.0390557	0.0861951	3713	1849	-0.0568396	0.0608498	0.350254	7214	263	-0.00179362	0.088277	0.98379	4156	240	-0.211809	0.0947191	0.0253401	631	205	-0.0652744	0.101049	0.5183	3017	103	0.0345106	0.144644	0.811423
14	rs17561351*	LOADFS	44869072	NECTIN2	A/g	0.063	0.058	0.064	0.4961	0.472	0.6446	18675	2625	-0.155577	0.08053	0.0533707	3650	1814	-0.180089	0.11879	0.129513	7223	263	0.0543557	0.179642	0.762211	4154	240	-0.459252	0.219898	0.0367548	631	205	-0.0483971	0.209036	0.816907	3017	103	-0.26274	0.337474	0.436245
15	rs8104483**		44869097	NECTIN2	A/c	0.285	0.262	0.289	0.7877	0.5149	0.6306	18662	2658	-0.128539	0.0438854	0.00340091	3715	1850	-0.124812	0.0683748	0.0679394	7174	262	-0.0727709	0.0985236	0.460141	4140	239	-0.226725	0.10978	0.0388976	630	204	-0.110849	0.110684	0.316589	3003	103	-0.124276	0.162849	0.44538
16	rs4081918*	LOADFS	44870482	NECTIN2	A/g	0.095	0.084	0.096	0.02623	0.4469	0.03699	18650	2634	-0.185964	0.0685246	0.00665097	3662	1824	-0.182482	0.100636	0.0697884	7185	262	0.00414184	0.151821	0.978236	4152	240	-0.477481	0.189591	0.0117862	630	205	-0.164541	0.179385	0.359013	3021	103	-0.282008	0.289353	0.329751
17	rs519113*	LOADFS	44873027	NECTIN2	C/g	0.232	0.229	0.233	0.4849	0.5071	0.6422	18666	2630	-0.0121597	0.0468516	0.795221	3649	1819	0.000137541	0.0738208	0.998513	7209	263	0.112435	0.102267	0.271582	4157	240	-0.181031	0.111881	0.10565	630	205	-0.0336154	0.12367	0.785765	3021	103	0.0110605	0.179095	0.950756
18	rs2075642		44874210	NECTIN2	G/a	0.21	0.195	0.213	0.3116	0.853	0.2586	18740	2661	-0.102335	0.0487646	0.0358572	3715	1850	-0.096849	0.0764101	0.204981	7216	263	-0.180564	0.11441	0.114517	4157	240	-0.155325	0.119266	0.1928	631	205	-0.0262626	0.120756	0.82783	3021	103	0.00202546	0.171569	0.990581
19	rs387976		44875803	NECTIN2	A/c	0.327	0.299	0.332	0.6543	0.105	0.9716	18740	2660	-0.0397007	0.0420925	0.345591	3712	1849	-0.133975	0.0687905	0.0514652	7219	263	-0.101269	0.0961968	0.292467	4157	240	0.0807987	0.0986625	0.412821	631	205	0.046446	0.103685	0.654187	3021	103	0.0857955	0.142463	0.547022
20	rs11667640*	FHS, FHSO	44876534	NECTIN2	C/t	0.066	0.055	0.068	0.8535	0.5687	1	17581	2604	-0.294525	0.0833217	0.000408091	3715	1850	-0.37426	0.118228	0.00154774	7147	260	0.0350034	0.172998	0.839655	3209	197	-0.600968	0.257836	0.0197632	608	197	-0.313671	0.244538	0.199594	2902	100	-0.345961	0.369608	0.349262
21	rs6859		44878777	NECTIN2	G/a	0.423	0.483	0.408	0.3084	0.3319	0.5237	18701	2660	0.356482	0.039855	3.74e-19	3715	1850	0.555016	0.0644761	7.42891e-18	7223	263	0.297047	0.0898771	0.000949637	4135	240	0.319192	0.0929169	0.000592025	631	205	0.060074	0.0999229	0.547704	2997	102	0.226609	0.14252	0.111832
22	rs11673139*	LOADFS, HRS	44879780	NECTIN2	T/a	0.084	0.058	0.088	0.3136	0.5872	0.4883	18416	2583	-0.270346	0.077156	0.000458517	3540	1775	-0.44136	0.134617	0.00104311	7067	260	-0.141971	0.162031	0.380924	4157	240	-0.297002	0.173732	0.0873502	631	205	-0.208525	0.19879	0.294191	3021	103	-0.0327735	0.247895	0.894821
23	rs283813*	LOADFS, HRS	44885917	NECTIN2	T/a	0.074	0.071	0.074	0.06521	0.543	0.09257	18232	2483	0.0128071	0.0789338	0.871108	3421	1679	-0.0336156	0.12817	0.79311	7059	259	0.183051	0.158941	0.249447	4108	238	0.150233	0.168287	0.372005	629	204	-0.29544	0.242069	0.222283	3015	103	-0.444512	0.361198	0.218451
24	rs157580		44892009	TOMM40	A/g	0.375	0.274	0.392	0.8884	0.7331	0.2894	18731	2660	-0.39201	0.0426281	3.71e-20	3712	1849	-0.704799	0.0714532	5.97551e-23	7221	263	-0.283108	0.0946009	0.00276565	4148	240	-0.259648	0.0975212	0.00775667	631	205	-0.0521904	0.102819	0.611738	3019	103	-0.321399	0.152559	0.0351414
25	rs2075650		44892362	TOMM40	A/g	0.16	0.33	0.132	0.004321	0.3809	0.06794	18745	2661	1.05957	0.0500519	1.83e-99	3714	1850	1.45366	0.0774941	1.65332e-78	7222	263	0.708853	0.107841	4.92645e-11	4157	240	0.889567	0.117347	3.44169e-14	631	205	0.380764	0.154392	0.013655	3021	103	1.22642	0.176518	3.70881e-12
26	rs8106922		44898409	TOMM40	A/g	0.388	0.297	0.403	0.6115	0.3065	0.5224	18717	2654	-0.406801	0.041569	1.29e-22	3713	1848	-0.651504	0.0667812	1.74236e-22	7221	263	-0.246617	0.0938217	0.00857446	4144	240	-0.342351	0.0992969	0.000565284	620	200	-0.12549	0.102135	0.219198	3019	103	-0.33413	0.151455	0.0273749
27	rs405509		44905579	APOE	C/a	0.493	0.408	0.477	0.03931	0.02463	0.6927	18731	2660	0.408141	0.0430407	2.48e-21	3715	1850	0.626507	0.0650213	5.66633e-22	7212	262	0.208833	0.0884324	0.0182009	4156	240	0.492254	0.17123	0.0040428	631	205	0.0530161	0.102127	0.603676	3017	103	0.51857	0.148378	0.000474173
28	rs440446*	LOADFS, HRS	44905910	APOE	G/c	0.352	0.273	0.365	0.9358	0.8434	0.644	18476	2607	-0.323927	0.0426074	2.9e-14	3643	1801	-0.557605	0.0691632	7.49578e-16	7030	258	-0.272996	0.0965492	0.00469088	4154	240	-0.0940596	0.0972601	0.333498	631	205	-0.162958	0.106578	0.126263	3018	103	-0.203366	0.156615	0.194111
29	rs439401		44911194		G/a	0.359	0.278	0.372	0.9493	0.5613	0.6002	18680	2652	-0.324503	0.0424029	1.97e-14	3715	1850	-0.581054	0.0683014	1.78168e-17	7207	263	-0.152419	0.0943515	0.106216	4142	239	-0.160971	0.0982809	0.10145	615	199	-0.14176	0.107654	0.187901	3001	101	-0.24976	0.15878	0.11572
30	rs12721046*	LOADFS, HRS	44917997	APOC1	G/a	0.155	0.3	0.133	0.5654	0.2703	0.01964	17713	2254	0.970325	0.0512107	4.61e-80	3046	1459	1.40467	0.0858113	3.16934e-60	7000	256	0.691142	0.111262	5.23625e-10	4089	237	0.837904	0.113955	1.93845e-13	622	203	0.384738	0.135791	0.00460687	2956	99	1.13525	0.172811	5.05513e-11
Column “Alleles”: upper/lower case denotes major/minor allele
LOADFS = the NIA Late Onset Alzheimer’s disease Family Study; HRS = the Health and Retirement Study; CHS = the Cardiovascular Health Study; FHS = the Framingham Heart Study original cohort; FHSO = the FHS Offspring cohort.
“All” denotes cases and non-cases combined
"Pooled" denotes estimates in the sample all cohorts combined
H-W denotes Hardy-Weinberg
"Meta" denotes the results of meta-analysis
N total = total number of subjects in the analysis; N cases = the number of cases among them
SE= standard error
Associations were evaluated using the Cox proportional hazards mixed effects regression model (coxme package in R) in FHS, FHSO, CHS, and HRS and GEE model using 'gee' package in R in LOADFS.
* SNPs imputed with info > 0.8 in cohort(s) shown in column "Imputed"
** Proxy SNPs were used: rs1871046 is the proxy to rs1871047 (r2=0.82) in LOADFS and HRS; rs377702 is the proxy to rs416041 (r2=0.9) in HRS; rs8104483 is the proxy to rs4803767 (r2=0.9) in LOADFS.
Basic demographic information for the participants of each cohort is given in Table 1.
