# Supplementary material for: Apolipoprotein E region molecular signatures of Alzheimer's disease
Source: Aging Cell. 2018 May 23;17(4):e12779. doi: 10.1111/acel.12779 (PMC6052488; doi:10.1111/acel.12779)
Supplement: Supplementary file 8 [file ACEL-17-na-s008.xlsx]

## Sheet: Table_S3 notations
Table S3. LD estimates using haplotype-based method in the pooled sample of all cohorts and each cohort separately.
LD is measured by r and r_square (r2)
"All" denotes cases and non-cases combined
"Delta" is the difference between estimates of LD in cases and non-cases.
CI denotes confidence interval
NA = not available
Zero p-values for the estimates in all, cases, and non-cases implies p<1e-100
P-values for the difference were evaluated using 10,000 permutations. Accordingly, zero p-value for the difference implies p<1E-4.

## Sheet: Pooled sample
ID	snp1	snp2	n_case	n_noncase	r_all	r_case	r_noncase	delta_r	r2_all	r2_case	r2_noncase	delta_r2	p_all	p_case	p_noncase	p_delta	95%CI_r_all low	95%CI_r_all hi	95%CI_r_case low	95%CI_r_case hi	95%CI_r_noncase low	95%CI_r_noncase hi
1	rs7026	rs1871045	2308	11807	0.84643	0.894988	0.837191	0.0577973	0.716443	0.801004	0.700889	0.100115	0	0	0	0	0.837164	0.855209	0.874091	0.912579	0.826815	0.846997
2	rs7026	rs11668536	2289	11366	0.563542	0.623601	0.552032	0.071569	0.31758	0.388878	0.304739	0.0841388	0	0	0	0.0001	0.549389	0.577372	0.590398	0.654696	0.536361	0.567322
3	rs7026	rs10402271	2297	11653	-0.461164	-0.538987	-0.44498	-0.0940066	0.212672	0.290507	0.198007	0.0924995	0	0	0	0	-0.474996	-0.447104	-0.574631	-0.501302	-0.459965	-0.429742
4	rs7026	rs4803760	2309	11780	-0.243627	-0.149872	-0.260161	0.110289	0.0593543	0.0224614	0.0676836	-0.0452222	0	2.32227e-24	0	0	-0.256525	-0.230643	-0.184744	-0.114624	-0.274045	-0.246169
5	rs7026	rs1871046	2282	11471	0.735096	0.790347	0.724463	0.0658844	0.540367	0.624649	0.524846	0.0998023	0	0	0	0	0.723371	0.746398	0.762624	0.815172	0.711451	0.736978
6	rs7026	rs4803763	1848	10849	-0.393884	-0.470156	-0.379027	-0.0911291	0.155145	0.221046	0.143661	0.0773852	0	0	0	0	-0.407126	-0.380477	-0.505883	-0.432818	-0.393306	-0.364565
7	rs7026	rs440277	2283	11556	0.113627	0.199645	0.0964695	0.103175	0.0129112	0.0398581	0.00930626	0.0305519	1.05958e-79	1.78014e-41	1.06726e-48	0	0.0969305	0.13026	0.158355	0.240238	0.0781667	0.114707
8	rs7026	rs3852856	2297	11638	-0.247699	-0.256208	-0.246882	-0.00932563	0.0613546	0.0656421	0.0609508	0.00469125	0	1.50648e-67	0	0.5813	-0.260986	-0.234317	-0.286196	-0.225718	-0.261595	-0.232054
9	rs7026	rs377702	2297	11653	0.00116881	-0.0278378	0.00851707	-0.0363549	1.36658e-06	0.000774949	7.25529e-05	0.000702396	0.845187	0.0591836	0.19348	0.1139	-0.0157597	0.0180966	-0.0699272	0.0143505	-0.00997278	0.0270011
10	rs7026	rs8105340	2288	11487	-0.118837	-0.0388526	-0.131849	0.0929968	0.0141223	0.00150918	0.0173842	-0.015875	1.31968e-86	0.00859065	7.49543e-89	0	-0.133244	-0.104381	-0.0778361	0.000249515	-0.147224	-0.116412
11	rs7026	rs12610605	2295	11662	0.347282	0.332484	0.349408	-0.0169234	0.120605	0.110546	0.122086	-0.0115398	0	0	0	0.3774	0.331586	0.362786	0.292419	0.371384	0.332299	0.366286
12	rs7026	rs4803766	2297	11654	-0.278325	-0.211912	-0.290667	0.0787554	0.0774649	0.044907	0.0844875	-0.0395805	0	8.80127e-47	0	0	-0.295648	-0.26082	-0.253441	-0.169603	-0.309708	-0.271394
13	rs7026	rs17561351	2262	11633	0.139663	0.147239	0.138036	0.00920299	0.0195056	0.0216796	0.0190538	0.00262581	0	4.02144e-23	2.0663e-98	0.6839	0.122503	0.156738	0.103599	0.190312	0.119352	0.156621
14	rs7026	rs8104483	2296	11607	-0.155427	-0.165619	-0.155092	-0.0105277	0.0241563	0.0274273	0.0240533	0.00337394	0	3.15954e-29	0	0.6235	-0.171167	-0.139609	-0.202776	-0.127987	-0.172415	-0.137672
15	rs7026	rs4081918	2271	11597	0.0786947	0.0958263	0.0752236	0.0206026	0.00619287	0.00918295	0.00565848	0.00352447	3.04488e-39	1.05922e-10	2.19098e-30	0.376	0.0616486	0.0956949	0.0527506	0.138546	0.0566459	0.0937493
16	rs7026	rs519113	2267	11615	-0.092706	0.0211119	-0.111622	0.132734	0.00859444	0.000445649	0.0124595	-0.0120138	7.87925e-54	0.15518	6.60615e-65	0	-0.108524	-0.0768411	-0.0195921	0.061746	-0.128783	-0.0943947
17	rs7026	rs2075642	2298	11657	-0.236122	-0.260052	-0.233155	-0.0268969	0.0557537	0.0676269	0.0543612	0.0132657	0	1.4522e-69	0	0.1207	-0.249791	-0.22236	-0.289716	-0.229889	-0.248339	-0.217856
18	rs7026	rs387976	2297	11658	0.150806	0.208584	0.139707	0.0688773	0.0227424	0.0435081	0.0195181	0.0239901	0	2.22238e-45	0	0.0026	0.134195	0.167332	0.167554	0.248893	0.121498	0.157822
19	rs7026	rs11667640	2307	11745	0.107749	0.11729	0.105418	0.0118721	0.0116098	0.013757	0.011113	0.00264403	6.20394e-73	1.62424e-15	1.01605e-58	0.6052	0.0905833	0.12485	0.0738218	0.160314	0.0867151	0.124047
20	rs7026	rs6859	2298	11647	-0.0905245	-0.0863766	-0.087953	0.00157643	0.00819463	0.00746156	0.00773571	-0.000274144	1.23583e-51	4.74001e-09	4.39264e-41	0.9454	-0.107811	-0.0731835	-0.131169	-0.0412319	-0.106691	-0.0691528
21	rs7026	rs11673139	2220	11411	0.253422	0.210139	0.259543	-0.0494044	0.0642228	0.0441581	0.0673627	-0.0232046	0	1.51081e-44	0	0.0139	0.237267	0.269438	0.167623	0.251874	0.242031	0.276886
22	rs7026	rs283813	2122	11362	-0.0566003	6.17543e-05	-0.0674525	0.0675142	0.00320361	3.81359e-09	0.00454977	-0.00454977	1.47358e-20	0.99679	2.75399e-24	0.0024	-0.0720787	-0.0410947	-0.0419124	0.0420357	-0.0840256	-0.050842
23	rs7026	rs157580	2297	11652	0.344987	0.298847	0.353853	-0.0550063	0.119016	0.0893097	0.125212	-0.0359025	0	3.17174e-91	0	0.0054	0.32907	0.360709	0.258104	0.338529	0.336508	0.370959
24	rs7026	rs2075650	2298	11662	-0.102016	-0.115557	-0.0969861	-0.018571	0.0104073	0.0133534	0.00940621	0.00394723	3.73203e-65	4.72388e-15	1.22848e-49	0.3996	-0.11726	-0.0867242	-0.155756	-0.0749755	-0.113435	-0.0804839
25	rs7026	rs8106922	2296	11653	-0.234139	-0.153019	-0.254601	0.101582	0.0548209	0.023415	0.0648219	-0.0414069	0	3.42154e-25	0	0	-0.25063	-0.217511	-0.191104	-0.114475	-0.272946	-0.236072
26	rs7026	rs405509	2297	11653	0.299812	0.164202	0.331152	-0.16695	0.0898874	0.0269625	0.109662	-0.0826991	0	9.01443e-29	0	0	0.283755	0.315702	0.12169	0.206113	0.31378	0.348303
27	rs7026	rs440446	2244	11450	0.381093	0.307225	0.394102	-0.0868765	0.145232	0.0943871	0.155316	-0.0609291	0	3.99834e-94	0	0	0.365214	0.396751	0.266087	0.347247	0.376849	0.411081
28	rs7026	rs439401	2297	11639	0.198066	0.182447	0.199218	-0.0167701	0.0392301	0.0332869	0.0396876	-0.00640068	0	3.98796e-35	0	0.446	0.181518	0.214501	0.141245	0.223019	0.18108	0.217219
29	rs7026	rs12721046	1897	11125	-0.0838497	-0.135694	-0.0683379	-0.067356	0.0070307	0.0184129	0.00467006	0.0137428	1.01607e-41	6.37144e-17	2.11845e-24	0.0058	-0.0998194	-0.0678368	-0.178787	-0.0920814	-0.0856951	-0.0509393
30	rs1871045	rs11668536	2287	11368	0.749535	0.754848	0.748407	0.00644096	0.561802	0.569796	0.560113	0.0096824	0	0	0	0.5119	0.739907	0.758855	0.73009	0.777627	0.73789	0.758561
31	rs1871045	rs10402271	2601	14981	-0.545175	-0.58859	-0.537097	-0.0514928	0.297216	0.346438	0.288473	0.0579648	0	0	0	0	-0.557033	-0.533095	-0.621087	-0.554072	-0.549774	-0.524173
32	rs1871045	rs4803760	2307	11782	-0.262758	-0.151581	-0.281414	0.129832	0.069042	0.0229769	0.0791937	-0.0562168	0	7.31626e-25	0	0	-0.275675	-0.249747	-0.186683	-0.116093	-0.295347	-0.267361
33	rs1871045	rs1871046	2566	14643	0.87022	0.88069	0.868353	0.0123369	0.757283	0.775615	0.754037	0.0215777	0	0	0	0.1278	0.86249	0.877545	0.860005	0.898485	0.859929	0.876305
34	rs1871045	rs4803763	2152	14178	-0.436565	-0.496302	-0.426117	-0.0701847	0.190589	0.246316	0.181576	0.0647398	0	0	0	0	-0.44817	-0.424813	-0.52863	-0.462537	-0.438547	-0.413524
35	rs1871045	rs440277	2281	11559	0.253487	0.298397	0.243722	0.0546747	0.0642557	0.0890411	0.0594005	0.0296406	0	2.45518e-90	0	0.0087	0.237116	0.269714	0.257747	0.337992	0.225765	0.261514
36	rs1871045	rs3852856	2600	14964	-0.30108	-0.279668	-0.305413	0.0257448	0.0906493	0.0782142	0.093277	-0.0150628	0	1.90298e-90	0	0.0532	-0.31238	-0.289696	-0.307079	-0.251794	-0.31777	-0.292952
37	rs1871045	rs377702	2590	14937	0.13039	0.0557205	0.144638	-0.0889176	0.0170014	0.00310491	0.0209202	-0.0178153	0	6.06122e-05	0	0	0.115372	0.145348	0.0162064	0.0950609	0.128409	0.16079
38	rs1871045	rs8105340	2586	14804	-0.145193	-0.0543799	-0.157352	0.102972	0.021081	0.00295745	0.0247597	-0.0218022	0	9.19147e-05	0	0	-0.157662	-0.132677	-0.0905927	-0.0180235	-0.170549	-0.144099
39	rs1871045	rs12610605	2599	14990	0.299336	0.28361	0.300754	-0.0171439	0.0896021	0.0804344	0.0904527	-0.0100183	0	6.32987e-93	0	0.3549	0.285253	0.31329	0.245244	0.321089	0.285573	0.315784
40	rs1871045	rs4803766	2601	14978	-0.369358	-0.272589	-0.384936	0.112347	0.136426	0.0743052	0.148176	-0.0738705	0	4.69958e-86	0	0	-0.384888	-0.35362	-0.311444	-0.232825	-0.401865	-0.367744
41	rs1871045	rs17561351	2566	14957	0.12829	0.12911	0.127836	0.00127434	0.0164583	0.0166694	0.016342	0.000327439	0	2.26197e-20	0	0.9476	0.113235	0.143285	0.0883459	0.169443	0.111623	0.143981
42	rs1871045	rs8104483	2599	14918	-0.227175	-0.207938	-0.231876	0.0239378	0.0516067	0.0432381	0.0537664	-0.0105283	0	8.31696e-51	0	0.1866	-0.240944	-0.213314	-0.242078	-0.173283	-0.246892	-0.216748
43	rs1871045	rs4081918	2575	14924	0.0393915	0.0530935	0.0364902	0.0166033	0.00155172	0.00281876	0.00133151	0.00148724	1.71484e-13	0.00013893	2.89682e-10	0.4396	0.0245018	0.0542637	0.0134896	0.0925311	0.0204115	0.0525501
44	rs1871045	rs519113	2571	14942	-0.129581	-0.0116432	-0.146222	0.134578	0.0167911	0.000135528	0.0213807	-0.0212451	0	0.403833	0	0	-0.143524	-0.115586	-0.0494584	0.0262054	-0.161236	-0.131139
45	rs1871045	rs2075642	2602	14985	-0.300388	-0.28698	-0.303841	0.0168615	0.090233	0.0823573	0.0923196	-0.00996224	0	3.29836e-95	0	0.2155	-0.31187	-0.288818	-0.313955	-0.259541	-0.316437	-0.291139
46	rs1871045	rs387976	2601	14986	0.0841579	0.149745	0.0730717	0.0766731	0.00708259	0.0224234	0.00533946	0.0170839	4.03334e-56	3.43117e-27	1.11206e-36	0.0003	0.0692711	0.0990072	0.111156	0.187883	0.0569016	0.0892035
47	rs1871045	rs11667640	2602	14961	0.0987074	0.0979599	0.0979163	4.35894e-05	0.00974254	0.00959614	0.00958751	8.6255e-06	2.09971e-76	1.58656e-12	2.38181e-64	0.9982	0.0835641	0.113805	0.0573566	0.13824	0.0815808	0.114199
48	rs1871045	rs6859	2601	14951	-0.0930765	-0.0833726	-0.0903743	0.00700172	0.00866327	0.00695101	0.00816752	-0.0012165	4.18001e-68	1.81842e-09	4.71509e-55	0.7359	-0.10864	-0.0774677	-0.125377	-0.0410696	-0.107123	-0.0735748
49	rs1871045	rs11673139	2524	14740	0.241073	0.199167	0.24573	-0.046563	0.0581164	0.0396674	0.0603832	-0.0207157	0	1.85011e-45	0	0.0106	0.226991	0.255056	0.159429	0.23826	0.230631	0.26071
50	rs1871045	rs283813	2426	14684	0.104049	0.076655	0.107997	-0.0313425	0.0108261	0.00587594	0.0116635	-0.00578751	1.47802e-82	9.32122e-08	1.79213e-76	0.1452	0.0887487	0.1193	0.0352489	0.117798	0.0915483	0.124388
51	rs1871045	rs157580	2601	14978	0.329431	0.294667	0.333501	-0.0388344	0.108525	0.0868286	0.111223	-0.0243945	0	0	0	0.0397	0.31517	0.343543	0.256591	0.331829	0.318045	0.34878
52	rs1871045	rs2075650	2602	14990	-0.116018	-0.110221	-0.112569	0.0023476	0.0134603	0.0121486	0.0126717	-0.000523096	0	1.84716e-15	1.30915e-84	0.9041	-0.129507	-0.102486	-0.147806	-0.0723179	-0.126981	-0.0981086
53	rs1871045	rs8106922	2595	14973	-0.283735	-0.190785	-0.303953	0.113168	0.0805056	0.0363989	0.0923874	-0.0559885	0	5.49717e-43	0	0	-0.298599	-0.268733	-0.226456	-0.154603	-0.320334	-0.287391
54	rs1871045	rs405509	2601	14977	0.27873	0.161796	0.30402	-0.142225	0.0776903	0.0261776	0.0924282	-0.0662505	0	1.82597e-31	0	0	0.264078	0.293252	0.121566	0.201494	0.288294	0.319582
55	rs1871045	rs440446	2548	14776	0.357577	0.295085	0.365811	-0.0707259	0.127862	0.0870753	0.133817	-0.0467421	0	1.66489e-98	0	0.0006	0.343368	0.371623	0.256613	0.332623	0.350462	0.380963
56	rs1871045	rs439401	2593	14939	0.176081	0.172171	0.17388	-0.00170891	0.0310045	0.0296433	0.0302341	-0.000590775	0	2.65246e-35	0	0.937	0.161242	0.19084	0.1335	0.210318	0.157741	0.189925
57	rs1871045	rs12721046	2195	14386	-0.0977271	-0.138737	-0.0841953	-0.0545415	0.00955065	0.0192473	0.00708885	0.0121585	7.51017e-71	3.85046e-20	2.85517e-46	0.0134	-0.111798	-0.0836166	-0.178576	-0.0984439	-0.0993534	-0.0689982
58	rs11668536	rs10402271	2281	11264	-0.408419	-0.453184	-0.399134	-0.0540494	0.166806	0.205376	0.159308	0.0460673	0	0	0	0	-0.419225	-0.397498	-0.48197	-0.42342	-0.410743	-0.387396
59	rs11668536	rs4803760	2288	11340	-0.151119	-0.0243887	-0.171874	0.147485	0.0228368	0.000594801	0.0295408	-0.0289459	0	0.0989856	0	0	-0.164375	-0.137808	-0.0634241	0.0147212	-0.185853	-0.157825
60	rs11668536	rs1871046	2268	11109	0.667117	0.707628	0.659157	0.048471	0.445045	0.500737	0.434488	0.0662494	0	0	0	0	0.655701	0.678228	0.679952	0.733291	0.646559	0.671395
61	rs11668536	rs4803763	1832	10460	-0.324933	-0.386765	-0.312923	-0.0738414	0.105582	0.149587	0.0979209	0.051666	0	0	0	0	-0.335943	-0.313835	-0.41601	-0.35672	-0.324858	-0.300888
62	rs11668536	rs440277	2268	11171	0.00119944	0.0756017	-0.0129264	0.0885281	1.40894e-06	0.00571559	0.000167091	0.0055485	0.845706	3.54772e-07	0.0533425	0	-0.015397	0.0177952	0.0338187	0.117121	-0.0310528	0.0052085
63	rs11668536	rs3852856	2281	11249	-0.219101	-0.219257	-0.220134	0.000877141	0.0480053	0.0480737	0.0484591	-0.000385385	0	1.27765e-49	0	0.9553	-0.230496	-0.207646	-0.244161	-0.194064	-0.232802	-0.207392
64	rs11668536	rs377702	2281	11263	-0.0818653	-0.0878631	-0.0791799	-0.0086832	0.00670193	0.00771982	0.00626951	0.00145031	2.23245e-41	2.94813e-09	1.43515e-32	0.7066	-0.0982171	-0.0654694	-0.128124	-0.0473127	-0.0970758	-0.0612327
65	rs11668536	rs8105340	2273	11102	-0.0471875	0.0716588	-0.0691702	0.140829	0.00222676	0.00513493	0.00478451	0.000350426	1.18277e-14	1.35507e-06	6.54825e-25	0	-0.062649	-0.0317034	0.0282432	0.114804	-0.0853559	-0.0529481
66	rs11668536	rs12610605	2279	11273	0.425609	0.349424	0.438444	-0.0890197	0.181143	0.122097	0.192233	-0.0701355	0	0	0	0	0.407798	0.443095	0.302474	0.394682	0.419153	0.457338
67	rs11668536	rs4803766	2281	11265	-0.262042	-0.185086	-0.275604	0.090518	0.068666	0.0342562	0.0759574	-0.0417012	0	7.36596e-36	0	0	-0.277987	-0.245953	-0.22407	-0.14551	-0.29308	-0.257943
68	rs11668536	rs17561351	2246	11244	0.0610218	0.00237258	0.0714179	-0.0690453	0.00372366	5.82664e-06	0.00510054	-0.00509471	1.20553e-23	0.871478	9.15068e-27	0.0055	0.0425374	0.0794645	-0.0388303	0.0435674	0.0509841	0.0917919
69	rs11668536	rs8104483	2280	11219	-0.186346	-0.229225	-0.181177	-0.0480487	0.0347249	0.0525436	0.032825	0.0197186	0	4.81017e-54	0	0.0135	-0.200555	-0.172059	-0.25912	-0.198891	-0.196998	-0.165261
70	rs11668536	rs4081918	2255	11208	-0.00203885	-0.0453797	0.00490995	-0.0502896	4.1836e-06	0.00205913	2.41018e-05	0.00203502	0.73715	0.00230828	0.462322	0.0393	-0.0186431	0.0145665	-0.0819842	-0.00865287	-0.0134852	0.0233018
71	rs11668536	rs519113	2251	11226	-0.0838792	0.040677	-0.104707	0.145384	0.00703573	0.00165455	0.0109635	-0.00930899	3.80788e-43	0.00634796	1.79081e-55	0	-0.0992782	-0.0684399	-0.000834929	0.0820489	-0.121223	-0.0881324
72	rs11668536	rs2075642	2282	11268	-0.215457	-0.22673	-0.214854	-0.011876	0.0464217	0.0514062	0.0461622	0.00524393	0	5.86596e-53	0	0.4343	-0.22723	-0.203621	-0.250657	-0.202526	-0.228033	-0.201597
73	rs11668536	rs387976	2281	11269	0.259313	0.298337	0.251482	0.0468548	0.0672435	0.0890046	0.0632431	0.0257615	0	2.66894e-90	0	0.0339	0.242503	0.275968	0.256266	0.339279	0.233091	0.269693
74	rs11668536	rs11667640	2286	11304	0.0420209	0.0157523	0.0456912	-0.0299389	0.00176578	0.000248098	0.0020877	-0.0018396	4.27527e-12	0.286859	6.4144e-12	0.2229	0.0241318	0.059883	-0.0264028	0.0578515	0.0260358	0.0653113
75	rs11668536	rs6859	2282	11261	-0.246226	-0.166667	-0.260479	0.0938114	0.0606272	0.0277782	0.0678493	-0.0400711	0	2.07594e-29	0	0	-0.26201	-0.23031	-0.208943	-0.12377	-0.277305	-0.243493
76	rs11668536	rs11673139	2204	11022	0.239516	0.149841	0.252861	-0.10302	0.0573679	0.0224523	0.0639386	-0.0414863	0	2.56379e-23	0	0	0.219738	0.259097	0.0992648	0.199644	0.231416	0.27406
77	rs11668536	rs283813	2105	10967	0.114181	-0.00786385	0.135421	-0.143285	0.0130374	6.18358e-05	0.0183389	-0.0182771	4.16821e-76	0.609894	1.78725e-89	0	0.0947856	0.13349	-0.0493722	0.0336717	0.114058	0.156659
78	rs11668536	rs157580	2281	11263	0.240873	0.206278	0.246761	-0.0404827	0.0580198	0.04255	0.0608908	-0.0183408	0	4.02369e-44	0	0.0601	0.22429	0.257316	0.163187	0.248583	0.22877	0.264583
79	rs11668536	rs2075650	2282	11273	-0.0194236	0.0621067	-0.0303453	0.092452	0.000377274	0.00385726	0.000920795	0.00293647	0.00138332	2.71936e-05	5.20522e-06	0	-0.0355993	-0.00323766	0.0211858	0.10282	-0.047773	-0.0128991
80	rs11668536	rs8106922	2280	11265	-0.275982	-0.229328	-0.290644	0.0613166	0.0761661	0.0525911	0.0844741	-0.031883	0	4.31475e-54	0	0.0001	-0.29063	-0.261204	-0.260594	-0.197581	-0.307044	-0.274072
81	rs11668536	rs405509	2281	11264	0.245867	0.223556	0.257231	-0.033674	0.0604506	0.0499773	0.0661675	-0.0161902	0	1.63036e-51	0	0.0952	0.230347	0.261262	0.18788	0.258644	0.240094	0.274207
82	rs11668536	rs440446	2228	11061	0.260374	0.190506	0.271838	-0.0813321	0.0677947	0.0362924	0.073896	-0.0376036	0	4.76516e-37	0	0.0003	0.243537	0.277054	0.147024	0.233254	0.253588	0.289895
83	rs11668536	rs439401	2281	11252	0.0582644	0.0478377	0.0573352	-0.00949743	0.00339476	0.00228875	0.00328734	-0.000998588	9.1976e-22	0.00123229	7.89783e-18	0.6835	0.0414787	0.0750171	0.00667158	0.088842	0.0389328	0.0756987
84	rs11668536	rs12721046	1881	10741	-0.0269779	0.0256537	-0.0299605	0.0556143	0.000727794	0.000658046	0.000897647	-0.000239601	1.81667e-05	0.115628	1.12691e-05	0.029	-0.0435895	-0.0103514	-0.01909	0.0702949	-0.0478328	-0.0120691
85	rs10402271	rs4803760	2296	11628	-0.333058	-0.378272	-0.323824	-0.0544471	0.110928	0.143089	0.104862	0.038227	0	0	0	0	-0.343182	-0.322857	-0.405416	-0.350461	-0.334721	-0.312841
86	rs10402271	rs1871046	2620	15665	-0.538023	-0.583971	-0.529599	-0.0543722	0.289468	0.341022	0.280475	0.0605472	0	0	0	0	-0.550228	-0.525587	-0.617394	-0.548444	-0.542664	-0.516278
87	rs10402271	rs4803763	2210	15259	0.805766	0.855918	0.796942	0.0589759	0.649259	0.732596	0.635117	0.0974789	0	0	0	0	0.79674	0.814433	0.833548	0.875487	0.787007	0.806464
88	rs10402271	rs440277	2277	11448	-0.315155	-0.364344	-0.302111	-0.0622329	0.0993224	0.132751	0.0912712	0.0414793	0	0	0	0.0001	-0.32969	-0.30047	-0.40038	-0.327183	-0.31802	-0.286032
89	rs10402271	rs3852856	2658	16043	0.536516	0.43883	0.555555	-0.116725	0.287849	0.192572	0.308641	-0.116069	0	0	0	0	0.52457	0.548251	0.408041	0.468622	0.542594	0.568252
90	rs10402271	rs377702	2648	16012	-0.0925642	0.0286252	-0.11923	0.147855	0.00856809	0.000819401	0.0142157	-0.0133963	1.63269e-71	0.0372368	0	0	-0.107079	-0.0780105	-0.0121054	0.0692609	-0.134684	-0.103717
91	rs10402271	rs8105340	2644	15869	-0.13488	-0.226237	-0.122015	-0.104222	0.0181926	0.0511829	0.0148876	0.0362953	0	8.16841e-61	0	0	-0.146819	-0.122902	-0.257059	-0.194954	-0.134992	-0.108995
92	rs10402271	rs12610605	2657	16069	-0.256811	-0.248437	-0.256476	0.00803939	0.0659517	0.0617208	0.0657801	-0.00405922	0	2.64091e-73	0	0.5417	-0.266925	-0.246639	-0.277889	-0.218518	-0.267233	-0.245656
93	rs10402271	rs4803766	2659	16057	0.292745	0.152921	0.318183	-0.165262	0.0856997	0.0233854	0.10124	-0.0778549	0	7.01352e-29	0	0	0.27885	0.306517	0.113126	0.192226	0.303424	0.332789
94	rs10402271	rs17561351	2624	16035	-0.0134785	-0.0208133	-0.0111389	-0.00967438	0.00018164	0.000433221	0.000124075	0.000309146	0.00922656	0.131599	0.0460687	0.6475	-0.0274273	0.00047552	-0.0580592	0.0164905	-0.0262151	0.00394244
95	rs10402271	rs8104483	2657	15990	0.465187	0.358342	0.487075	-0.128733	0.216399	0.128409	0.237242	-0.108833	0	0	0	0	0.45203	0.478141	0.323086	0.392604	0.472928	0.50097
96	rs10402271	rs4081918	2633	16001	0.0297357	-0.0101868	0.038576	-0.0487628	0.00088422	0.00010379	0.00148817	-0.00138438	9.44085e-09	0.459728	5.16185e-12	0.0219	0.0152982	0.0441608	-0.0476319	0.027287	0.0228801	0.0542529
97	rs10402271	rs519113	2629	16021	-0.185161	-0.257931	-0.17286	-0.0850712	0.0342845	0.0665285	0.0298805	0.036648	0	4.66848e-78	0	0	-0.197911	-0.172348	-0.292295	-0.222902	-0.186619	-0.159033
98	rs10402271	rs2075642	2660	16064	0.536948	0.442993	0.556033	-0.113041	0.288313	0.196242	0.309173	-0.112931	0	0	0	0	0.524925	0.548757	0.41235	0.472634	0.542986	0.568813
99	rs10402271	rs387976	2659	16065	-0.35813	-0.393032	-0.351364	-0.0416683	0.128257	0.154474	0.123456	0.0310177	0	0	0	0.0032	-0.37062	-0.34551	-0.427417	-0.357511	-0.364755	-0.337827
100	rs10402271	rs11667640	2591	14806	-0.0707229	-0.0899053	-0.0649341	-0.0249712	0.00500177	0.00808299	0.0042165	0.00386649	9.74359e-40	9.675e-11	5.46432e-29	0.2094	-0.0837745	-0.057647	-0.123693	-0.0559099	-0.0791762	-0.0506655
101	rs10402271	rs6859	2659	16026	-0.0717208	-0.0323291	-0.091135	0.0588059	0.00514393	0.00104516	0.00830556	-0.0072604	1.03715e-43	0.018395	7.60343e-60	0.0033	-0.0865655	-0.0568443	-0.0761665	0.011633	-0.106919	-0.075305
102	rs10402271	rs11673139	2582	15819	-0.101118	-0.0973841	-0.0978442	0.00046005	0.0102249	0.00948381	0.00957356	-8.97518e-05	7.96906e-84	2.59327e-12	7.73601e-68	0.9793	-0.113317	-0.088889	-0.130922	-0.0636234	-0.11104	-0.0846144
103	rs10402271	rs283813	2482	15735	-0.0580844	-0.0356878	-0.0613789	0.0256911	0.00337376	0.00127357	0.00376738	-0.00249381	1.45225e-28	0.0119249	1.30776e-27	0.2032	-0.071294	-0.0448544	-0.0734653	0.00219196	-0.0754231	-0.0473105
104	rs10402271	rs157580	2659	16056	-0.303116	-0.25795	-0.304649	0.0466984	0.0918792	0.0665383	0.0928108	-0.0262725	0	6.14663e-79	0	0.0062	-0.316863	-0.289242	-0.293792	-0.221384	-0.319563	-0.289584
105	rs10402271	rs2075650	2660	16069	0.229648	0.234751	0.217417	0.0173339	0.052738	0.0551078	0.0472701	0.00783768	0	1.01174e-65	0	0.3717	0.215258	0.243938	0.197042	0.271766	0.201613	0.233108
106	rs10402271	rs8106922	2653	16048	0.149038	0.0248794	0.182345	-0.157466	0.0222122	0.00061896	0.0332497	-0.0326308	0	0.0699496	0	0	0.134614	0.163398	-0.0135775	0.0632629	0.166887	0.197714
107	rs10402271	rs405509	2659	16056	-0.0739484	0.00547455	-0.100605	0.106079	0.00546832	2.99241e-05	0.0101213	-0.0100914	1.98963e-46	0.689953	1.17119e-72	0	-0.0894292	-0.0584319	-0.0408593	0.0517849	-0.117047	-0.084107
108	rs10402271	rs440446	2606	15856	-0.229426	-0.225488	-0.224231	-0.00125656	0.0526361	0.0508453	0.0502797	0.00056554	0	1.39142e-59	0	0.9463	-0.243327	-0.21543	-0.26214	-0.188186	-0.239275	-0.20908
109	rs10402271	rs439401	2651	16013	-0.195234	-0.241532	-0.18132	-0.0602121	0.0381163	0.0583375	0.0328768	0.0254608	0	3.09381e-69	0	0.0016	-0.20928	-0.181108	-0.277814	-0.204562	-0.196556	-0.165996
110	rs10402271	rs12721046	2253	15445	0.23031	0.26889	0.213875	0.0550148	0.0530427	0.0723019	0.0457426	0.0265593	0	7.92845e-73	0	0.01	0.215456	0.245057	0.228561	0.308298	0.197716	0.229918
111	rs4803760	rs1871046	2281	11446	-0.164752	-0.0504318	-0.184742	0.13431	0.0271431	0.00254341	0.0341297	-0.0315863	0	0.000658436	0	0	-0.179784	-0.149643	-0.0894739	-0.011235	-0.201072	-0.168309
112	rs4803760	rs4803763	1848	10825	-0.291431	-0.352605	-0.280488	-0.0721173	0.084932	0.124331	0.0786735	0.045657	0	0	0	0	-0.300965	-0.281838	-0.379378	-0.325243	-0.290734	-0.270178
113	rs4803760	rs440277	2282	11532	-0.164232	-0.0451541	-0.186447	0.141293	0.0269722	0.00203906	0.0347625	-0.0327234	0	0.00228373	0	0	-0.17825	-0.150148	-0.0836403	-0.00653343	-0.201493	-0.171314
114	rs4803760	rs3852856	2296	11613	-0.186217	-0.159623	-0.191085	0.0314623	0.0346766	0.0254795	0.0365137	-0.0110342	0	2.86782e-27	0	0.0391	-0.196993	-0.175395	-0.187257	-0.131737	-0.202806	-0.179311
115	rs4803760	rs377702	2296	11628	-0.218726	-0.182048	-0.225106	0.0430588	0.0478411	0.0331416	0.0506729	-0.0175313	0	5.76904e-35	0	0.0174	-0.232986	-0.204373	-0.219523	-0.144036	-0.240458	-0.209642
116	rs4803760	rs8105340	2287	11463	0.434955	0.454841	0.43335	0.0214911	0.189186	0.20688	0.187792	0.0190883	0	0	0	0.3224	0.415297	0.454207	0.406052	0.501045	0.411853	0.454365
117	rs4803760	rs12610605	2294	11637	-0.036089	-0.0465955	-0.0359303	-0.0106652	0.00130243	0.00217119	0.00129097	0.000880221	1.70175e-09	0.00159853	4.21902e-08	0.646	-0.0515253	-0.0206354	-0.083033	-0.0100336	-0.0528648	-0.0189751
118	rs4803760	rs4803766	2296	11629	0.245814	0.210749	0.252086	-0.041337	0.0604244	0.044415	0.0635474	-0.0191324	0	2.86452e-46	0	0.04	0.230466	0.261039	0.171901	0.248943	0.235359	0.268664
119	rs4803760	rs17561351	2261	11608	-0.110044	-0.114131	-0.109627	-0.00450378	0.0121096	0.0130259	0.0120182	0.00100767	4.99293e-75	1.6563e-14	1.23082e-62	0.7394	-0.117653	-0.102422	-0.125947	-0.102283	-0.118317	-0.100921
120	rs4803760	rs8104483	2295	11582	-0.213218	-0.206934	-0.215509	0.00857534	0.0454616	0.0428222	0.0464443	-0.00362216	0	1.1801e-44	0	0.6094	-0.225451	-0.200917	-0.234748	-0.178782	-0.229035	-0.201901
121	rs4803760	rs4081918	2270	11573	-0.101059	-0.129138	-0.0974707	-0.0316668	0.0102128	0.0166764	0.00950059	0.00717583	1.88831e-63	3.28382e-18	9.50715e-50	0.0863	-0.112424	-0.0896668	-0.146743	-0.11145	-0.110352	-0.0845571
122	rs4803760	rs519113	2266	11590	0.462271	0.39354	0.475196	-0.0816559	0.213695	0.154874	0.225811	-0.0709374	0	0	0	0.0001	0.445001	0.479197	0.348837	0.436456	0.456438	0.493532
123	rs4803760	rs2075642	2297	11632	-0.181057	-0.148981	-0.187528	0.0385468	0.0327817	0.0221954	0.0351666	-0.0129712	0	5.64934e-24	0	0.0153	-0.192313	-0.169754	-0.177807	-0.119899	-0.199752	-0.175244
124	rs4803760	rs387976	2296	11633	0.431112	0.391673	0.438092	-0.0464192	0.185858	0.153411	0.191924	-0.0385134	0	0	0	0.0106	0.415635	0.446339	0.350512	0.431323	0.421368	0.454517
125	rs4803760	rs11667640	2306	11721	-0.0747933	-0.111367	-0.0731255	-0.0382418	0.00559408	0.0124027	0.00534734	0.00705538	5.28517e-36	3.93405e-14	4.26171e-29	0.0528	-0.0867542	-0.0628108	-0.123237	-0.099466	-0.0865506	-0.0596738
126	rs4803760	rs6859	2297	11621	0.0591578	0.130707	0.0497003	0.0810065	0.00349964	0.0170842	0.00247004	0.0146142	5.61893e-23	8.06107e-19	3.54041e-14	0.0004	0.042718	0.0755657	0.0920617	0.168959	0.0316788	0.0676894
127	rs4803760	rs11673139	2219	11387	-0.127426	-0.111812	-0.13138	0.0195674	0.0162374	0.012502	0.0172606	-0.00475862	4.27741e-98	9.42298e-14	1.75578e-87	0.1345	-0.135359	-0.119477	-0.123683	-0.0999094	-0.140314	-0.122424
128	rs4803760	rs283813	2121	11339	-0.0775106	-0.106857	-0.0736545	-0.0332028	0.00600796	0.0114185	0.00542494	0.00599353	4.72842e-37	3.41049e-12	1.37585e-28	0.1221	-0.0898477	-0.0651498	-0.129701	-0.0839	-0.0874679	-0.0598127
129	rs4803760	rs157580	2296	11627	0.10768	0.039108	0.118149	-0.0790415	0.0115948	0.00152942	0.0139593	-0.0124299	3.4347e-72	0.00804649	1.43503e-72	0.0005	0.0910648	0.124234	-0.00215536	0.0802383	0.100085	0.136136
130	rs4803760	rs2075650	2297	11637	0.0186435	0.0552459	0.0198784	0.0353675	0.00034758	0.00305217	0.000395176	0.00265699	0.00185642	0.000180717	0.0024237	0.1194	0.0019744	0.0353022	0.0144093	0.0958986	0.00147129	0.0382721
131	rs4803760	rs8106922	2295	11628	-0.0811829	-0.0242535	-0.095234	0.0709805	0.00659067	0.000588396	0.00906949	-0.00848109	8.24286e-42	0.100302	8.65282e-48	0.0011	-0.0970368	-0.0652879	-0.0635555	0.0151235	-0.112628	-0.0777819
132	rs4803760	rs405509	2296	11628	-0.0372409	0.0224696	-0.046227	0.0686965	0.00138684	0.000504923	0.00213725	-0.00163233	5.14687e-10	0.127835	1.78788e-12	0.0024	-0.0538876	-0.0205735	-0.0186276	0.0634909	-0.0643361	-0.0280875
133	rs4803760	rs440446	2243	11426	-0.0458794	-0.00265075	-0.0569588	0.0543081	0.00210492	7.02864e-06	0.00324419	-0.00323717	3.30459e-14	0.859062	7.29048e-18	0.0169	-0.0619757	-0.0297593	-0.0430708	0.0377779	-0.0745523	-0.0393299
134	rs4803760	rs439401	2296	11614	0.128533	0.163321	0.121017	0.0423045	0.0165209	0.0266738	0.014645	0.0120287	0	1.80681e-28	5.84436e-76	0.0586	0.111823	0.145171	0.120005	0.206017	0.102835	0.139118
135	rs4803760	rs12721046	1896	11101	-0.00853466	0.0332946	-0.0162471	0.0495417	7.28591e-05	0.00110858	0.000263962	0.000844616	0.168763	0.0403351	0.0154844	0.0408	-0.025222	0.00815743	-0.011462	0.0779181	-0.0340683	0.00158439
136	rs1871046	rs4803763	2171	14864	-0.485062	-0.528481	-0.477978	-0.0505033	0.235285	0.279292	0.228463	0.0508295	0	0	0	0	-0.496177	-0.473789	-0.560976	-0.49436	-0.489768	-0.466012
137	rs1871046	rs440277	2263	11285	0.22149	0.277282	0.209294	0.0679883	0.0490578	0.0768846	0.0438038	0.0330809	0	1.16695e-77	0	0.0008	0.204857	0.237995	0.236371	0.317211	0.191006	0.227436
138	rs1871046	rs3852856	2619	15649	-0.337487	-0.305117	-0.343441	0.038324	0.113897	0.0930962	0.117952	-0.0248554	0	0	0	0.0008	-0.348179	-0.326706	-0.331283	-0.278481	-0.355118	-0.331657
139	rs1871046	rs377702	2609	15624	0.093732	0.0204401	0.107123	-0.0866825	0.00878573	0.000417804	0.0114752	-0.0110574	1.19684e-71	0.139805	5.74684e-80	0	0.0788774	0.108545	-0.0192158	0.0600317	0.0911108	0.123079
140	rs1871046	rs8105340	2608	15487	-0.155206	-0.0519332	-0.168488	0.116555	0.0240888	0.00269706	0.0283882	-0.0256911	0	0.000176333	0	0	-0.167396	-0.142968	-0.0881691	-0.01556	-0.181343	-0.155575
141	rs1871046	rs12610605	2618	15675	0.44419	0.433779	0.445167	-0.0113881	0.197304	0.188164	0.198173	-0.0100095	0	0	0	0.4409	0.432468	0.455761	0.401083	0.465371	0.432569	0.457591
142	rs1871046	rs4803766	2620	15664	-0.437613	-0.338569	-0.453397	0.114828	0.191505	0.114629	0.205569	-0.0909397	0	0	0	0	-0.452957	-0.422009	-0.377006	-0.298968	-0.470112	-0.436358
143	rs1871046	rs17561351	2585	15643	0.0748787	0.0492573	0.0782977	-0.0290404	0.00560727	0.00242631	0.00613045	-0.00370414	2.26793e-46	0.000397472	1.28827e-43	0.1695	0.0601042	0.0896203	0.00950451	0.0888546	0.0624059	0.0941498
144	rs1871046	rs8104483	2618	15598	-0.287153	-0.269846	-0.291745	0.0218986	0.0824565	0.0728163	0.0851149	-0.0122986	0	6.59625e-85	0	0.186	-0.300412	-0.273782	-0.302391	-0.236673	-0.306208	-0.277147
145	rs1871046	rs4081918	2594	15610	-0.0175362	-0.0268284	-0.0172502	-0.00957818	0.000307525	0.00071978	0.000297567	0.000422213	0.000819572	0.0533086	0.00230402	0.6477	-0.0316756	-0.00338989	-0.0636853	0.0101016	-0.0325332	-0.00195915
146	rs1871046	rs519113	2590	15628	-0.180218	-0.0573311	-0.1967	0.139369	0.0324784	0.00328683	0.038691	-0.0354042	0	3.68759e-05	0	0	-0.193635	-0.166733	-0.0943767	-0.020127	-0.211119	-0.182196
147	rs1871046	rs2075642	2621	15671	-0.332704	-0.309965	-0.337598	0.0276324	0.110692	0.0960785	0.113972	-0.0178936	0	0	0	0.0268	-0.343706	-0.321611	-0.33591	-0.28355	-0.349651	-0.325432
148	rs1871046	rs387976	2620	15672	0.184427	0.259793	0.172185	0.087608	0.0340135	0.0674922	0.0296475	0.0378446	0	6.76674e-79	0	0	0.169974	0.198802	0.22181	0.296989	0.156515	0.187767
149	rs1871046	rs11667640	2556	14471	0.0601	0.0681543	0.0577435	0.0104109	0.00361202	0.00464503	0.00333429	0.00131074	1.39191e-28	1.09959e-06	8.91957e-23	0.6304	0.0448446	0.0753275	0.0276891	0.108397	0.0412584	0.0741971
150	rs1871046	rs6859	2620	15637	-0.139473	-0.136749	-0.136012	-0.000736846	0.0194527	0.0187002	0.0184993	0.000200895	0	4.20712e-23	0	0.97	-0.154875	-0.124004	-0.179202	-0.0937878	-0.152532	-0.119416
151	rs1871046	rs11673139	2543	15425	0.212357	0.177879	0.215546	-0.0376676	0.0450957	0.0316427	0.0464603	-0.0148176	0	7.06933e-37	0	0.0469	0.198426	0.226203	0.138152	0.217035	0.200633	0.23036
152	rs1871046	rs283813	2443	15347	0.0673804	0.00886317	0.0751382	-0.066275	0.00454004	7.85598e-05	0.00564578	-0.00556722	5.22835e-37	0.535553	1.4135e-39	0.0022	0.0525003	0.0822306	-0.0305944	0.0482932	0.0591528	0.0910852
153	rs1871046	rs157580	2620	15664	0.402331	0.37093	0.406098	-0.0351679	0.16187	0.137589	0.164915	-0.0273264	0	0	0	0.0451	0.388752	0.415734	0.333971	0.40675	0.391424	0.420565
154	rs1871046	rs2075650	2621	15675	-0.129055	-0.111905	-0.127701	0.0157965	0.0166552	0.0125228	0.0163076	-0.00378478	0	5.40033e-16	0	0.4203	-0.142237	-0.115827	-0.149509	-0.0739768	-0.141697	-0.113654
155	rs1871046	rs8106922	2617	15659	-0.321335	-0.222615	-0.3423	0.119684	0.103256	0.0495578	0.117169	-0.0676113	0	2.33603e-58	0	0	-0.335997	-0.306518	-0.257739	-0.186904	-0.358448	-0.325947
156	rs1871046	rs405509	2620	15665	0.341329	0.23399	0.365484	-0.131495	0.116506	0.0547513	0.133579	-0.0788276	0	2.35913e-64	0	0	0.327299	0.355209	0.195334	0.27192	0.350463	0.380318
157	rs1871046	rs440446	2567	15463	0.428722	0.375994	0.435331	-0.0593373	0.183802	0.141371	0.189513	-0.0481418	0	0	0	0.0004	0.415246	0.442009	0.33873	0.412079	0.420811	0.449628
158	rs1871046	rs439401	2613	15624	0.233775	0.242477	0.23009	0.0123873	0.0546509	0.058795	0.0529412	0.00585381	0	8.62065e-69	0	0.54	0.219379	0.248069	0.204292	0.279925	0.214469	0.245592
159	rs1871046	rs12721046	2216	15069	-0.104629	-0.133714	-0.093299	-0.0404151	0.0109471	0.0178765	0.0087047	0.00917175	2.71949e-84	5.53282e-19	5.2964e-59	0.0597	-0.118443	-0.0907733	-0.173695	-0.0932936	-0.108109	-0.0784473
160	rs4803763	rs440277	1828	10646	-0.344041	-0.409214	-0.329845	-0.0793689	0.118364	0.167456	0.108798	0.0586585	0	0	0	0	-0.357065	-0.330882	-0.442289	-0.375027	-0.344055	-0.315485
161	rs4803763	rs3852856	2209	15241	0.609878	0.51346	0.627892	-0.114432	0.371951	0.263642	0.394249	-0.130607	0	0	0	0	0.596927	0.622512	0.478326	0.546954	0.614017	0.641379
162	rs4803763	rs377702	2199	15209	-0.0878718	0.0703062	-0.117983	0.188289	0.00772145	0.0049436	0.01392	-0.0089764	2.04115e-60	3.11894e-06	4.39914e-94	0	-0.102479	-0.0732263	0.0273448	0.113008	-0.133368	-0.102541
163	rs4803763	rs8105340	2196	15076	-0.125394	-0.243617	-0.108344	-0.135273	0.0157235	0.0593492	0.0117384	0.0476107	0	1.2312e-58	5.88439e-79	0	-0.137048	-0.113704	-0.272263	-0.21454	-0.121159	-0.0954938
164	rs4803763	rs12610605	2208	15266	-0.258565	-0.277352	-0.255024	-0.0223287	0.0668557	0.0769243	0.065037	0.0118873	0	7.42536e-76	0	0.0224	-0.266666	-0.250427	-0.301378	-0.252974	-0.263631	-0.246376
165	rs4803763	rs4803766	2210	15254	0.291653	0.133361	0.318195	-0.184834	0.0850612	0.017785	0.101248	-0.0834631	0	7.56789e-19	0	0	0.27767	0.305512	0.0908529	0.175383	0.303523	0.332716
166	rs4803763	rs17561351	2188	15241	-0.00972625	-0.0592786	0.000333768	-0.0596124	9.47562e-05	0.00351407	1.17761e-07	0.00351395	0.069153	8.80268e-05	0.952225	0.0053	-0.0241529	0.00470441	-0.0964795	-0.0219124	-0.0153802	0.0160476
167	rs4803763	rs8104483	2208	15189	0.465771	0.385074	0.483291	-0.0982166	0.216942	0.148282	0.23357	-0.0852879	0	0	0	0	0.451635	0.479672	0.344997	0.423749	0.468266	0.498036
168	rs4803763	rs4081918	2194	15213	-0.0593635	-0.0942227	-0.0518396	-0.0423832	0.00352402	0.00887797	0.00268731	0.00619066	1.63421e-28	4.33348e-10	1.53328e-19	0.0486	-0.0725982	-0.046108	-0.129858	-0.0583439	-0.0661702	-0.0374876
169	rs4803763	rs519113	2185	15233	-0.170209	-0.283236	-0.151127	-0.132109	0.0289712	0.0802226	0.0228392	0.0573834	0	3.17997e-78	0	0	-0.182794	-0.157569	-0.316677	-0.249091	-0.16478	-0.137416
170	rs4803763	rs2075642	2211	15262	0.533632	0.476612	0.546493	-0.0698806	0.284764	0.227159	0.298655	-0.0714953	0	0	0	0	0.51975	0.547233	0.43994	0.511698	0.531568	0.561079
171	rs4803763	rs387976	2210	15263	-0.344837	-0.420594	-0.332815	-0.0877783	0.118912	0.176899	0.110766	0.0661328	0	0	0	0	-0.356441	-0.333125	-0.453678	-0.386352	-0.345225	-0.320289
172	rs4803763	rs11667640	2142	14004	-0.0360794	-0.0578591	-0.0300513	-0.0278078	0.00130171	0.00334755	0.000903094	0.00244446	8.96632e-11	0.000152514	4.92277e-07	0.2092	-0.0502434	-0.0219008	-0.095654	-0.0198976	-0.0454382	-0.0146501
173	rs4803763	rs6859	2210	15223	-0.0741544	-0.0411102	-0.0906196	0.0495094	0.00549885	0.00169007	0.0082119	-0.00652183	1.33739e-43	0.00627323	2.57169e-56	0.0241	-0.0890475	-0.0592282	-0.086646	0.00459694	-0.106355	-0.0748389
174	rs4803763	rs11673139	2157	15183	-0.0618957	-0.0701152	-0.0572125	-0.0129026	0.00383109	0.00491613	0.00327326	0.00164287	9.69063e-31	4.11999e-06	2.06749e-23	0.5315	-0.074971	-0.0487992	-0.107017	-0.0330207	-0.0713049	-0.0430974
175	rs4803763	rs283813	2081	15105	-0.0848872	-0.0851632	-0.0844443	-0.000718846	0.00720649	0.0072529	0.00713079	0.000122115	8.23264e-56	3.92414e-08	9.01979e-49	0.971	-0.0968554	-0.0728945	-0.121311	-0.0487893	-0.0971241	-0.0717372
176	rs4803763	rs157580	2210	15253	-0.273294	-0.26135	-0.270166	0.00881534	0.0746894	0.0683036	0.0729895	-0.00468586	0	1.2688e-67	0	0.6307	-0.286779	-0.2597	-0.297988	-0.223944	-0.284695	-0.255512
177	rs4803763	rs2075650	2211	15266	0.286495	0.293765	0.2788	0.014965	0.0820795	0.0862977	0.0777297	0.00856809	0	5.55567e-85	0	0.485	0.270803	0.302035	0.252712	0.333763	0.261632	0.295792
178	rs4803763	rs8106922	2204	15245	0.0918346	-0.015113	0.118776	-0.133889	0.00843359	0.000228372	0.0141078	-0.0138794	5.70513e-66	0.315704	1.50935e-95	0	0.0769999	0.106629	-0.0565309	0.0263569	0.102966	0.134526
179	rs4803763	rs405509	2210	15253	-0.0202734	0.0544	-0.0425583	0.0969583	0.000411022	0.00295934	0.00181116	0.00114818	0.000151349	0.00029842	1.06067e-13	0	-0.0355649	-0.00497238	0.0081083	0.100459	-0.0587863	-0.0263078
180	rs4803763	rs440446	2174	15208	-0.205591	-0.235974	-0.195755	-0.0402187	0.0422677	0.0556838	0.0383201	0.0173637	0	1.36133e-54	0	0.0405	-0.219299	-0.191802	-0.273302	-0.197936	-0.210514	-0.180907
181	rs4803763	rs439401	2202	15211	-0.170529	-0.237621	-0.154603	-0.0830177	0.0290801	0.0564633	0.0239021	0.0325612	0	5.0768e-56	0	0.0001	-0.184561	-0.156427	-0.275026	-0.199498	-0.169741	-0.139393
182	rs4803763	rs12721046	1903	14853	0.237936	0.319779	0.215344	0.104435	0.0566138	0.102258	0.0463729	0.0558855	0	1.23886e-86	0	0	0.221743	0.253998	0.275635	0.362576	0.197832	0.232718
183	rs440277	rs3852856	2277	11433	-0.334417	-0.294187	-0.342768	0.0485809	0.111835	0.0865462	0.11749	-0.0309439	0	1.04339e-87	0	0	-0.343704	-0.325065	-0.314571	-0.273533	-0.353143	-0.332309
184	rs440277	rs377702	2277	11449	0.833975	0.690326	0.866605	-0.176279	0.695514	0.47655	0.751004	-0.274455	0	0	0	0	0.825244	0.842307	0.667047	0.712258	0.857574	0.875102
185	rs440277	rs8105340	2269	11283	-0.242997	-0.245375	-0.241755	-0.00361978	0.0590478	0.060209	0.0584457	0.0017633	0	2.24554e-61	0	0.6097	-0.250952	-0.23501	-0.263681	-0.226892	-0.250566	-0.232905
186	rs440277	rs12610605	2275	11457	-0.277942	-0.222618	-0.290304	0.0676852	0.0772518	0.049559	0.0842762	-0.0347172	0	5.73002e-51	0	0	-0.287542	-0.268287	-0.242838	-0.202205	-0.301062	-0.279472
187	rs440277	rs4803766	2277	11449	-0.585408	-0.51437	-0.600056	0.0856858	0.342703	0.264576	0.360067	-0.0954904	0	0	0	0	-0.600095	-0.570327	-0.546712	-0.480495	-0.616416	-0.583177
188	rs440277	rs17561351	2242	11428	-0.168601	-0.15046	-0.172508	0.0220477	0.0284262	0.0226383	0.029759	-0.00712069	0	7.10985e-24	0	0.0042	-0.175807	-0.161377	-0.165433	-0.135418	-0.180579	-0.164414
189	rs440277	rs8104483	2277	11402	-0.412012	-0.355752	-0.424161	0.0684092	0.169754	0.12656	0.179913	-0.0533525	0	0	0	0	-0.423085	-0.400817	-0.379341	-0.331702	-0.43658	-0.411581
190	rs440277	rs4081918	2251	11392	-0.208276	-0.179445	-0.214422	0.0349775	0.0433788	0.0322005	0.0459769	-0.0137765	0	2.18415e-33	0	0.0003	-0.216349	-0.200174	-0.196994	-0.161781	-0.223433	-0.205375
191	rs440277	rs519113	2247	11410	-0.355382	-0.326659	-0.361499	0.0348399	0.126296	0.106706	0.130682	-0.0239754	0	0	0	0.0003	-0.365812	-0.344862	-0.349509	-0.303421	-0.37312	-0.349765
192	rs440277	rs2075642	2278	11452	-0.334767	-0.29402	-0.34375	0.0497307	0.112069	0.0864475	0.118164	-0.0317167	0	1.1987e-87	0	0	-0.344481	-0.324982	-0.31439	-0.273378	-0.354647	-0.33276
193	rs440277	rs387976	2277	11453	-0.436915	-0.37385	-0.451326	0.0774757	0.190894	0.139764	0.203695	-0.0639311	0	0	0	0	-0.449279	-0.424383	-0.399604	-0.347507	-0.465222	-0.437208
194	rs440277	rs11667640	2280	11496	-0.172123	-0.146546	-0.178149	0.031603	0.0296263	0.0214756	0.0317369	-0.0102613	0	4.33707e-23	0	0.0015	-0.179959	-0.164265	-0.161229	-0.131797	-0.186968	-0.169301
195	rs440277	rs6859	2278	11442	0.455593	0.378385	0.483225	-0.10484	0.207565	0.143175	0.233507	-0.0903315	0	0	0	0	0.440858	0.470082	0.344587	0.411204	0.467087	0.499042
196	rs440277	rs11673139	2200	11207	-0.186539	-0.147508	-0.195827	0.0483187	0.0347969	0.0217587	0.0383482	-0.0165895	0	1.31113e-22	0	0	-0.19521	-0.177839	-0.162602	-0.132346	-0.205572	-0.186044
197	rs440277	rs283813	2101	11152	0.0644954	0.0174921	0.0725351	-0.0550429	0.00415968	0.000305979	0.00526136	-0.00495538	8.60975e-26	0.256837	2.40694e-27	0.0245	0.0466927	0.0822572	-0.0258732	0.0607917	0.0531217	0.0918937
198	rs440277	rs157580	2277	11449	-0.121207	-0.0637096	-0.142809	0.0790993	0.0146911	0.00405893	0.0203943	-0.0163353	1.05334e-89	1.71304e-05	0	0.0007	-0.137646	-0.104701	-0.102471	-0.0247551	-0.161037	-0.124484
199	rs440277	rs2075650	2278	11457	-0.0477861	-0.0840447	-0.0192653	-0.0647794	0.00228352	0.00706338	0.000371152	0.00669223	2.37298e-15	1.40475e-08	0.00354253	0.0027	-0.0636084	-0.0319399	-0.123717	-0.0441041	-0.036954	-0.00156444
200	rs440277	rs8106922	2276	11449	0.137928	0.17412	0.125456	0.0486632	0.0190241	0.0303176	0.0157393	0.0145783	0	7.26671e-32	2.3053e-80	0.0276	0.121179	0.154599	0.13224	0.215378	0.107033	0.143794
201	rs440277	rs405509	2277	11448	-0.0988372	-0.126611	-0.0861024	-0.0405083	0.00976882	0.0160303	0.00741365	0.00861669	2.86551e-60	1.29507e-17	8.41968e-39	0.0735	-0.116607	-0.0810045	-0.172573	-0.0800977	-0.105376	-0.0667642
202	rs440277	rs440446	2224	11246	-0.0137833	0.00186129	-0.0246898	0.0265511	0.000189975	3.37069e-06	0.000609584	-0.000606213	0.0236798	0.902546	0.000213229	0.2467	-0.0305911	0.00303224	-0.0388801	0.0425965	-0.0431953	-0.00616735
203	rs440277	rs439401	2277	11433	-0.0229904	0.00150407	-0.0354891	0.0369932	0.000528549	2.26438e-06	0.00125948	-0.00125722	0.000140695	0.919116	8.02802e-08	0.112	-0.0396488	-0.00631911	-0.0387695	0.0417728	-0.0538467	-0.0171075
204	rs440277	rs12721046	1878	10925	-0.0630675	-0.127651	-0.0290481	-0.0986029	0.00397742	0.0162946	0.000843828	0.0154508	6.00121e-24	5.14959e-15	1.75556e-05	0	-0.0791773	-0.0469247	-0.169313	-0.0855337	-0.0470038	-0.0110737
205	rs3852856	rs377702	2647	15996	-0.396869	-0.422714	-0.392542	-0.0301718	0.157505	0.178687	0.15409	0.0245977	0	0	0	0.0001	-0.406067	-0.38759	-0.448418	-0.396312	-0.402373	-0.382621
206	rs3852856	rs8105340	2643	15853	-0.104011	-0.142307	-0.0962478	-0.0460594	0.0108183	0.0202492	0.00926368	0.0109855	5.00992e-89	4.36913e-25	7.71377e-66	0.0098	-0.114786	-0.0932115	-0.16718	-0.117253	-0.108184	-0.084284
207	rs3852856	rs12610605	2656	16053	-0.224496	-0.197778	-0.229101	0.0313223	0.0503985	0.0391163	0.0524872	-0.0133708	0	4.17764e-47	0	0	-0.230658	-0.218316	-0.212159	-0.183312	-0.235863	-0.222317
208	rs3852856	rs4803766	2658	16040	0.532169	0.538318	0.531143	0.00717512	0.283203	0.289786	0.282113	0.00767347	0	0	0	0.4905	0.523142	0.541076	0.514558	0.561252	0.521364	0.540783
209	rs3852856	rs17561351	2623	16020	-0.129434	-0.121774	-0.130719	0.00894417	0.0167532	0.014829	0.0170874	-0.00225835	0	1.14427e-18	0	0.1321	-0.134341	-0.124521	-0.13334	-0.110176	-0.136097	-0.125332
210	rs3852856	rs8104483	2656	15973	0.699602	0.734108	0.694082	0.0400263	0.489443	0.538915	0.48175	0.0571652	0	0	0	0.0004	0.688759	0.710132	0.705023	0.760728	0.682337	0.705469
211	rs3852856	rs4081918	2632	15986	-0.162099	-0.148426	-0.16441	0.0159837	0.0262762	0.0220302	0.0270305	-0.00500026	0	4.83227e-27	0	0.0088	-0.167299	-0.15689	-0.16089	-0.135914	-0.170098	-0.15871
212	rs3852856	rs519113	2628	16005	-0.211814	-0.222874	-0.209927	-0.0129469	0.0448651	0.0496727	0.0440692	0.00560347	0	9.98178e-59	0	0.3613	-0.221565	-0.202021	-0.246513	-0.198969	-0.22058	-0.199223
213	rs3852856	rs2075642	2659	16048	0.853283	0.88305	0.848582	0.0344676	0.728093	0.779777	0.720091	0.0596853	0	0	0	0.0005	0.843907	0.862138	0.85856	0.903519	0.838343	0.858223
214	rs3852856	rs387976	2658	16049	-0.259963	-0.244267	-0.263141	0.0188746	0.0675808	0.0596661	0.0692433	-0.00957727	0	5.94465e-71	0	0.1944	-0.270809	-0.249051	-0.271293	-0.216856	-0.274943	-0.251261
215	rs3852856	rs11667640	2590	14791	-0.127577	-0.113302	-0.130088	0.0167855	0.0162759	0.0128374	0.0169234	-0.00408602	0	3.50274e-16	0	0.0428	-0.133485	-0.12166	-0.127665	-0.0988925	-0.136551	-0.123613
216	rs3852856	rs6859	2658	16010	-0.365323	-0.453666	-0.350724	-0.102941	0.133461	0.205813	0.123008	0.0828051	0	0	0	0	-0.376595	-0.353943	-0.486219	-0.419855	-0.362758	-0.338574
217	rs3852856	rs11673139	2581	15802	-0.146153	-0.116995	-0.150837	0.0338412	0.0213606	0.0136879	0.0227517	-0.00906376	0	4.25074e-17	0	0.0003	-0.152063	-0.140232	-0.131536	-0.102404	-0.157272	-0.144388
218	rs3852856	rs283813	2481	15718	-0.0494398	-0.0138082	-0.0537433	0.0399351	0.00244431	0.000190637	0.00288835	-0.00269771	4.01241e-21	0.330754	1.59104e-21	0.0438	-0.0618047	-0.0370598	-0.0511928	0.023615	-0.0668799	-0.0405881
219	rs3852856	rs157580	2658	16040	-0.22427	-0.168238	-0.236313	0.0680751	0.0502969	0.0283036	0.0558439	-0.0275402	0	1.37384e-34	0	0.0001	-0.236618	-0.211849	-0.198818	-0.137331	-0.249793	-0.222742
220	rs3852856	rs2075650	2659	16053	-0.129612	-0.189356	-0.120908	-0.0684477	0.0167991	0.0358557	0.0146188	0.0212369	0	2.2585e-43	0	0	-0.140366	-0.118827	-0.221107	-0.157203	-0.132166	-0.109619
221	rs3852856	rs8106922	2652	16032	0.308456	0.260063	0.317268	-0.0572047	0.0951449	0.0676328	0.100659	-0.0330261	0	5.33792e-80	0	0.0026	0.294981	0.321808	0.220709	0.298571	0.302978	0.331415
222	rs3852856	rs405509	2658	16040	-0.257821	-0.266071	-0.257312	-0.00875952	0.0664716	0.0707939	0.0662093	0.00458458	0	7.79304e-84	0	0.6273	-0.271695	-0.24384	-0.30657	-0.22461	-0.272033	-0.24247
223	rs3852856	rs440446	2605	15839	-0.222138	-0.172995	-0.232121	0.0591257	0.0493455	0.0299273	0.05388	-0.0239527	0	8.80739e-36	0	0.0005	-0.234243	-0.209965	-0.203554	-0.1421	-0.245287	-0.218869
224	rs3852856	rs439401	2650	15997	-0.17254	-0.168445	-0.175843	0.00739837	0.02977	0.0283737	0.0309209	-0.00254727	0	1.43154e-34	0	0.6882	-0.185325	-0.159696	-0.199202	-0.137356	-0.189795	-0.161821
225	rs3852856	rs12721046	2252	15428	-0.037088	-0.0983145	-0.0258189	-0.0724957	0.00137552	0.00966519	0.000666662	0.00899853	3.07772e-12	4.17082e-11	5.74741e-06	0.002	-0.0508016	-0.0233604	-0.135958	-0.0603876	-0.0407072	-0.0109191
226	rs377702	rs8105340	2634	15822	-0.28426	-0.34647	-0.274421	-0.0720492	0.0808038	0.120041	0.0753067	0.0447347	0	0	0	0	-0.291986	-0.276497	-0.369568	-0.322943	-0.282593	-0.266209
227	rs377702	rs12610605	2646	16022	-0.34024	-0.32981	-0.341247	0.0114372	0.115763	0.108775	0.11645	-0.00767493	0	0	0	0.1855	-0.349176	-0.331242	-0.354544	-0.304615	-0.350819	-0.331604
228	rs377702	rs4803766	2648	16012	-0.693011	-0.738204	-0.685603	-0.0526012	0.480264	0.544946	0.470052	0.074894	0	0	0	0	-0.707198	-0.678266	-0.776302	-0.694734	-0.700761	-0.669827
229	rs377702	rs17561351	2613	15990	-0.202568	-0.214915	-0.200409	-0.0145059	0.0410336	0.0461884	0.0401637	0.00602464	0	1.96664e-54	0	0.0365	-0.209435	-0.19568	-0.2343	-0.195358	-0.207752	-0.193043
230	rs377702	rs8104483	2646	15946	-0.490435	-0.511054	-0.48674	-0.0243139	0.240527	0.261176	0.236916	0.0242602	0	0	0	0.0041	-0.501256	-0.479461	-0.540297	-0.480578	-0.498359	-0.474947
231	rs377702	rs4081918	2622	15957	-0.246699	-0.256168	-0.244842	-0.0113258	0.0608604	0.0656218	0.0599475	0.00567434	0	8.08088e-77	0	0.1677	-0.25445	-0.238916	-0.277572	-0.234509	-0.253156	-0.236491
232	rs377702	rs519113	2618	15975	-0.417978	-0.464426	-0.410413	-0.0540137	0.174706	0.215692	0.168438	0.0472533	0	0	0	0	-0.427987	-0.407867	-0.492354	-0.435543	-0.421119	-0.399592
233	rs377702	rs2075642	2649	16017	-0.393484	-0.413897	-0.389923	-0.0239744	0.15483	0.171311	0.15204	0.0192711	0	0	0	0.0047	-0.403062	-0.38382	-0.440223	-0.38686	-0.400188	-0.37956
234	rs377702	rs387976	2648	16018	-0.525508	-0.547785	-0.521457	-0.0263286	0.276159	0.300069	0.271917	0.0281516	0	0	0	0.0051	-0.537327	-0.513484	-0.579245	-0.514696	-0.534171	-0.508507
235	rs377702	rs11667640	2580	14762	-0.200522	-0.196341	-0.200784	0.00444282	0.040209	0.03855	0.0403142	-0.00176425	0	3.59756e-45	0	0.6004	-0.208288	-0.19273	-0.217953	-0.174536	-0.209096	-0.192442
236	rs377702	rs6859	2648	15980	0.618402	0.628459	0.616401	0.0120571	0.382421	0.39496	0.379951	0.0150094	0	0	0	0.3604	0.606906	0.629639	0.598223	0.656907	0.603911	0.628589
237	rs377702	rs11673139	2571	15771	-0.22551	-0.208657	-0.226982	0.0183255	0.0508549	0.0435376	0.051521	-0.00798336	0	1.29466e-50	0	0.0429	-0.233571	-0.217418	-0.229747	-0.187371	-0.235697	-0.218231
238	rs377702	rs283813	2471	15688	0.0107843	-0.0762486	0.0250484	-0.101297	0.000116301	0.00581384	0.000627395	0.00518644	0.0398607	8.31195e-08	9.13084e-06	0	-0.003665	0.025229	-0.112968	-0.0393215	0.00936808	0.0407165
239	rs377702	rs157580	2648	16009	-0.240482	-0.236518	-0.237767	0.00124937	0.0578316	0.0559439	0.0565333	-0.000589391	0	2.13047e-66	0	0.9466	-0.255058	-0.225797	-0.273248	-0.199099	-0.253634	-0.221772
240	rs377702	rs2075650	2649	16022	0.281597	0.343897	0.269808	0.0740895	0.079297	0.118265	0.0727962	0.045469	0	0	0	0	0.268043	0.29504	0.307528	0.379264	0.255131	0.28436
241	rs377702	rs8106922	2643	16004	0.0482335	-0.0125398	0.0644411	-0.076981	0.00232645	0.000157247	0.00415269	-0.00399544	1.22364e-20	0.361923	9.41598e-31	0.0006	0.0334242	0.0630217	-0.0512119	0.0261698	0.048439	0.0804102
242	rs377702	rs405509	2648	16009	0.0231693	0.102613	0.00318181	0.0994313	0.000536826	0.0105295	1.01938e-05	0.0105193	7.61915e-06	8.17094e-14	0.567796	0	0.00749042	0.0388368	0.057282	0.147522	-0.01356	0.0199219
243	rs377702	rs440446	2595	15807	-0.121708	-0.168209	-0.110306	-0.0579024	0.0148128	0.0282942	0.0121675	0.0161267	0	8.4772e-34	1.20154e-85	0.0043	-0.13639	-0.106972	-0.206054	-0.129861	-0.126217	-0.094339
244	rs377702	rs439401	2643	15966	-0.128343	-0.156269	-0.119783	-0.0364857	0.016472	0.02442	0.014348	0.010072	0	6.4997e-30	0	0.0753	-0.142981	-0.113649	-0.194017	-0.118058	-0.135653	-0.103852
245	rs377702	rs12721046	2243	15399	0.207857	0.276532	0.196816	0.0797169	0.0432047	0.0764703	0.0387364	0.0377339	0	1.38551e-76	0	0.0003	0.193336	0.222288	0.236138	0.315973	0.181179	0.212353
246	rs8105340	rs12610605	2642	15879	-0.161263	-0.156562	-0.161589	0.00502737	0.0260058	0.0245117	0.0261111	-0.00159948	0	5.2197e-30	0	0.3611	-0.166314	-0.156204	-0.171071	-0.141986	-0.166955	-0.156214
247	rs8105340	rs4803766	2644	15867	0.403532	0.457806	0.394528	0.0632774	0.162838	0.209586	0.155653	0.0539335	0	0	0	0	0.395502	0.411499	0.435883	0.479186	0.38589	0.403098
248	rs8105340	rs17561351	2609	15845	-0.0921761	-0.100136	-0.0907228	-0.00941322	0.00849644	0.0100272	0.00823064	0.00179659	3.61334e-70	4.71045e-13	1.13198e-58	0.147	-0.0963779	-0.0879711	-0.110034	-0.0902181	-0.09534	-0.0861018
249	rs8105340	rs8104483	2642	15805	-0.186665	-0.211185	-0.181533	-0.0296521	0.0348439	0.0445989	0.0329541	0.0116448	0	3.47519e-53	0	0.0212	-0.195644	-0.177655	-0.232789	-0.189373	-0.19141	-0.171619
250	rs8105340	rs4081918	2618	15811	-0.112955	-0.114326	-0.11259	-0.00173553	0.0127588	0.0130703	0.0126765	0.000393787	0	1.31048e-16	3.58322e-89	0.8653	-0.117871	-0.108033	-0.129145	-0.0994548	-0.117737	-0.107437
251	rs8105340	rs519113	2614	15831	0.604512	0.71053	0.586219	0.124312	0.365435	0.504853	0.343652	0.161201	0	0	0	0	0.592094	0.616644	0.680487	0.738189	0.572556	0.599556
252	rs8105340	rs2075642	2645	15875	-0.141641	-0.173248	-0.135098	-0.0381502	0.0200623	0.030015	0.0182514	0.0117636	0	2.09092e-36	0	0.006	-0.150625	-0.132634	-0.193283	-0.153069	-0.145105	-0.125063
253	rs8105340	rs387976	2644	15877	0.454615	0.57481	0.4349	0.13991	0.206674	0.330407	0.189138	0.141269	0	0	0	0	0.443145	0.465936	0.545598	0.602628	0.422385	0.44725
254	rs8105340	rs11667640	2576	14632	-0.0848974	-0.0671912	-0.0893345	0.0221433	0.00720756	0.00451499	0.00798068	-0.00346569	6.89275e-56	1.41423e-06	1.00444e-52	0.0947	-0.0914324	-0.078355	-0.0911416	-0.0431631	-0.0953602	-0.0833022
255	rs8105340	rs6859	2644	15838	0.277927	0.231754	0.284025	-0.0522703	0.0772435	0.0537105	0.08067	-0.0269595	0	9.98511e-64	0	0.0019	0.265576	0.290187	0.200118	0.262907	0.27051	0.297427
256	rs8105340	rs11673139	2568	15631	-0.10754	-0.0957009	-0.108269	0.012568	0.0115649	0.00915873	0.0117221	-0.00256341	1.524e-93	6.95792e-12	1.10535e-81	0.1073	-0.111974	-0.103102	-0.108651	-0.0827184	-0.113105	-0.103428
257	rs8105340	rs283813	2468	15549	-0.0537549	-0.0946096	-0.0448849	-0.0497247	0.00288957	0.00895194	0.00201468	0.00693725	1.90157e-24	2.98494e-11	2.46584e-15	0.0051	-0.0645183	-0.042979	-0.114443	-0.0747006	-0.0571949	-0.0325614
258	rs8105340	rs157580	2644	15866	-0.133371	-0.101793	-0.134671	0.0328779	0.017788	0.0103619	0.0181363	-0.00777435	0	1.3386e-13	0	0.0803	-0.145806	-0.120894	-0.134205	-0.0691637	-0.148236	-0.121055
259	rs8105340	rs2075650	2645	15880	0.102288	0.175134	0.0786488	0.0964849	0.0104629	0.0306716	0.00618563	0.024486	2.68742e-86	3.6432e-37	1.23967e-44	0.0001	0.0857413	0.118778	0.135919	0.213801	0.0607628	0.0964844
260	rs8105340	rs8106922	2638	15858	0.0781012	0.00161536	0.0968479	-0.0952325	0.00609979	2.71862e-06	0.00937953	-0.00937681	5.31507e-51	0.90467	1.16556e-66	0	0.0636717	0.0924981	-0.0358506	0.0390768	0.0813629	0.112286
261	rs8105340	rs405509	2644	15867	-0.029274	0.0837811	-0.0557864	0.139568	0.00085695	0.00701935	0.00311206	0.00390729	1.77528e-08	1.11174e-09	2.85307e-23	0	-0.043514	-0.015022	0.0478686	0.119477	-0.0710252	-0.0405215
262	rs8105340	rs440446	2592	15668	-0.124393	-0.0824627	-0.127752	0.0452897	0.0154736	0.00680011	0.0163207	-0.0095206	0	2.89718e-09	0	0.0179	-0.136809	-0.111937	-0.116327	-0.0484072	-0.14119	-0.114268
263	rs8105340	rs439401	2636	15824	0.189221	0.150157	0.202217	-0.0520596	0.0358045	0.0225474	0.0408917	-0.0183443	0	1.11831e-27	0	0.0102	0.174746	0.203615	0.109409	0.190402	0.186875	0.21746
264	rs8105340	rs12721046	2240	15262	0.0874726	0.175667	0.0635963	0.112071	0.00765193	0.0308589	0.00404448	0.0268144	3.3414e-60	6.43254e-32	1.10936e-28	0	0.0706443	0.104251	0.132056	0.218599	0.0457872	0.081365
265	rs12610605	rs4803766	2657	16066	-0.396031	-0.349372	-0.403905	0.0545338	0.15684	0.12206	0.16314	-0.0410791	0	0	0	0	-0.405635	-0.386339	-0.37253	-0.325778	-0.414415	-0.393288
266	rs12610605	rs17561351	2622	16045	-0.113994	-0.100566	-0.116512	0.0159457	0.0129947	0.0101136	0.013575	-0.00346146	0	3.27579e-13	9.71042e-97	0.0276	-0.118699	-0.109284	-0.110471	-0.0906416	-0.121669	-0.111348
267	rs12610605	rs8104483	2655	15999	-0.279882	-0.234022	-0.287568	0.053546	0.0783338	0.0547663	0.0826954	-0.0279291	0	3.31338e-65	0	0	-0.287145	-0.272586	-0.252004	-0.215878	-0.295515	-0.279581
268	rs12610605	rs4081918	2631	16012	-0.142609	-0.122555	-0.14625	0.0236955	0.0203373	0.0150197	0.0213891	-0.00636945	0	6.10672e-19	0	0.0012	-0.147589	-0.137622	-0.133335	-0.111745	-0.151721	-0.140771
269	rs12610605	rs519113	2627	16032	-0.242248	-0.219938	-0.246047	0.0261089	0.058684	0.0483726	0.060539	-0.0121663	0	3.23418e-57	0	0.0002	-0.248898	-0.235575	-0.23559	-0.204171	-0.253329	-0.238737
270	rs12610605	rs2075642	2658	16074	-0.220352	-0.180934	-0.226742	0.0458082	0.0485552	0.0327373	0.0514121	-0.0186748	0	9.7436e-40	0	0	-0.227189	-0.213494	-0.199437	-0.162302	-0.234136	-0.219322
271	rs12610605	rs387976	2657	16075	0.614905	0.577421	0.620199	-0.0427784	0.378109	0.333415	0.384647	-0.0512323	0	0	0	0	0.605116	0.624509	0.548476	0.604983	0.609768	0.630416
272	rs12610605	rs11667640	2589	14815	-0.117854	-0.0963413	-0.121831	0.0254893	0.0138896	0.00928165	0.0148427	-0.00556107	0	4.13291e-12	1.20279e-97	0.0004	-0.12242	-0.113283	-0.106098	-0.0865657	-0.126888	-0.116767
273	rs12610605	rs6859	2657	16036	-0.358065	-0.373258	-0.354816	-0.0184419	0.12821	0.139321	0.125894	0.0134272	0	0	0	0.068	-0.36801	-0.348038	-0.40337	-0.342338	-0.365293	-0.344249
274	rs12610605	rs11673139	2580	15828	0.151281	0.107373	0.154631	-0.047258	0.0228858	0.0115286	0.0239106	-0.012382	0	1.23057e-14	0	0.0424	0.133344	0.169119	0.0574497	0.15676	0.135469	0.173677
275	rs12610605	rs283813	2480	15744	-0.0408666	0.0300226	-0.0518424	0.0818649	0.00167004	0.000901224	0.00268762	-0.00178639	6.09792e-15	0.0344936	3.60189e-20	0	-0.0533237	-0.0283968	-0.0126003	0.0725364	-0.0646407	-0.039027
276	rs12610605	rs157580	2657	16066	0.43614	0.447958	0.433822	0.0141359	0.190218	0.200666	0.188202	0.0124648	0	0	0	0.3404	0.424277	0.447854	0.410382	0.484015	0.421319	0.44616
277	rs12610605	rs2075650	2658	16079	-0.179634	-0.247181	-0.165762	-0.0814188	0.0322683	0.0610988	0.0274772	0.0336216	0	1.30359e-72	0	0	-0.186479	-0.172771	-0.270804	-0.223261	-0.172626	-0.158883
278	rs12610605	rs8106922	2651	16058	-0.26967	-0.184175	-0.287029	0.102855	0.0727221	0.0339202	0.0823858	-0.0484656	0	5.23878e-41	0	0	-0.28068	-0.258589	-0.211442	-0.156621	-0.299066	-0.274901
279	rs12610605	rs405509	2657	16066	0.3103	0.166603	0.337465	-0.170862	0.0962844	0.0277566	0.113883	-0.086126	0	6.10581e-34	0	0	0.298927	0.321584	0.134388	0.198467	0.325264	0.349553
280	rs12610605	rs440446	2604	15864	0.44483	0.438533	0.444975	-0.0064416	0.197874	0.192312	0.198003	-0.00569118	0	0	0	0.6809	0.432444	0.457048	0.400126	0.475403	0.43188	0.457883
281	rs12610605	rs439401	2649	16023	0.181044	0.213082	0.173307	0.0397744	0.0327768	0.0454037	0.0300354	0.0153684	0	2.98534e-54	0	0.0532	0.16669	0.195321	0.172167	0.253263	0.157915	0.188616
282	rs12610605	rs12721046	2253	15455	-0.17548	-0.250935	-0.16194	-0.0889945	0.0307931	0.0629682	0.0262247	0.0367435	0	1.15291e-63	0	0	-0.182671	-0.168269	-0.274359	-0.227212	-0.169526	-0.154336
283	rs4803766	rs17561351	2624	16034	0.290718	0.286503	0.291327	-0.00482385	0.0845168	0.0820838	0.0848711	-0.00278737	0	1.10174e-95	0	0.6009	0.282817	0.298579	0.264532	0.308176	0.282854	0.299753
284	rs4803766	rs8104483	2657	15993	0.701092	0.683484	0.703947	-0.0204636	0.49153	0.46715	0.495542	-0.0283919	0	0	0	0.0186	0.692964	0.709041	0.661667	0.704144	0.695159	0.712525
285	rs4803766	rs4081918	2633	16003	0.355613	0.346901	0.356917	-0.0100152	0.12646	0.120341	0.12739	-0.00704885	0	0	0	0.3021	0.347386	0.363784	0.325022	0.36841	0.348032	0.365737
286	rs4803766	rs519113	2629	16018	0.60287	0.621252	0.599884	0.0213678	0.363452	0.385954	0.359861	0.0260929	0	0	0	0.028	0.59446	0.611147	0.598843	0.642689	0.590786	0.608829
287	rs4803766	rs2075642	2660	16061	0.555775	0.549819	0.556703	-0.0068839	0.308885	0.302301	0.309918	-0.00761718	0	0	0	0.4952	0.547118	0.564312	0.526881	0.571957	0.547335	0.565932
288	rs4803766	rs387976	2659	16063	0.0330923	0.127532	0.0184948	0.109037	0.00109521	0.0162645	0.000342043	0.0159225	1.51512e-10	1.40101e-20	0.000916809	0	0.0183266	0.0478436	0.0893138	0.165375	0.00247877	0.0345014
289	rs4803766	rs11667640	2591	14803	0.293457	0.266137	0.297861	-0.0317242	0.086117	0.0708287	0.0887211	-0.0178924	0	8.27844e-82	0	0.0015	0.284976	0.301892	0.242642	0.28932	0.288757	0.306911
290	rs4803766	rs6859	2659	16023	-0.319365	-0.347837	-0.315743	-0.0320943	0.101994	0.120991	0.0996935	0.0212972	0	0	0	0.0701	-0.335479	-0.303065	-0.394403	-0.299489	-0.332883	-0.298394
291	rs4803766	rs11673139	2582	15815	0.116792	0.14729	0.112477	0.0348122	0.0136403	0.0216944	0.0126511	0.00904332	0	3.51926e-26	5.09552e-89	0.0899	0.102856	0.130682	0.11127	0.182922	0.0974119	0.127491
292	rs4803766	rs283813	2482	15731	0.0186748	0.0555015	0.0128807	0.0426208	0.0003488	0.00308016	0.000165914	0.00291424	0.000364601	9.22086e-05	0.0223289	0.0502	0.00427997	0.0330618	0.0161729	0.0946587	-0.00258846	0.0283438
293	rs4803766	rs157580	2659	16054	-0.0985236	-0.0856629	-0.103645	0.0179819	0.00970695	0.00733801	0.0107423	-0.00340426	5.40416e-81	4.18731e-10	5.43227e-77	0.3829	-0.113862	-0.0831378	-0.123751	-0.0473228	-0.12043	-0.0868006
294	rs4803766	rs2075650	2660	16066	-0.137783	-0.174045	-0.135133	-0.0389126	0.0189841	0.0302918	0.0182608	0.0120309	0	6.33751e-37	0	0.0477	-0.151309	-0.124206	-0.212937	-0.134602	-0.149505	-0.120703
295	rs4803766	rs8106922	2653	16045	0.159337	0.163791	0.158533	0.00525747	0.0253883	0.0268274	0.0251328	0.00169462	0	8.16987e-33	0	0.7941	0.144506	0.174096	0.125799	0.201302	0.142383	0.174599
296	rs4803766	rs405509	2659	16053	-0.260784	-0.239978	-0.264944	0.024966	0.068008	0.0575895	0.0701954	-0.0126059	0	1.42496e-68	0	0.1869	-0.278114	-0.243283	-0.290576	-0.188042	-0.283357	-0.246336
297	rs4803766	rs440446	2607	15851	-0.216816	-0.15412	-0.2288	0.07468	0.0470091	0.023753	0.0523494	-0.0285964	0	9.09405e-29	0	0.0004	-0.232004	-0.201522	-0.192075	-0.115704	-0.245388	-0.212078
298	rs4803766	rs439401	2651	16010	-0.0240048	-0.0131934	-0.0274295	0.0142361	0.00057626	0.000174309	0.00075236	-0.00057805	3.52505e-06	0.336378	9.19101e-07	0.492	-0.039117	-0.00888171	-0.0515876	0.0252397	-0.0438968	-0.0109474
299	rs4803766	rs12721046	2254	15441	-0.0654731	-0.0989749	-0.0617467	-0.0372282	0.00428677	0.00979597	0.00381264	0.00598333	7.33569e-35	3.02566e-11	1.97485e-27	0.0979	-0.0798302	-0.0510888	-0.141122	-0.0564692	-0.0770584	-0.046406
300	rs17561351	rs8104483	2622	15969	0.410311	0.420157	0.408747	0.0114107	0.168355	0.176532	0.167074	0.00945838	0	0	0	0.3301	0.399702	0.42081	0.389866	0.44954	0.397405	0.419964
301	rs17561351	rs4081918	2604	15984	0.801157	0.832078	0.796829	0.0352494	0.641853	0.692354	0.634936	0.057418	0	0	0	0.0196	0.786647	0.814783	0.789781	0.8665	0.781222	0.81144
302	rs17561351	rs519113	2600	15999	0.452695	0.445597	0.453792	-0.0081952	0.204933	0.198556	0.205927	-0.00737093	0	0	0	0.5649	0.439964	0.465243	0.411286	0.478646	0.440056	0.467315
303	rs17561351	rs2075642	2625	16040	-0.114935	-0.109084	-0.116047	0.00696284	0.0132101	0.0118992	0.0134668	-0.00156757	0	2.70389e-15	5.9182e-96	0.5519	-0.122205	-0.107654	-0.126715	-0.0913834	-0.123973	-0.108105
304	rs17561351	rs387976	2624	16041	-0.178925	-0.162514	-0.181815	0.0193015	0.0320141	0.0264107	0.0330567	-0.00664603	0	5.37801e-32	0	0.0045	-0.185216	-0.172619	-0.177397	-0.147556	-0.188704	-0.174909
305	rs17561351	rs11667640	2556	14782	0.796485	0.703663	0.810848	-0.107185	0.634388	0.495141	0.657475	-0.162333	0	0	0	0	0.776836	0.814583	0.636117	0.760506	0.790487	0.829419
306	rs17561351	rs6859	2624	16002	-0.148186	-0.117151	-0.154196	0.0370451	0.021959	0.0137243	0.0237764	-0.0100521	0	2.12462e-17	0	0.0236	-0.159452	-0.136881	-0.153004	-0.0809901	-0.165775	-0.142575
307	rs17561351	rs11673139	2558	15800	0.684987	0.636586	0.69238	-0.0557945	0.469207	0.405241	0.47939	-0.074149	0	0	0	0.0093	0.664592	0.704362	0.566134	0.697805	0.671167	0.71246
308	rs17561351	rs283813	2451	15715	0.0473969	0.1985	0.0251531	0.173347	0.00224645	0.0394021	0.000632689	0.0387694	1.65092e-19	6.53135e-44	8.22258e-06	0	0.0296118	0.065152	0.132558	0.262692	0.00756126	0.0427293
309	rs17561351	rs157580	2624	16032	0.224236	0.205122	0.228568	-0.0234461	0.0502817	0.0420751	0.0522435	-0.0101683	0	6.02032e-50	0	0.1744	0.211173	0.237218	0.162468	0.247011	0.215046	0.242003
310	rs17561351	rs2075650	2625	16045	-0.102913	-0.175084	-0.0851006	-0.0899838	0.010591	0.0306546	0.00724221	0.0234123	5.33668e-88	7.06402e-37	1.78398e-52	0	-0.108947	-0.0968709	-0.191022	-0.159054	-0.0926778	-0.0775135
311	rs17561351	rs8106922	2618	16024	-0.166086	-0.11294	-0.175108	0.0621682	0.0275854	0.0127553	0.030663	-0.0179077	0	3.02535e-16	0	0	-0.175683	-0.156458	-0.13916	-0.0865628	-0.185493	-0.164685
312	rs17561351	rs405509	2624	16032	0.15505	0.0199741	0.178345	-0.158371	0.0240406	0.000398978	0.031807	-0.031408	0	0.147894	0	0	0.142886	0.167167	-0.0172723	0.0571651	0.16556	0.191071
313	rs17561351	rs440446	2573	15831	0.239287	0.214935	0.243795	-0.02886	0.0572584	0.0461971	0.059436	-0.013239	0	1.22933e-53	0	0.0971	0.225834	0.252649	0.171975	0.257079	0.22978	0.257709
314	rs17561351	rs439401	2616	15989	0.235957	0.211813	0.240408	-0.0285951	0.0556758	0.0448647	0.057796	-0.0129313	0	5.53875e-53	0	0.0936	0.222688	0.249139	0.169523	0.253325	0.226587	0.254133
315	rs17561351	rs12721046	2223	15423	-0.101573	-0.168327	-0.0862418	-0.0820856	0.010317	0.0283341	0.00743766	0.0208964	3.59236e-81	3.11628e-29	7.96842e-52	0	-0.107732	-0.0954054	-0.184705	-0.151856	-0.0939313	-0.078542
316	rs8104483	rs4081918	2631	15941	0.483673	0.449075	0.488785	-0.0397098	0.23394	0.201669	0.238911	-0.0372422	0	0	0	0.0021	0.472386	0.494802	0.414322	0.482521	0.47688	0.500512
317	rs8104483	rs519113	2627	15951	0.0607593	0.0519188	0.0620885	-0.0101697	0.00369171	0.00269552	0.00385496	-0.00115944	1.10733e-31	0.0001677	1.40799e-28	0.6233	0.0463358	0.0751575	0.0134993	0.0901852	0.0465249	0.0776219
318	rs8104483	rs2075642	2658	15994	0.782904	0.763226	0.78591	-0.022684	0.612939	0.582514	0.617655	-0.0351406	0	0	0	0.0222	0.773768	0.791715	0.735848	0.788113	0.776183	0.795264
319	rs8104483	rs387976	2657	15997	-0.425483	-0.377206	-0.433978	0.0567724	0.181036	0.142284	0.188337	-0.0460529	0	0	0	0	-0.435487	-0.415373	-0.401198	-0.352697	-0.444939	-0.422888
320	rs8104483	rs11667640	2589	14745	0.412494	0.386703	0.416396	-0.0296932	0.170151	0.149539	0.173386	-0.0238466	0	0	0	0.0149	0.401069	0.423792	0.354094	0.418372	0.404184	0.42846
321	rs8104483	rs6859	2657	15958	-0.485059	-0.518201	-0.480249	-0.0379519	0.235282	0.268532	0.230639	0.0378931	0	0	0	0.0006	-0.497295	-0.472631	-0.554671	-0.479744	-0.493137	-0.467151
322	rs8104483	rs11673139	2580	15748	0.223021	0.242171	0.21978	0.0223904	0.0497386	0.0586468	0.0483033	0.0103435	0	8.86127e-68	0	0.2745	0.207367	0.238561	0.199119	0.28429	0.20297	0.236461
323	rs8104483	rs283813	2480	15665	0.108113	0.171991	0.098387	0.0736045	0.0116883	0.0295793	0.00967998	0.0198993	3.02117e-94	9.06505e-34	6.37606e-68	0.0015	0.0922735	0.123897	0.126315	0.216941	0.0814921	0.115225
324	rs8104483	rs157580	2657	15986	-0.128944	-0.0623487	-0.143733	0.0813847	0.0166265	0.00388754	0.0206593	-0.0167717	0	5.48955e-06	0	0.0003	-0.14292	-0.114917	-0.0984284	-0.0261053	-0.158945	-0.128454
325	rs8104483	rs2075650	2658	15999	-0.189985	-0.292583	-0.169996	-0.122586	0.0360945	0.0856045	0.0288988	0.0567056	0	0	0	0	-0.200472	-0.179455	-0.323451	-0.261092	-0.181185	-0.158764
326	rs8104483	rs8106922	2651	15978	0.177436	0.164326	0.177707	-0.013381	0.0314836	0.0270031	0.0315798	-0.00457672	0	5.39489e-33	0	0.5085	0.16319	0.191608	0.125684	0.202471	0.162337	0.192992
327	rs8104483	rs405509	2657	15986	-0.192747	-0.254443	-0.180453	-0.0739901	0.0371515	0.0647412	0.0325633	0.0321779	0	8.43744e-77	0	0.0002	-0.207774	-0.17763	-0.297249	-0.210616	-0.196514	-0.164295
328	rs8104483	rs440446	2604	15784	-0.0979525	-0.0627102	-0.106983	0.0442732	0.00959468	0.00393255	0.0114455	-0.00751294	1.01311e-78	6.02356e-06	1.45923e-80	0.0338	-0.111995	-0.083871	-0.099127	-0.0261257	-0.122219	-0.0916976
329	rs8104483	rs439401	2649	15944	-0.101826	-0.0815489	-0.108739	0.0271905	0.0103684	0.00665049	0.0118243	-0.00517376	7.66565e-86	2.92329e-09	5.4555e-84	0.1832	-0.115813	-0.087798	-0.117293	-0.0455934	-0.123938	-0.0934901
330	rs8104483	rs12721046	2251	15374	-0.10661	-0.213604	-0.0853833	-0.128221	0.0113658	0.0456268	0.00729036	0.0383364	3.99036e-89	1.37711e-46	1.11724e-50	0	-0.119439	-0.0937452	-0.249291	-0.177339	-0.0993624	-0.0713705
331	rs4081918	rs519113	2608	15970	0.443847	0.437354	0.445007	-0.00765292	0.197	0.191279	0.198031	-0.00675259	0	0	0	0.6585	0.428912	0.45854	0.397288	0.475756	0.428881	0.460849
332	rs4081918	rs2075642	2634	16007	-0.0375103	-0.0575831	-0.0350064	-0.0225767	0.00140703	0.00331589	0.0012255	0.0020904	4.3977e-13	2.92164e-05	3.76111e-10	0.2559	-0.050551	-0.0244567	-0.0893542	-0.0256949	-0.0491972	-0.0208015
333	rs4081918	rs387976	2633	16007	-0.212545	-0.198065	-0.215677	0.0176123	0.0451754	0.0392298	0.0465168	-0.00728695	0	7.64079e-47	0	0.0562	-0.220043	-0.205022	-0.213947	-0.182078	-0.223943	-0.207381
334	rs4081918	rs11667640	2565	14751	0.81607	0.773569	0.822528	-0.0489597	0.66597	0.598408	0.676553	-0.0781444	0	0	0	0.0008	0.801002	0.830105	0.726633	0.813317	0.806513	0.837337
335	rs4081918	rs6859	2633	15968	-0.204146	-0.178422	-0.208601	0.0301789	0.0416757	0.0318339	0.0435143	-0.0116804	0	2.42798e-38	0	0.0422	-0.215063	-0.193178	-0.21311	-0.143285	-0.219889	-0.197257
336	rs4081918	rs11673139	2558	15761	0.55086	0.566594	0.548995	0.0175995	0.303447	0.321029	0.301395	0.0196339	0	0	0	0.4439	0.529513	0.571511	0.501379	0.625407	0.52631	0.570898
337	rs4081918	rs283813	2463	15680	0.184143	0.253768	0.173811	0.0799568	0.0339086	0.064398	0.0302103	0.0341876	0	5.8279e-71	0	0.0028	0.162808	0.205306	0.190152	0.315261	0.151187	0.196253
338	rs4081918	rs157580	2633	15998	0.113528	0.152328	0.106123	0.046205	0.0128886	0.0232039	0.0112628	0.0119411	0	2.09549e-28	2.34386e-80	0.0287	0.0990219	0.127986	0.110101	0.194006	0.090612	0.121582
339	rs4081918	rs2075650	2634	16011	-0.125122	-0.199502	-0.109056	-0.090446	0.0156556	0.0398009	0.0118932	0.0279077	0	1.62026e-47	8.14883e-85	0	-0.131816	-0.118417	-0.219483	-0.179353	-0.116548	-0.101552
340	rs4081918	rs8106922	2627	15990	-0.110508	-0.0673963	-0.119574	0.0521775	0.0122121	0.00454225	0.0142979	-0.00975564	0	1.03335e-06	0	0.0064	-0.123165	-0.0978156	-0.10096	-0.0336796	-0.133253	-0.105849
341	rs4081918	rs405509	2633	15998	0.0540468	-0.0424605	0.0720901	-0.114551	0.00292108	0.00180274	0.00519698	-0.00339424	1.75456e-25	0.00206231	4.79902e-38	0	0.0400649	0.0680075	-0.0811875	-0.00360546	0.0570399	0.0871075
342	rs4081918	rs440446	2581	15797	0.151569	0.173167	0.147167	0.0260002	0.0229731	0.029987	0.0216581	0.00832889	0	1.55396e-35	0	0.2208	0.136815	0.166256	0.13033	0.21536	0.131411	0.162849
343	rs4081918	rs439401	2625	15955	0.162187	0.182946	0.157985	0.0249608	0.0263046	0.0334693	0.0249593	0.00851003	0	4.18147e-40	0	0.2308	0.147637	0.176667	0.140715	0.224512	0.142447	0.173445
344	rs4081918	rs12721046	2232	15389	-0.127103	-0.204073	-0.111106	-0.0929669	0.0161552	0.0416457	0.0123446	0.0293012	0	2.48817e-42	1.28156e-84	0	-0.133471	-0.120725	-0.221576	-0.186438	-0.118614	-0.103585
345	rs519113	rs2075642	2630	16026	-0.283462	-0.268869	-0.285869	0.0169997	0.0803509	0.0722906	0.0817209	-0.00943035	0	1.09874e-84	0	0.0051	-0.290411	-0.276483	-0.286585	-0.25097	-0.293413	-0.278288
346	rs519113	rs387976	2629	16027	0.384112	0.462292	0.37165	0.0906415	0.147542	0.213714	0.138124	0.0755899	0	0	0	0	0.370313	0.397741	0.425426	0.497626	0.356738	0.386373
347	rs519113	rs11667640	2561	14767	0.485389	0.438125	0.493244	-0.0551197	0.235602	0.191953	0.24329	-0.0513368	0	0	0	0.0001	0.473054	0.497533	0.405197	0.469916	0.479912	0.506349
348	rs519113	rs6859	2629	15988	0.0353276	0.0762537	0.0298197	0.046434	0.00124802	0.00581465	0.000889254	0.0049254	9.30878e-12	3.21465e-08	9.69082e-08	0.0248	0.0210213	0.0496195	0.0381627	0.114123	0.0144024	0.0452228
349	rs519113	rs11673139	2556	15783	0.293071	0.305901	0.292187	0.0137147	0.0858905	0.0935757	0.085373	0.0082027	0	0	0	0.4951	0.276392	0.309573	0.261216	0.349278	0.27424	0.30993
350	rs519113	rs283813	2453	15701	0.0422121	0.0662671	0.0385515	0.0277156	0.00178189	0.00439132	0.00148624	0.00290508	8.73577e-16	3.45836e-06	8.39708e-12	0.2133	0.0267961	0.0576081	0.0229334	0.109352	0.0220621	0.0550198
351	rs519113	rs157580	2629	16018	0.13754	0.101057	0.144385	-0.0433286	0.0189172	0.0102125	0.0208471	-0.0106346	0	2.33906e-13	0	0.0419	0.123258	0.151765	0.0620896	0.139716	0.129042	0.15966
352	rs519113	rs2075650	2630	16031	-0.0280077	-0.000250232	-0.0354877	0.0352374	0.000784429	6.30222e-08	0.00125934	-0.00125928	6.27531e-08	0.985474	2.09385e-10	0.0873	-0.0416248	-0.0143803	-0.0377811	0.0372813	-0.0499372	-0.0210233
353	rs519113	rs8106922	2623	16010	-0.132451	-0.113135	-0.137031	0.0238957	0.0175432	0.0127997	0.0187776	-0.0059779	0	2.51996e-16	0	0.2438	-0.146129	-0.118722	-0.147976	-0.078014	-0.151895	-0.122105
354	rs519113	rs405509	2629	16018	-0.0254153	0.0184827	-0.0325353	0.051018	0.000645955	0.000341632	0.00105847	-0.000716833	9.19248e-07	0.18016	5.7751e-09	0.0153	-0.0399779	-0.0108419	-0.0210847	0.0579923	-0.0481708	-0.0168839
355	rs519113	rs440446	2579	15818	-0.0145853	0.0378798	-0.0229284	0.0608083	0.000212721	0.00143487	0.0005257	0.000909166	0.00514755	0.00651863	4.54021e-05	0.0051	-0.0287609	-0.000403977	-0.000608656	0.0762563	-0.0382175	-0.00762865
356	rs519113	rs439401	2621	15975	0.227102	0.222667	0.228943	-0.00627556	0.0515753	0.0495807	0.0524148	-0.0028341	0	1.80266e-58	0	0.7525	0.212888	0.241219	0.182999	0.261612	0.213703	0.244071
357	rs519113	rs12721046	2227	15411	-0.0373394	-0.0169913	-0.0442223	0.027231	0.00139424	0.000288701	0.00195562	-0.00166692	2.33138e-12	0.25681	8.24388e-15	0.215	-0.0511632	-0.0235012	-0.0573925	0.0234655	-0.0587577	-0.0296681
358	rs2075642	rs387976	2660	16070	-0.359246	-0.320782	-0.365873	0.0450912	0.129057	0.102901	0.133863	-0.0309621	0	0	0	0	-0.367623	-0.35081	-0.340987	-0.30028	-0.375047	-0.356628
359	rs2075642	rs11667640	2592	14811	-0.136966	-0.118862	-0.140155	0.0212923	0.0187597	0.0141282	0.0196433	-0.00551507	0	1.14758e-17	0	0	-0.141769	-0.132157	-0.130435	-0.107257	-0.145424	-0.134878
360	rs2075642	rs6859	2660	16031	-0.437789	-0.509075	-0.426319	-0.0827565	0.191659	0.259157	0.181748	0.0774099	0	0	0	0	-0.447902	-0.427564	-0.539572	-0.477245	-0.436997	-0.41552
361	rs2075642	rs11673139	2583	15823	-0.154406	-0.123164	-0.159426	0.0362615	0.0238413	0.0151695	0.0254166	-0.0102471	0	8.56358e-19	0	0	-0.159636	-0.149168	-0.134934	-0.11136	-0.165183	-0.153657
362	rs2075642	rs283813	2483	15739	-0.0246988	-0.0164597	-0.0260132	0.00955356	0.000610013	0.000270959	0.000676671	-0.000405712	2.41701e-06	0.246052	3.92679e-06	0.6383	-0.0381793	-0.0112093	-0.0535175	0.0206434	-0.0404891	-0.0115264
363	rs2075642	rs157580	2660	16061	-0.258067	-0.2016	-0.270905	0.069305	0.0665984	0.0406422	0.0733893	-0.0327471	0	6.04876e-49	0	0	-0.270056	-0.245997	-0.230143	-0.17271	-0.284043	-0.257664
364	rs2075642	rs2075650	2661	16074	-0.139691	-0.200838	-0.129161	-0.0716769	0.0195136	0.0403357	0.0166826	0.0236532	0	1.3175e-48	0	0	-0.150198	-0.129153	-0.232084	-0.169177	-0.140194	-0.118095
365	rs2075642	rs8106922	2654	16053	0.332188	0.291433	0.3392	-0.0477672	0.110349	0.084933	0.115057	-0.0301235	0	0	0	0.0087	0.318868	0.345377	0.252287	0.329626	0.325067	0.353181
366	rs2075642	rs405509	2660	16061	-0.290405	-0.288863	-0.291052	0.00218901	0.0843352	0.0834417	0.0847112	-0.00126953	0	1.52598e-98	0	0.8952	-0.304165	-0.276525	-0.329248	-0.247423	-0.305628	-0.276339
367	rs2075642	rs440446	2607	15859	-0.241191	-0.194565	-0.25136	0.0567947	0.0581732	0.0378557	0.0631819	-0.0253261	0	7.79222e-45	0	0.0006	-0.253108	-0.229201	-0.223793	-0.164988	-0.264358	-0.238271
368	rs2075642	rs439401	2652	16018	-0.249335	-0.219789	-0.257113	0.0373243	0.0621682	0.048307	0.0661071	-0.0178001	0	1.14404e-57	0	0.018	-0.261169	-0.237427	-0.247353	-0.191869	-0.270078	-0.244055
369	rs2075642	rs12721046	2254	15449	-0.0449759	-0.09643	-0.0333951	-0.063035	0.0020229	0.00929884	0.00111523	0.00818362	2.60514e-17	9.51244e-11	4.35488e-09	0.0041	-0.0585278	-0.0314074	-0.134098	-0.0584835	-0.0480994	-0.0186763
370	rs387976	rs11667640	2591	14811	-0.181968	-0.157015	-0.186692	0.029677	0.0331124	0.0246538	0.034854	-0.0102002	0	1.26913e-29	0	0.0001	-0.18861	-0.175309	-0.171814	-0.142146	-0.194025	-0.179339
371	rs387976	rs6859	2659	16032	-0.178051	-0.146741	-0.180735	0.0339938	0.0317021	0.0215333	0.0326652	-0.0111319	0	1.00549e-26	0	0.0748	-0.192695	-0.163327	-0.187488	-0.10549	-0.196408	-0.16497
372	rs387976	rs11673139	2582	15824	0.0241992	0.00699156	0.0243265	-0.0173349	0.000585599	4.88819e-05	0.000591775	-0.000542893	3.43453e-06	0.615372	1.50713e-05	0.4148	0.00964326	0.0387448	-0.0315887	0.045551	0.00865932	0.0399817
373	rs387976	rs283813	2482	15740	-0.125556	-0.0871605	-0.131387	0.0442269	0.0157644	0.00759687	0.0172626	-0.00966576	0	8.20454e-10	0	0.0123	-0.136436	-0.114647	-0.119489	-0.0546474	-0.142918	-0.119821
374	rs387976	rs157580	2659	16062	0.398815	0.335591	0.408134	-0.0725423	0.159053	0.112622	0.166573	-0.0539511	0	0	0	0.0001	0.385421	0.412041	0.29773	0.372398	0.393785	0.422283
375	rs387976	rs2075650	2660	16075	-0.117128	-0.0863039	-0.121662	0.0353576	0.013719	0.00744907	0.0148015	-0.00735248	0	3.0708e-10	0	0.0592	-0.129818	-0.104399	-0.123124	-0.0492465	-0.134962	-0.108317
376	rs387976	rs8106922	2653	16054	-0.238392	-0.171236	-0.254296	0.0830606	0.0568307	0.0293213	0.0646666	-0.0353453	0	1.04629e-35	0	0	-0.25245	-0.224234	-0.205934	-0.136108	-0.269681	-0.238782
377	rs387976	rs405509	2659	16062	0.173487	0.150149	0.183596	-0.0334477	0.0300979	0.0225448	0.0337077	-0.0111629	0	6.67566e-28	0	0.0897	0.159013	0.187888	0.111432	0.18841	0.168016	0.199085
378	rs387976	rs440446	2606	15860	0.237984	0.256303	0.233436	0.0228664	0.0566361	0.0656911	0.0544925	0.0111986	0	1.93255e-76	0	0.2506	0.223731	0.252134	0.217533	0.294265	0.218047	0.24871
379	rs387976	rs439401	2651	16019	0.233269	0.256036	0.227884	0.0281522	0.0544146	0.0655544	0.051931	0.0136234	0	1.43359e-77	0	0.1601	0.219087	0.247353	0.217637	0.293643	0.212554	0.243101
380	rs387976	rs12721046	2253	15450	-0.119542	-0.083622	-0.126181	0.0425589	0.0142903	0.00699259	0.0159217	-0.00892909	0	1.98556e-08	0	0.0366	-0.132537	-0.106506	-0.123371	-0.043605	-0.139699	-0.112616
381	rs11667640	rs6859	2591	14776	-0.218647	-0.247244	-0.213051	-0.0341937	0.0478066	0.0611297	0.0453905	0.0157392	0	7.30351e-71	0	0.0004	-0.227007	-0.210255	-0.270899	-0.223291	-0.222017	-0.204048
382	rs11667640	rs11673139	2514	14566	0.65511	0.740525	0.644019	0.0965066	0.429169	0.548377	0.41476	0.133618	0	0	0	0	0.632939	0.676208	0.675579	0.794068	0.620261	0.666595
383	rs11667640	rs283813	2416	14511	0.135805	0.0959299	0.141673	-0.0457436	0.0184429	0.00920252	0.0200714	-0.0108688	0	2.58735e-11	0	0.0963	0.113393	0.158079	0.0385099	0.152718	0.117404	0.165774
384	rs11667640	rs157580	2591	14804	0.202721	0.26826	0.191044	0.0772163	0.0410959	0.0719635	0.0364977	0.0354658	0	4.34069e-83	0	0.0001	0.188592	0.216767	0.227304	0.308268	0.175885	0.206111
385	rs11667640	rs2075650	2592	14815	-0.103945	-0.159889	-0.0887067	-0.071182	0.0108046	0.0255643	0.00786888	0.0176954	8.57151e-84	1.14834e-30	1.22265e-52	0	-0.110592	-0.0972901	-0.178932	-0.140726	-0.0965213	-0.0808812
386	rs11667640	rs8106922	2585	14798	-0.19085	-0.142015	-0.200868	0.0588523	0.0364239	0.0201682	0.0403478	-0.0201796	0	1.76566e-24	0	0	-0.199532	-0.182139	-0.161553	-0.122366	-0.210471	-0.191226
387	rs11667640	rs405509	2591	14802	0.149973	0.0945402	0.162597	-0.0680568	0.0224917	0.00893784	0.0264378	-0.0174999	0	1.00644e-11	0	0.0004	0.137169	0.162727	0.0617925	0.127085	0.148666	0.176463
388	rs11667640	rs440446	2538	14604	0.233558	0.278016	0.225585	0.0524306	0.0545495	0.0772927	0.0508885	0.0264042	0	2.56436e-87	0	0.004	0.219346	0.247672	0.236892	0.318145	0.210368	0.240692
389	rs11667640	rs439401	2583	14764	0.243245	0.279398	0.236583	0.0428144	0.0591679	0.0780629	0.0559716	0.0220914	0	1.06768e-89	0	0.0134	0.2295	0.256893	0.23946	0.318391	0.221883	0.251176
390	rs11667640	rs12721046	2185	14215	-0.103506	-0.163014	-0.0877354	-0.0752788	0.0107134	0.0265736	0.00769747	0.0188762	2.10092e-78	4.45881e-27	1.62049e-49	0	-0.110062	-0.0969401	-0.179429	-0.146509	-0.0959483	-0.0795105
391	rs6859	rs11673139	2582	15785	-0.254595	-0.25931	-0.252125	-0.00718484	0.0648187	0.0672415	0.0635669	0.00367456	0	1.69542e-77	0	0.3949	-0.262707	-0.246447	-0.282788	-0.23552	-0.260767	-0.243442
392	rs6859	rs283813	2482	15701	-0.132061	-0.107051	-0.136863	0.029812	0.0174401	0.01146	0.0187316	-0.0072716	0	4.61497e-14	0	0.0932	-0.144427	-0.119654	-0.145224	-0.0685606	-0.149743	-0.123937
393	rs6859	rs157580	2659	16023	-0.288865	-0.293842	-0.280023	-0.0138184	0.0834428	0.0863432	0.0784132	0.00793004	0	0	0	0.4394	-0.30392	-0.273665	-0.33357	-0.253072	-0.2963	-0.263585
394	rs6859	rs2075650	2660	16036	0.37023	0.439601	0.348111	0.0914907	0.13707	0.193249	0.121181	0.0720682	0	0	0	0	0.35861	0.381735	0.406965	0.471116	0.335472	0.360624
395	rs6859	rs8106922	2653	16016	0.102012	-0.0406374	0.139391	-0.180029	0.0104064	0.0016514	0.0194299	-0.0177785	1.70926e-86	0.00307514	0	0	0.0870766	0.116901	-0.080957	-0.000185036	0.123384	0.155326
396	rs6859	rs405509	2659	16023	0.0399605	0.143145	0.00827484	0.13487	0.00159684	0.0204908	6.84744e-05	0.0204223	1.12493e-14	1.6475e-25	0.138519	0	0.0238514	0.0560489	0.0938625	0.191728	-0.008845	0.0253898
397	rs6859	rs440446	2606	15821	-0.169506	-0.204827	-0.155216	-0.0496116	0.0287323	0.0419547	0.0240919	0.0178628	0	1.76606e-49	0	0.0114	-0.184533	-0.1544	-0.245243	-0.163701	-0.171409	-0.138938
398	rs6859	rs439401	2651	15980	0.0221384	-0.044244	0.044945	-0.0891891	0.000490109	0.00195751	0.00202006	-6.25513e-05	1.92465e-05	0.00127477	9.3586e-16	0	0.0072132	0.0370538	-0.0841461	-0.00420033	0.0288751	0.0609918
399	rs6859	rs12721046	2253	15416	0.294327	0.389387	0.267737	0.12165	0.0866284	0.151622	0.0716831	0.079939	0	0	0	0	0.28116	0.307383	0.353082	0.424521	0.253321	0.282034
400	rs11673139	rs283813	2414	15652	-0.0809912	-0.0689934	-0.0829383	0.0139448	0.00655954	0.0047601	0.00687879	-0.00211869	1.76523e-53	1.63548e-06	9.42557e-49	0.119	-0.0857963	-0.0761825	-0.0769227	-0.0610555	-0.0882565	-0.0776153
401	rs11673139	rs157580	2582	15815	0.370893	0.376102	0.368631	0.00747125	0.137562	0.141453	0.135889	0.00556405	0	0	0	0.5231	0.361082	0.380622	0.342316	0.408916	0.358409	0.378764
402	rs11673139	rs2075650	2583	15828	-0.127653	-0.1745	-0.114232	-0.0602677	0.0162953	0.0304503	0.0130491	0.0174012	0	4.38808e-36	7.82222e-92	0	-0.132763	-0.122536	-0.190537	-0.15837	-0.120053	-0.108404
403	rs11673139	rs8106922	2576	15807	-0.223534	-0.14144	-0.238477	0.0970363	0.0499675	0.0200054	0.0568711	-0.0368657	0	3.23835e-24	0	0	-0.231974	-0.215061	-0.162765	-0.119984	-0.247729	-0.229181
404	rs11673139	rs405509	2582	15816	0.279856	0.174176	0.299561	-0.125385	0.0783194	0.0303373	0.089737	-0.0593996	0	6.06727e-36	0	0	0.271088	0.288578	0.150741	0.197416	0.290043	0.309021
405	rs11673139	rs440446	2537	15763	0.38275	0.371709	0.382732	-0.011023	0.146498	0.138168	0.146484	-0.00831634	0	0	0	0.3804	0.372255	0.393148	0.336771	0.405626	0.371736	0.393621
406	rs11673139	rs439401	2574	15772	0.377096	0.366893	0.376888	-0.00999549	0.142202	0.13461	0.142045	-0.00743444	0	0	0	0.4165	0.366688	0.387411	0.332752	0.400073	0.365959	0.387714
407	rs11673139	rs12721046	2193	15360	-0.120858	-0.170402	-0.108305	-0.0620973	0.0146067	0.0290369	0.0117299	0.0173069	0	1.55296e-29	2.36973e-80	0	-0.126964	-0.114744	-0.186965	-0.153742	-0.115442	-0.101156
408	rs283813	rs157580	2482	15732	-0.213238	-0.162796	-0.2215	0.0587038	0.0454706	0.0265025	0.0490621	-0.0225596	0	1.869e-30	0	0	-0.220764	-0.205688	-0.181328	-0.144148	-0.229771	-0.213196
409	rs283813	rs2075650	2483	15744	-0.118296	-0.194725	-0.104462	-0.0902635	0.013994	0.0379179	0.0109122	0.0270056	0	7.47128e-43	1.04688e-76	0	-0.1235	-0.113086	-0.212867	-0.176449	-0.110074	-0.0988423
410	rs283813	rs8106922	2477	15723	-0.193295	-0.167158	-0.198705	0.0315469	0.0373631	0.0279418	0.0394838	-0.011542	0	5.88689e-32	0	0.0115	-0.202559	-0.183997	-0.187283	-0.146893	-0.208896	-0.188471
411	rs283813	rs405509	2482	15731	-0.244515	-0.32675	-0.231671	-0.0950789	0.0597875	0.106766	0.0536716	0.0530941	0	0	0	0	-0.254874	-0.234099	-0.356941	-0.295878	-0.242803	-0.220478
412	rs283813	rs440446	2437	15681	-0.175463	-0.162981	-0.178664	0.0156838	0.0307872	0.026564	0.0319209	-0.00535686	0	5.34341e-30	0	0.2172	-0.184575	-0.166321	-0.181664	-0.144179	-0.188692	-0.168599
413	rs283813	rs439401	2474	15690	-0.167702	-0.147136	-0.171862	0.0247263	0.0281239	0.0216488	0.0295366	-0.00788786	0	4.19417e-25	0	0.0712	-0.177391	-0.157981	-0.169748	-0.124369	-0.182454	-0.16123
414	rs283813	rs12721046	2114	15282	-0.11929	-0.190251	-0.108274	-0.0819766	0.01423	0.0361954	0.0117234	0.0244721	0	3.76515e-35	6.56151e-80	0	-0.124019	-0.114554	-0.207784	-0.172596	-0.113367	-0.103176
415	rs157580	rs2075650	2660	16066	-0.337537	-0.431857	-0.311905	-0.119952	0.113931	0.186501	0.0972848	0.0892159	0	0	0	0	-0.345817	-0.329204	-0.456863	-0.406169	-0.32061	-0.303147
416	rs157580	rs8106922	2653	16046	-0.595116	-0.381979	-0.637291	0.255312	0.354163	0.145908	0.406139	-0.260232	0	0	0	0	-0.608008	-0.581911	-0.406832	-0.356561	-0.651944	-0.622162
417	rs157580	rs405509	2659	16053	0.570394	0.384887	0.615289	-0.230401	0.325349	0.148138	0.37858	-0.230442	0	0	0	0	0.558941	0.581629	0.356121	0.412924	0.603149	0.627143
418	rs157580	rs440446	2606	15851	0.817544	0.860201	0.81041	0.0497913	0.668378	0.739946	0.656764	0.0831818	0	0	0	0	0.808893	0.825842	0.836881	0.880404	0.800982	0.819436
419	rs157580	rs439401	2651	16010	0.581542	0.644052	0.568945	0.0751073	0.338191	0.414803	0.323698	0.091105	0	0	0	0	0.569535	0.593301	0.611356	0.674554	0.555872	0.581737
420	rs157580	rs12721046	2253	15442	-0.319844	-0.412135	-0.298128	-0.114007	0.1023	0.169855	0.0888802	0.0809751	0	0	0	0	-0.328974	-0.310654	-0.439191	-0.384332	-0.307901	-0.288291
421	rs2075650	rs8106922	2654	16058	-0.316975	-0.431844	-0.285789	-0.146055	0.100473	0.186489	0.0816754	0.104814	0	0	0	0	-0.326475	-0.307411	-0.45925	-0.403617	-0.296073	-0.275439
422	rs2075650	rs405509	2660	16066	0.401316	0.546813	0.363455	0.183358	0.161054	0.299005	0.1321	0.166905	0	0	0	0	0.392498	0.41006	0.523228	0.569561	0.35356	0.37327
423	rs2075650	rs440446	2607	15864	-0.194378	-0.331333	-0.151184	-0.18015	0.0377828	0.109782	0.0228565	0.0869253	0	0	0	0	-0.206076	-0.182624	-0.361368	-0.300612	-0.164373	-0.137941
424	rs2075650	rs439401	2652	16023	-0.201708	-0.327328	-0.161794	-0.165534	0.040686	0.107144	0.0261773	0.0809664	0	0	0	0	-0.213337	-0.190021	-0.35783	-0.296129	-0.174812	-0.148719
425	rs2075650	rs12721046	2254	15454	0.730975	0.848961	0.689625	0.159337	0.534325	0.720735	0.475582	0.245153	0	0	0	0	0.716835	0.744514	0.823794	0.870789	0.672445	0.706062
426	rs8106922	rs405509	2653	16045	-0.772441	-0.768045	-0.771632	0.00358737	0.596665	0.589892	0.595416	-0.00552339	0	0	0	0.6619	-0.788126	-0.755753	-0.80915	-0.719458	-0.788455	-0.753655
427	rs8106922	rs440446	2600	15844	-0.579072	-0.385674	-0.615654	0.22998	0.335325	0.148744	0.37903	-0.230286	0	0	0	0	-0.591513	-0.566356	-0.410612	-0.360158	-0.629716	-0.601189
428	rs8106922	rs439401	2646	16002	-0.339455	-0.213548	-0.370388	0.15684	0.11523	0.045603	0.137187	-0.0915844	0	2.01596e-54	0	0	-0.353568	-0.325189	-0.246493	-0.18011	-0.386019	-0.354545
429	rs8106922	rs12721046	2247	15433	-0.18528	-0.344531	-0.14029	-0.204241	0.0343274	0.118702	0.0196813	0.0990207	0	0	0	0	-0.197966	-0.172531	-0.376473	-0.311771	-0.154442	-0.126081
430	rs405509	rs440446	2606	15851	0.742021	0.506654	0.788432	-0.281777	0.550595	0.256699	0.621624	-0.364926	0	0	0	0	0.734147	0.749695	0.486612	0.526164	0.780211	0.79638
431	rs405509	rs439401	2651	16010	0.502519	0.334029	0.54204	-0.208011	0.252525	0.111576	0.293808	-0.182232	0	0	0	0	0.490429	0.514415	0.302432	0.364894	0.529145	0.554685
432	rs405509	rs12721046	2253	15441	0.28049	0.483935	0.229965	0.253971	0.0786747	0.234193	0.0528838	0.18131	0	0	0	0	0.268393	0.292499	0.455589	0.511302	0.216258	0.243581
433	rs440446	rs439401	2598	15808	0.738259	0.775491	0.731267	0.044224	0.545026	0.601386	0.534751	0.0666348	0	0	0	0.0001	0.72807	0.748121	0.747389	0.800823	0.720202	0.741959
434	rs440446	rs12721046	2216	15394	-0.308424	-0.40695	-0.287896	-0.119054	0.0951251	0.165608	0.082884	0.0827242	0	0	0	0	-0.317014	-0.299782	-0.434031	-0.379134	-0.296967	-0.278773
435	rs439401	rs12721046	2245	15399	-0.31953	-0.427883	-0.297562	-0.130321	0.102099	0.183084	0.088543	0.0945408	0	0	0	0	-0.328025	-0.310983	-0.454808	-0.400176	-0.306518	-0.288553

## Sheet: LOADFS
ID	snp1	snp2	n_case	n_noncase	r_all	r_case	r_noncase	delta_r	r2_all	r2_case	r2_noncase	delta_r2	p_all	p_case	p_noncase	p_delta
1	rs7026	rs1871045	1850	1865	0.879091	0.90477	0.854389	0.050381	0.7728	0.818609	0.729981	0.0886281	0	0	0	0.0001
2	rs7026	rs11668536	1850	1865	0.595131	0.636809	0.555381	0.0814277	0.354181	0.405525	0.308448	0.0970773	0	0	0	0.0002
3	rs7026	rs10402271	1850	1865	0.515176	0.552251	0.478822	0.0734292	0.265406	0.304981	0.22927	0.0757108	0	0	0	0.0001
4	rs7026	rs4803760	1850	1865	-0.183462	-0.141249	-0.219675	0.0784263	0.0336584	0.0199513	0.0482573	-0.028306	2.49132e-56	8.55848e-18	4.84739e-41	0.0037
5	rs7026	rs1871046	1849	1865	-0.769243	-0.797539	-0.742505	-0.055034	0.591735	0.636068	0.551313	0.0847548	0	0	0	0.0014
6	rs7026	rs4803763	1413	1482	0.442832	0.484332	0.400137	0.0841954	0.1961	0.234577	0.160109	0.0744682	0	0	0	0
7	rs7026	rs440277	1850	1865	-0.174528	-0.205024	-0.144991	-0.0600328	0.03046	0.042035	0.0210225	0.0210124	3.81731e-51	1.0728e-35	8.35561e-19	0.0619
8	rs7026	rs3852856	1850	1865	0.25867	0.254574	0.263341	-0.00876647	0.06691	0.0648082	0.0693485	-0.00454029	0	4.36963e-54	3.34563e-58	0.6959
9	rs7026	rs377702	1850	1865	-0.00127042	-0.0238212	0.021067	-0.0448882	1.61396e-06	0.000567448	0.000443819	0.000123629	0.912816	0.147342	0.198219	0.1765
10	rs7026	rs8105340	1850	1864	0.0741341	0.0333525	0.106327	-0.072974	0.00549586	0.00111239	0.0113053	-0.0101929	1.66688e-10	0.0424833	8.46949e-11	0.0219
11	rs7026	rs12610605	1847	1864	-0.348839	-0.335751	-0.360729	0.0249771	0.121689	0.112729	0.130125	-0.017396	0	1.46702e-92	0	0.3689
12	rs7026	rs4803766	1849	1864	0.24994	0.20656	0.28861	-0.0820509	0.0624698	0.0426669	0.083296	-0.0406292	0	3.45359e-36	1.67612e-69	0.0045
13	rs7026	rs17561351	1814	1836	0.131727	0.131812	0.131242	0.00057019	0.0173521	0.0173745	0.0172245	0.000149991	2.19359e-29	2.03086e-15	1.82205e-15	0.9864
14	rs7026	rs8104483	1850	1865	-0.170961	-0.170773	-0.173433	0.00265968	0.0292277	0.0291635	0.0300789	-0.000915477	3.76333e-49	2.82007e-25	3.23937e-26	0.9283
15	rs7026	rs4081918	1824	1838	0.0588297	0.07561	0.0437459	0.0318641	0.00346094	0.00571687	0.0019137	0.00380316	4.78692e-07	4.95364e-06	0.00799421	0.3706
16	rs7026	rs519113	1819	1830	-0.0404433	0.0253246	-0.0934513	0.118776	0.00163566	0.000641337	0.00873315	-0.00809181	0.000550347	0.126643	1.57111e-08	0.0002
17	rs7026	rs2075642	1850	1865	0.249212	0.259007	0.242608	0.016399	0.0621065	0.0670846	0.0588586	0.00822598	0	6.36799e-56	1.13795e-49	0.4746
18	rs7026	rs387976	1849	1863	-0.188849	-0.219505	-0.161169	-0.0583366	0.035664	0.0481825	0.0259753	0.0222072	1.56503e-59	1.2107e-40	7.73163e-23	0.0737
19	rs7026	rs11667640	1850	1865	0.0834267	0.0916414	0.0758246	0.0158168	0.00696002	0.00839815	0.00574937	0.00264877	6.42406e-13	2.48486e-08	3.64095e-06	0.6493
20	rs7026	rs6859	1850	1865	0.0712249	0.0786102	0.0611495	0.0174607	0.00507299	0.00617956	0.00373926	0.0024403	8.28351e-10	1.73843e-06	0.000187993	0.5982
21	rs7026	rs11673139	1775	1765	-0.166353	-0.163006	-0.169478	0.00647218	0.0276733	0.0265708	0.0287227	-0.00215189	1.61748e-44	2.67554e-22	7.54986e-24	0.8442
22	rs7026	rs283813	1679	1742	0.00916347	-0.0198999	0.0386419	-0.0585417	8.39692e-05	0.000396005	0.00149319	-0.00109719	0.447141	0.248843	0.0225572	0.0999
23	rs7026	rs157580	1849	1863	0.313781	0.28206	0.346119	-0.0640585	0.0984584	0.0795579	0.119798	-0.0402402	0	6.02955e-66	4.45202e-99	0.0337
24	rs7026	rs2075650	1850	1864	-0.11446	-0.112577	-0.125116	0.0125398	0.0131011	0.0126735	0.0156541	-0.00298062	5.91905e-23	7.50136e-12	2.18453e-14	0.7
25	rs7026	rs8106922	1848	1865	-0.16455	-0.134988	-0.200734	0.0657466	0.0270768	0.0182216	0.0402942	-0.0220726	1.21828e-45	2.27663e-16	1.49267e-34	0.0278
26	rs7026	rs405509	1850	1865	-0.202309	-0.139414	-0.269057	0.129643	0.0409289	0.0194363	0.0723917	-0.0529554	4.21139e-68	2.24752e-17	1.12292e-60	0
27	rs7026	rs440446	1801	1842	-0.341041	-0.290943	-0.387	0.0960569	0.116309	0.0846477	0.149769	-0.065121	0	2.81856e-68	0	0.001
28	rs7026	rs439401	1850	1865	0.190184	0.165952	0.210498	-0.0445459	0.0361699	0.02754	0.0443093	-0.0167693	2.13494e-60	5.8454e-24	7.97105e-38	0.1662
29	rs7026	rs12721046	1459	1587	0.114451	0.146359	0.0906418	0.0557173	0.013099	0.021421	0.00821594	0.013205	4.14478e-19	2.65575e-15	3.28001e-07	0.1125
30	rs1871045	rs11668536	1850	1865	0.739713	0.751332	0.728605	0.0227269	0.547176	0.564499	0.530865	0.0336344	0	0	0	0.11
31	rs1871045	rs10402271	1850	1865	0.580874	0.606245	0.555125	0.0511198	0.337415	0.367533	0.308164	0.059369	0	0	0	0.0001
32	rs1871045	rs4803760	1850	1865	-0.198323	-0.147051	-0.240436	0.0933854	0.0393319	0.0216239	0.0578095	-0.0361856	1.62066e-65	3.72817e-19	8.12392e-49	0.0003
33	rs1871045	rs1871046	1849	1865	-0.879676	-0.88407	-0.875343	-0.0087273	0.77383	0.78158	0.766225	0.0153549	0	0	0	0.4722
34	rs1871045	rs4803763	1413	1482	0.485687	0.518241	0.451059	0.0671822	0.235892	0.268574	0.203454	0.0651197	0	0	0	0.0001
35	rs1871045	rs440277	1850	1865	-0.291092	-0.289395	-0.289955	0.00056007	0.0847344	0.0837494	0.0840739	-0.000324477	0	2.32782e-69	3.59734e-70	0.9822
36	rs1871045	rs3852856	1850	1865	0.298434	0.275999	0.320447	-0.0444484	0.0890626	0.0761754	0.102687	-0.0265111	0	2.96928e-63	2.73717e-85	0.0215
37	rs1871045	rs377702	1850	1865	0.103749	0.0465211	0.15912	-0.112599	0.0107638	0.00216422	0.0253192	-0.023155	3.79168e-19	0.00465814	2.52564e-22	0.0004
38	rs1871045	rs8105340	1850	1864	0.0903825	0.0396042	0.129628	-0.0900233	0.00816899	0.0015685	0.0168033	-0.0152348	6.71888e-15	0.0159949	2.4782e-15	0.0033
39	rs1871045	rs12610605	1847	1864	-0.288963	-0.287312	-0.28904	0.00172817	0.0834997	0.082548	0.0835441	-0.000996032	0	2.77444e-68	1.05401e-69	0.9529
40	rs1871045	rs4803766	1849	1864	0.318053	0.252973	0.376512	-0.123539	0.101158	0.0639954	0.141762	-0.0777661	0	2.10889e-53	0	0
41	rs1871045	rs17561351	1814	1836	0.120739	0.126601	0.114053	0.0125485	0.0145779	0.0160278	0.013008	0.00301985	5.96742e-25	2.43001e-14	4.80422e-12	0.7082
42	rs1871045	rs8104483	1850	1865	-0.229593	-0.210911	-0.250713	0.0398011	0.052713	0.0444836	0.0628568	-0.0183732	3.60629e-87	1.12459e-37	6.36255e-53	0.1655
43	rs1871045	rs4081918	1824	1838	0.0271124	0.0443109	0.00873357	0.0355774	0.000735081	0.00196346	7.62753e-05	0.00188718	0.0203242	0.0074435	0.596447	0.3256
44	rs1871045	rs519113	1819	1830	-0.0693965	0.00960247	-0.135048	0.144651	0.00481587	9.22074e-05	0.018238	-0.0181458	3.05613e-09	0.562467	3.08023e-16	0
45	rs1871045	rs2075642	1850	1865	0.298833	0.287611	0.312379	-0.0247679	0.0893012	0.0827204	0.0975808	-0.0148605	0	1.57177e-68	3.83458e-81	0.2045
46	rs1871045	rs387976	1849	1863	-0.126213	-0.167905	-0.088754	-0.0791514	0.0159297	0.0281922	0.00787728	0.020315	1.51542e-27	1.77894e-24	6.03938e-08	0.0211
47	rs1871045	rs11667640	1850	1865	0.0616731	0.0783445	0.043228	0.0351165	0.00380357	0.00613786	0.00186866	0.0042692	1.0601e-07	1.88376e-06	0.00828825	0.3208
48	rs1871045	rs6859	1850	1865	0.0737205	0.0802843	0.0568131	0.0234712	0.00543472	0.00644557	0.00322773	0.00321784	2.09101e-10	1.04218e-06	0.000520867	0.4678
49	rs1871045	rs11673139	1775	1765	-0.149079	-0.148793	-0.147447	-0.00134572	0.0222245	0.0221393	0.0217406	0.000398657	4.29252e-36	7.62626e-19	1.94577e-18	0.971
50	rs1871045	rs283813	1679	1742	-0.0847355	-0.0783934	-0.0895251	0.0111317	0.00718011	0.00614553	0.00801474	-0.00186921	2.39997e-12	5.55223e-06	1.26218e-07	0.7523
51	rs1871045	rs157580	1849	1863	0.29992	0.262548	0.330179	-0.0676313	0.0899517	0.0689314	0.109018	-0.0400869	0	2.21023e-57	2.4593e-90	0.0255
52	rs1871045	rs2075650	1850	1864	-0.132483	-0.112716	-0.151412	0.0386954	0.0175517	0.012705	0.0229255	-0.0102205	3.39455e-30	7.06848e-12	2.35687e-20	0.2359
53	rs1871045	rs8106922	1848	1865	-0.183078	-0.143865	-0.233562	0.0896971	0.0335176	0.0206971	0.0545512	-0.0338541	4.50577e-56	2.20608e-18	3.64212e-46	0.0023
54	rs1871045	rs405509	1850	1865	-0.170377	-0.115212	-0.235736	0.120524	0.0290282	0.0132738	0.0555715	-0.0422978	7.91747e-49	2.41638e-12	5.38162e-47	0
55	rs1871045	rs440446	1801	1842	-0.320222	-0.263945	-0.365229	0.101284	0.102542	0.0696672	0.133393	-0.0637253	0	1.61903e-56	0	0.0011
56	rs1871045	rs439401	1850	1865	0.170283	0.144058	0.186188	-0.0421296	0.0289965	0.0207528	0.034666	-0.0139131	8.90865e-49	1.9057e-18	5.81837e-30	0.2124
57	rs1871045	rs12721046	1459	1587	0.135021	0.152294	0.114044	0.0382508	0.0182306	0.0231936	0.0130059	0.0101876	5.73857e-26	1.9242e-16	1.31856e-10	0.2754
58	rs11668536	rs10402271	1850	1865	0.43306	0.46073	0.405956	0.0547741	0.187541	0.212272	0.1648	0.0474719	0	0	0	0
59	rs11668536	rs4803760	1850	1865	-0.0873863	-0.0151855	-0.149352	0.134167	0.00763636	0.0002306	0.0223061	-0.0220755	4.97676e-14	0.355643	7.40935e-20	0
60	rs11668536	rs1871046	1849	1865	-0.675972	-0.717292	-0.636518	-0.0807734	0.456938	0.514507	0.405155	0.109352	0	0	0	0
61	rs11668536	rs4803763	1413	1482	0.360015	0.393013	0.327023	0.0659892	0.129611	0.154459	0.106944	0.0475146	0	6.25129e-97	6.57788e-71	0
62	rs11668536	rs440277	1850	1865	-0.0517898	-0.0797172	-0.0274318	-0.0522854	0.00268219	0.00635483	0.000752505	0.00560233	8.04422e-06	1.24081e-06	0.0938629	0.1046
63	rs11668536	rs3852856	1850	1865	0.229337	0.215306	0.241952	-0.0266457	0.0525956	0.0463568	0.0585407	-0.012184	5.58554e-87	3.44503e-39	2.06441e-49	0.1648
64	rs11668536	rs377702	1850	1865	-0.0765441	-0.0906127	-0.0628985	-0.0277142	0.005859	0.00821066	0.00395622	0.00425444	4.16975e-11	3.55272e-08	0.000122311	0.3836
65	rs11668536	rs8105340	1850	1864	-0.0297172	-0.0881376	0.0240998	-0.112237	0.000883115	0.00776823	0.000580802	0.00718743	0.0104293	8.26708e-08	0.141164	0.0008
66	rs11668536	rs12610605	1847	1864	-0.368763	-0.33416	-0.398946	0.064786	0.135986	0.111663	0.159158	-0.047495	0	1.05571e-91	0	0.0397
67	rs11668536	rs4803766	1849	1864	0.206455	0.169797	0.236981	-0.0671838	0.0426236	0.028831	0.0561599	-0.0273289	8.28699e-71	5.40038e-25	1.89061e-47	0.0215
68	rs11668536	rs17561351	1814	1836	0.0344551	-0.00559803	0.0667606	-0.0723587	0.00118715	3.13379e-05	0.00445698	-0.00442565	0.00324148	0.735977	5.22123e-05	0.0466
69	rs11668536	rs8104483	1850	1865	-0.19725	-0.229086	-0.176	-0.0530866	0.0389077	0.0524805	0.0309759	0.0215046	7.79717e-65	3.89469e-44	5.99389e-27	0.0616
70	rs11668536	rs4081918	1824	1838	-0.0277109	-0.06263	-0.000912984	-0.061717	0.000767896	0.00392252	8.33539e-07	0.00392169	0.0177255	0.000155093	0.955856	0.0748
71	rs11668536	rs519113	1819	1830	-0.00861983	0.0499254	-0.0575702	0.107496	7.43015e-05	0.00249254	0.00331433	-0.000821789	0.461659	0.00260139	0.000496049	0.0008
72	rs11668536	rs2075642	1850	1865	0.218057	0.224629	0.215747	0.00888158	0.0475488	0.050458	0.0465467	0.00391123	8.15091e-79	1.67452e-42	1.19873e-39	0.6607
73	rs11668536	rs387976	1849	1863	-0.281354	-0.296225	-0.267217	-0.0290072	0.0791599	0.087749	0.0714052	0.0163439	0	1.5192e-72	8.21457e-60	0.3492
74	rs11668536	rs11667640	1850	1865	0.0238536	0.0132799	0.0298279	-0.016548	0.000568997	0.000176356	0.000889703	-0.000713347	0.0397707	0.419214	0.0685004	0.6334
75	rs11668536	rs6859	1850	1865	0.182492	0.155353	0.209284	-0.0539314	0.0333033	0.0241345	0.0437999	-0.0196654	9.36417e-56	3.39657e-21	2.07294e-37	0.085
76	rs11668536	rs11673139	1775	1765	-0.126836	-0.110802	-0.140984	0.0301813	0.0160875	0.0122772	0.0198764	-0.00759923	1.37121e-26	4.06158e-11	5.4582e-17	0.4169
77	rs11668536	rs283813	1679	1742	-0.0640457	0.0238348	-0.137209	0.161044	0.00410185	0.000568099	0.0188264	-0.0182583	1.17296e-07	0.167221	5.5489e-16	0
78	rs11668536	rs157580	1849	1863	0.209752	0.182411	0.234855	-0.0524441	0.043996	0.0332737	0.0551568	-0.0218831	5.22056e-73	1.36243e-28	1.30788e-46	0.1075
79	rs11668536	rs2075650	1850	1864	0.0203244	0.089059	-0.0367019	0.125761	0.000413081	0.0079315	0.00134703	0.00658447	0.0798006	6.0524e-08	0.0250312	0.0002
80	rs11668536	rs8106922	1848	1865	-0.229559	-0.215616	-0.254958	0.0393417	0.0526975	0.0464904	0.0650036	-0.0185132	4.24673e-87	2.94994e-39	1.14178e-54	0.115
81	rs11668536	rs405509	1850	1865	-0.208041	-0.224509	-0.210262	-0.0142476	0.0432811	0.0504044	0.0442099	0.00619445	6.55893e-72	1.85001e-42	9.60495e-38	0.6248
82	rs11668536	rs440446	1801	1842	-0.217344	-0.168112	-0.258795	0.0906829	0.0472384	0.0282616	0.0669747	-0.0387131	7.84372e-77	6.14752e-24	1.33747e-55	0.0067
83	rs11668536	rs439401	1850	1865	0.0467118	0.0190025	0.0643343	-0.0453318	0.002182	0.000361094	0.0041389	-0.00377781	5.66745e-05	0.247732	8.52514e-05	0.1949
84	rs11668536	rs12721046	1459	1587	0.0045232	-0.0565768	0.0381504	-0.0947272	2.04594e-05	0.00320094	0.00145545	0.00174549	0.724133	0.00224164	0.0316086	0.0134
85	rs10402271	rs4803760	1850	1865	0.357016	0.379564	0.335326	0.0442379	0.12746	0.144069	0.112444	0.0316253	0	0	3.27284e-93	0.0017
86	rs10402271	rs1871046	1849	1865	-0.571882	-0.592942	-0.549572	-0.0433707	0.327048	0.351581	0.302029	0.0495516	0	0	0	0.0027
87	rs10402271	rs4803763	1413	1482	0.869059	0.884029	0.850749	0.0332804	0.755263	0.781508	0.723774	0.0577342	0	0	0	0.013
88	rs10402271	rs440277	1850	1865	-0.372153	-0.368185	-0.370442	0.00225699	0.138498	0.13556	0.137227	-0.00166707	0	0	0	0.9145
89	rs10402271	rs3852856	1850	1865	0.472811	0.426851	0.52398	-0.0971292	0.22355	0.182201	0.274555	-0.0923533	0	0	0	0.0001
90	rs10402271	rs377702	1850	1865	0.037991	-0.0339321	0.124687	-0.158619	0.00144332	0.00115139	0.0155468	-0.0143954	0.00105759	0.0390169	2.63495e-14	0
91	rs10402271	rs8105340	1850	1864	-0.198791	-0.253375	-0.150424	-0.102951	0.039518	0.064199	0.0226275	0.0415716	8.42032e-66	1.35481e-53	4.13399e-20	0
92	rs10402271	rs12610605	1847	1864	-0.251132	-0.24066	-0.255959	0.0152997	0.0630672	0.0579171	0.0655152	-0.00759812	0	1.89264e-48	4.67833e-55	0.4871
93	rs10402271	rs4803766	1849	1864	0.221615	0.131453	0.314955	-0.183502	0.0491134	0.0172799	0.0991965	-0.0819166	2.64741e-81	1.30816e-15	2.06402e-82	0
94	rs10402271	rs17561351	1814	1836	0.00703166	0.00634614	0.00348758	0.00285856	4.94443e-05	4.02735e-05	1.21632e-05	2.81103e-05	0.547964	0.702279	0.832624	0.9335
95	rs10402271	rs8104483	1850	1865	-0.399934	-0.347513	-0.46195	0.114437	0.159947	0.120765	0.213397	-0.0926322	0	3.52966e-99	0	0
96	rs10402271	rs4081918	1824	1838	-0.012316	0.00432255	-0.0353086	0.0396311	0.000151685	1.86844e-05	0.00124669	-0.00122801	0.291888	0.794034	0.0322935	0.2471
97	rs10402271	rs519113	1819	1830	0.226707	0.267662	0.187741	0.0799218	0.051396	0.0716431	0.0352465	0.0363966	1.46038e-83	1.24594e-58	6.77402e-30	0.0064
98	rs10402271	rs2075642	1850	1865	0.469764	0.425329	0.522927	-0.0975982	0.220678	0.180905	0.273453	-0.0925481	0	0	0	0
99	rs10402271	rs387976	1849	1863	-0.383444	-0.40292	-0.364544	-0.0383759	0.147029	0.162344	0.132892	0.0294521	0	0	0	0.0885
100	rs10402271	rs11667640	1850	1865	0.0495779	0.0668943	0.0192754	0.0476189	0.00245796	0.00447484	0.00037154	0.0041033	1.92462e-05	4.72116e-05	0.239108	0.1486
101	rs10402271	rs6859	1850	1865	-0.0574374	-0.0582856	-0.0975758	0.0392902	0.00329905	0.00339721	0.00952103	-0.00612382	7.38559e-07	0.000392058	2.53297e-09	0.2
102	rs10402271	rs11673139	1775	1765	-0.0560841	-0.0669472	-0.0386799	-0.0282673	0.00314543	0.00448193	0.00149613	0.00298579	2.36899e-06	6.63974e-05	0.021555	0.3778
103	rs10402271	rs283813	1679	1742	-0.0339337	-0.0323237	-0.0330626	0.000738938	0.00115149	0.00104482	0.00109314	-4.83164e-05	0.00500257	0.0610547	0.0509936	0.9808
104	rs10402271	rs157580	1849	1863	0.273698	0.224873	0.300242	-0.0753697	0.0749108	0.0505677	0.0901455	-0.0395778	0	1.43653e-42	5.03144e-75	0.0054
105	rs10402271	rs2075650	1850	1864	-0.244091	-0.22022	-0.242593	0.0223737	0.0595806	0.0484967	0.0588515	-0.0103548	2.99527e-98	6.43001e-41	1.22354e-49	0.463
106	rs10402271	rs8106922	1848	1865	-0.0291072	0.0111327	-0.100553	0.111686	0.00084723	0.000123938	0.0101109	-0.00998697	0.012132	0.498525	8.19277e-10	0.0009
107	rs10402271	rs405509	1850	1865	-0.005865	0.0254032	-0.0709304	0.0963337	3.43982e-05	0.000645325	0.00503112	-0.0043858	0.613254	0.122293	1.47771e-05	0.0027
108	rs10402271	rs440446	1801	1842	-0.247235	-0.211602	-0.263908	0.0523062	0.0611252	0.0447755	0.0696476	-0.0248721	7.38348e-99	5.93891e-37	9.54123e-58	0.0621
109	rs10402271	rs439401	1850	1865	0.218941	0.218342	0.203728	0.0146133	0.0479353	0.0476731	0.0415052	0.00616784	1.93345e-79	2.97579e-40	1.53722e-35	0.6188
110	rs10402271	rs12721046	1459	1587	0.264914	0.25413	0.254212	-8.20804e-05	0.0701792	0.0645818	0.0646236	-4.17249e-05	5.59812e-95	6.92972e-43	1.59829e-46	0.9985
111	rs4803760	rs1871046	1849	1865	0.104177	0.0454292	0.154006	-0.108576	0.0108529	0.00206381	0.0237177	-0.0216539	2.73975e-19	0.00573423	5.16883e-21	0.0003
112	rs4803760	rs4803763	1413	1482	0.330488	0.360209	0.302225	0.0579837	0.109222	0.12975	0.09134	0.0384104	0	9.91386e-82	7.85987e-61	0
113	rs4803760	rs440277	1850	1865	0.0884501	0.0302205	0.14448	-0.114259	0.00782343	0.000913281	0.0208744	-0.0199611	2.45752e-14	0.0660265	1.10533e-18	0.0002
114	rs4803760	rs3852856	1850	1865	0.165177	0.150036	0.177371	-0.0273345	0.0272835	0.0225109	0.0314604	-0.0089495	5.33822e-46	7.08437e-20	2.40951e-27	0.2538
115	rs4803760	rs377702	1850	1865	-0.192677	-0.180604	-0.20394	0.0233361	0.0371243	0.0326179	0.0415917	-0.00897377	6.0796e-62	4.47611e-28	1.30699e-35	0.4107
116	rs4803760	rs8105340	1850	1864	-0.45006	-0.465543	-0.438336	-0.0272076	0.202554	0.216731	0.192138	0.0245924	0	0	0	0.3882
117	rs4803760	rs12610605	1847	1864	0.0379308	0.0562967	0.0264511	0.0298456	0.00143875	0.00316932	0.000699662	0.00246966	0.00108394	0.000622501	0.106303	0.3441
118	rs4803760	rs4803766	1849	1864	-0.212935	-0.210967	-0.214499	0.00353181	0.0453412	0.044507	0.0460096	-0.00150266	3.3319e-75	1.12608e-37	3.43815e-39	0.9021
119	rs4803760	rs17561351	1814	1836	-0.11324	-0.11376	-0.114923	0.00116356	0.0128234	0.0129413	0.0132074	-0.000266087	3.84244e-22	7.27797e-12	3.30693e-12	0.9518
120	rs4803760	rs8104483	1850	1865	-0.209149	-0.19785	-0.220438	0.0225888	0.0437432	0.0391445	0.0485931	-0.00944862	1.17274e-72	2.33399e-33	2.58215e-41	0.3372
121	rs4803760	rs4081918	1824	1838	-0.100653	-0.139345	-0.0828177	-0.0565277	0.0101311	0.0194171	0.00685877	0.0125584	7.06024e-18	3.88642e-17	5.13396e-07	0.0197
122	rs4803760	rs519113	1819	1830	0.406376	0.390844	0.421723	-0.0308795	0.165142	0.152759	0.177851	-0.0250917	0	0	0	0.3068
123	rs4803760	rs2075642	1850	1865	0.150984	0.141079	0.160819	-0.0197395	0.022796	0.0199034	0.0258627	-0.00595931	1.02034e-38	9.36297e-18	9.07094e-23	0.4232
124	rs4803760	rs387976	1849	1863	-0.406349	-0.39649	-0.415438	0.0189483	0.16512	0.157204	0.172589	-0.0153846	0	0	0	0.4991
125	rs4803760	rs11667640	1850	1865	-0.0917883	-0.109509	-0.09303	-0.0164787	0.0084251	0.0119922	0.00865459	0.00333757	2.53576e-15	2.71682e-11	1.3337e-08	0.5311
126	rs4803760	rs6859	1850	1865	-0.0913312	-0.136784	-0.0550373	-0.0817467	0.00834138	0.0187099	0.00302911	0.0156808	3.47748e-15	8.77819e-17	0.000775671	0.0108
127	rs4803760	rs11673139	1775	1765	0.11346	0.104014	0.122726	-0.0187119	0.0128731	0.010819	0.0150617	-0.00424274	1.33763e-21	5.7415e-10	3.06227e-13	0.0163
128	rs4803760	rs283813	1679	1742	0.0988253	0.123246	0.0934661	0.0297798	0.00976644	0.0151896	0.00873591	0.00645364	2.97272e-16	9.20595e-13	3.4508e-08	0.2976
129	rs4803760	rs157580	1849	1863	0.0660463	0.0186149	0.10681	-0.0881955	0.00436212	0.000346514	0.0114085	-0.0110619	1.26629e-08	0.257637	7.03978e-11	0.0059
130	rs4803760	rs2075650	1850	1864	0.0469166	0.0729528	0.0348254	0.0381274	0.00220117	0.00532212	0.00121281	0.00410931	5.26483e-05	9.09897e-06	0.0334743	0.2562
131	rs4803760	rs8106922	1848	1865	-0.0410746	-0.0231177	-0.0609777	0.0378601	0.00168712	0.000534426	0.00371828	-0.00318386	0.000400751	0.159893	0.000195984	0.2165
132	rs4803760	rs405509	1850	1865	-0.00865013	-0.0394614	0.0166673	-0.0561287	7.48247e-05	0.0015572	0.000277797	0.00127941	0.455	0.0163797	0.308711	0.0723
133	rs4803760	rs440446	1801	1842	0.00655339	0.00425815	0.0124126	-0.00815443	4.29469e-05	1.81319e-05	0.000154072	-0.00013594	0.576971	0.79829	0.451213	0.7988
134	rs4803760	rs439401	1850	1865	0.141501	0.162491	0.124733	0.0377581	0.0200225	0.0264034	0.0155583	0.010845	3.22507e-34	4.88684e-23	2.57816e-14	0.2391
135	rs4803760	rs12721046	1459	1587	-0.0259059	-0.0653391	0.00635091	-0.07169	0.000671114	0.0042692	4.03341e-05	0.00422886	0.0431719	0.000416314	0.720493	0.0465
136	rs1871046	rs4803763	1412	1482	-0.517836	-0.540076	-0.493523	-0.0465528	0.268154	0.291682	0.243565	0.048117	0	0	0	0.0009
137	rs1871046	rs440277	1849	1865	0.267104	0.282678	0.249492	0.0331855	0.0713447	0.0799069	0.0622465	0.0176604	0	3.1562e-66	1.99555e-52	0.273
138	rs1871046	rs3852856	1849	1865	-0.32942	-0.302449	-0.356016	0.0535672	0.108517	0.0914751	0.126747	-0.0352721	0	1.51541e-75	0	0.001
139	rs1871046	rs377702	1849	1865	-0.0765195	-0.0382609	-0.114296	0.0760346	0.00585524	0.0014639	0.0130635	-0.0115996	4.25876e-11	0.0199817	2.94226e-12	0.0175
140	rs1871046	rs8105340	1849	1864	-0.0892658	-0.0283299	-0.136604	0.108274	0.00796839	0.000802582	0.0186605	-0.0178579	1.44234e-14	0.0849295	7.38845e-17	0.0002
141	rs1871046	rs12610605	1846	1864	0.421819	0.413592	0.427679	-0.014087	0.177931	0.171058	0.182909	-0.011851	0	0	0	0.5502
142	rs1871046	rs4803766	1848	1864	-0.37911	-0.322504	-0.431855	0.109351	0.143725	0.104009	0.186499	-0.0824902	0	1.36005e-85	0	0
143	rs1871046	rs17561351	1813	1836	-0.0459319	-0.0219515	-0.0668076	0.0448562	0.00210974	0.000481867	0.00446326	-0.00398139	8.72801e-05	0.186223	5.15813e-05	0.2156
144	rs1871046	rs8104483	1849	1865	0.288508	0.278821	0.303199	-0.0243774	0.0832368	0.0777413	0.0919294	-0.0141881	0	1.75423e-64	1.49291e-76	0.3496
145	rs1871046	rs4081918	1823	1838	0.0417709	0.0460208	0.0413608	0.00465996	0.00174481	0.00211791	0.00171071	0.000407195	0.000351252	0.0054555	0.0121518	0.8927
146	rs1871046	rs519113	1818	1830	0.113675	0.045136	0.169813	-0.124677	0.0129219	0.00203726	0.0288364	-0.0267991	2.74135e-22	0.00649536	9.29439e-25	0.0001
147	rs1871046	rs2075642	1849	1865	-0.325301	-0.307304	-0.345641	0.0383367	0.105821	0.0944358	0.119468	-0.0250317	0	6.25456e-78	6.49592e-99	0.0268
148	rs1871046	rs387976	1848	1863	0.221404	0.25832	0.187666	0.0706535	0.0490198	0.0667291	0.0352186	0.0315105	4.13868e-81	1.40932e-55	2.21122e-30	0.0285
149	rs1871046	rs11667640	1849	1865	-0.0345303	-0.0496765	-0.0154782	-0.0341984	0.00119234	0.00246776	0.000239573	0.00222818	0.00292046	0.00252034	0.344501	0.33
150	rs1871046	rs6859	1849	1865	-0.121002	-0.119488	-0.109954	-0.00953352	0.0146415	0.0142773	0.0120899	0.00218739	1.83626e-25	3.69752e-13	1.87655e-11	0.7642
151	rs1871046	rs11673139	1774	1765	0.127094	0.125771	0.125715	5.59628e-05	0.0161529	0.0158183	0.0158042	1.40738e-05	1.10329e-26	6.80639e-14	8.06841e-14	0.9989
152	rs1871046	rs283813	1678	1742	0.0190659	-0.0176024	0.0470083	-0.0646107	0.00036351	0.000309845	0.00220978	-0.00189994	0.11484	0.307858	0.00552553	0.0744
153	rs1871046	rs157580	1848	1863	-0.376866	-0.33972	-0.406293	0.0665723	0.142028	0.11541	0.165074	-0.0496638	0	9.1331e-95	0	0.0195
154	rs1871046	rs2075650	1849	1864	0.12336	0.0852441	0.148679	-0.0634352	0.0152176	0.00726656	0.0221055	-0.014839	2.15146e-26	2.17415e-07	1.10626e-19	0.0586
155	rs1871046	rs8106922	1847	1865	0.213831	0.176358	0.266298	-0.0899407	0.0457237	0.0311021	0.0709149	-0.0398128	8.39382e-76	8.31428e-27	1.78211e-59	0.0012
156	rs1871046	rs405509	1849	1865	0.243505	0.206456	0.29975	-0.0932938	0.0592948	0.0426242	0.0898501	-0.0472259	8.66904e-98	3.73916e-36	7.29701e-75	0.0016
157	rs1871046	rs440446	1800	1842	0.397081	0.346236	0.437065	-0.0908297	0.157673	0.119879	0.191026	-0.071147	0	7.4174e-96	0	0.0014
158	rs1871046	rs439401	1849	1865	-0.228662	-0.212688	-0.235728	0.0230396	0.0522862	0.0452363	0.0555677	-0.0103313	1.86139e-86	2.90021e-38	5.42091e-47	0.4668
159	rs1871046	rs12721046	1458	1587	-0.118668	-0.111504	-0.10935	-0.00215396	0.014082	0.0124331	0.0119574	0.00047571	2.03243e-20	1.73121e-09	7.24779e-10	0.9516
160	rs4803763	rs440277	1413	1482	-0.415362	-0.420474	-0.40544	-0.0150334	0.172526	0.176798	0.164382	0.0124163	0	0	0	0.3763
161	rs4803763	rs3852856	1413	1482	0.560531	0.50069	0.628083	-0.127393	0.314194	0.25069	0.394488	-0.143798	0	0	0	0
162	rs4803763	rs377702	1413	1482	-0.00145802	-0.0955341	0.104576	-0.20011	2.12583e-06	0.00912677	0.0109361	-0.00180936	0.911617	3.80214e-07	1.24543e-08	0
163	rs4803763	rs8105340	1413	1481	-0.230442	-0.295965	-0.167285	-0.12868	0.0531035	0.0875953	0.0279842	0.0596111	8.2002e-69	8.9085e-56	8.67881e-20	0
164	rs4803763	rs12610605	1410	1481	-0.259832	-0.265302	-0.250535	-0.0147675	0.0675128	0.0703853	0.0627677	0.00761765	6.91292e-87	4.46769e-45	2.47409e-42	0.3549
165	rs4803763	rs4803766	1412	1481	0.196507	0.0862243	0.310696	-0.224472	0.0386149	0.00743463	0.0965322	-0.0890976	1.61799e-50	4.60387e-06	3.83482e-64	0
166	rs4803763	rs17561351	1390	1462	0.0398856	0.0499026	0.0226601	0.0272425	0.00159086	0.00249027	0.000513482	0.00197679	0.00259195	0.0085096	0.220453	0.4285
167	rs4803763	rs8104483	1413	1482	-0.450773	-0.384451	-0.530276	0.145825	0.203197	0.147802	0.281193	-0.13339	0	7.76781e-93	0	0
168	rs4803763	rs4081918	1397	1466	0.0712555	0.0827752	0.0516821	0.0310932	0.00507735	0.00685174	0.00267104	0.0041807	6.97399e-08	1.21233e-05	0.00513442	0.3743
169	rs4803763	rs519113	1387	1459	0.256368	0.315259	0.19571	0.119549	0.0657245	0.0993883	0.0383024	0.0610858	2.39266e-83	6.48623e-62	4.01965e-26	0
170	rs4803763	rs2075642	1413	1482	0.49889	0.468401	0.542938	-0.0745368	0.248891	0.2194	0.294782	-0.075382	0	0	0	0.0049
171	rs4803763	rs387976	1412	1481	-0.405789	-0.448696	-0.363753	-0.0849426	0.164665	0.201328	0.132316	0.0690115	0	0	3.15967e-87	0
172	rs4803763	rs11667640	1413	1482	0.0269162	0.0281512	0.0140535	0.0140977	0.000724482	0.00079249	0.000197501	0.000594989	0.0405503	0.134518	0.444206	0.6863
173	rs4803763	rs6859	1413	1482	-0.0532836	-0.0653884	-0.0862551	0.0208667	0.00283914	0.00427564	0.00743994	-0.0031643	5.03141e-05	0.000508845	2.65365e-06	0.5325
174	rs4803763	rs11673139	1359	1401	-0.0287832	-0.0364192	-0.01321	-0.0232092	0.000828475	0.00132636	0.000174505	0.00115185	0.0324747	0.0576045	0.48439	0.5206
175	rs4803763	rs283813	1286	1385	-0.0655812	-0.0782785	-0.0489115	-0.029367	0.0043009	0.00612752	0.00239233	0.00373519	1.64247e-06	7.19077e-05	0.0100458	0.3955
176	rs4803763	rs157580	1412	1480	0.274855	0.235437	0.291405	-0.0559677	0.0755454	0.0554306	0.0849167	-0.0294861	4.97828e-97	6.46496e-36	1.31643e-56	0.045
177	rs4803763	rs2075650	1413	1481	-0.29971	-0.279307	-0.290897	0.0115896	0.0898261	0.0780126	0.084621	-0.00660845	0	7.1657e-50	1.87616e-56	0.716
178	rs4803763	rs8106922	1411	1482	0.0255283	0.060225	-0.0387234	0.0989484	0.000651693	0.00362705	0.0014995	0.00212755	0.0521616	0.00137761	0.0350133	0.0042
179	rs4803763	rs405509	1413	1482	0.0432318	0.0741937	-0.0233792	0.0975729	0.00186899	0.0055047	0.000546589	0.00495811	0.00100324	8.00848e-05	0.203079	0.0049
180	rs4803763	rs440446	1378	1465	-0.261018	-0.230424	-0.27324	0.0428163	0.0681305	0.0530952	0.0746603	-0.021565	3.09088e-86	1.09926e-33	1.69062e-49	0.1389
181	rs4803763	rs439401	1413	1482	0.229902	0.226879	0.215723	0.0111567	0.0528549	0.0514743	0.0465363	0.00493796	1.59925e-68	1.69827e-33	7.53517e-32	0.7186
182	rs4803763	rs12721046	1118	1267	0.307349	0.311224	0.269533	0.0416917	0.0944637	0.0968607	0.0726479	0.0242128	0	5.03855e-49	6.20176e-42	0.2313
183	rs440277	rs3852856	1850	1865	-0.313713	-0.2896	-0.338379	0.0487793	0.0984161	0.0838679	0.1145	-0.0306323	0	1.86813e-69	7.00039e-95	0
184	rs440277	rs377702	1850	1865	-0.740675	-0.666092	-0.820753	0.15466	0.5486	0.443679	0.673635	-0.229956	0	0	0	0
185	rs440277	rs8105340	1850	1864	-0.244444	-0.244235	-0.242197	-0.00203861	0.0597527	0.0596508	0.0586592	0.000991643	1.57768e-98	6.33763e-50	1.75383e-49	0.8159
186	rs440277	rs12610605	1847	1864	-0.236369	-0.2096	-0.265494	0.0558933	0.0558701	0.0439323	0.0704869	-0.0265546	3.53254e-92	3.58289e-37	4.26218e-59	0
187	rs440277	rs4803766	1849	1864	-0.546334	-0.504747	-0.588962	0.0842149	0.29848	0.254769	0.346876	-0.0921066	0	0	0	0
188	rs440277	rs17561351	1814	1836	0.162855	0.148588	0.177495	-0.028907	0.0265218	0.0220784	0.0315045	-0.00942607	5.18281e-44	3.55832e-19	5.57245e-27	0.0008
189	rs440277	rs8104483	1850	1865	0.384605	0.351105	0.420662	-0.0695571	0.147921	0.123274	0.176956	-0.0536818	0	0	0	0
190	rs440277	rs4081918	1824	1838	0.19659	0.18141	0.213725	-0.0323154	0.0386476	0.0329095	0.0456784	-0.0127689	1.62123e-63	6.15682e-28	2.11263e-38	0.0027
191	rs440277	rs519113	1819	1830	0.337629	0.322019	0.353714	-0.0316944	0.113993	0.103697	0.125113	-0.0214169	0	4.9448e-84	0	0.0087
192	rs440277	rs2075642	1850	1865	-0.31983	-0.290103	-0.350714	0.0606117	0.102291	0.0841595	0.123001	-0.038841	0	1.08735e-69	0	0
193	rs440277	rs387976	1849	1863	-0.382771	-0.358952	-0.408939	0.0499867	0.146514	0.128847	0.167231	-0.0383843	0	0	0	0.0006
194	rs440277	rs11667640	1850	1865	0.162136	0.143186	0.183911	-0.0407253	0.0262879	0.0205022	0.0338233	-0.0133211	2.18681e-44	3.04804e-18	2.8354e-29	0.0002
195	rs440277	rs6859	1850	1865	0.395284	0.375228	0.452043	-0.0768155	0.15625	0.140796	0.204343	-0.0635472	0	0	0	0.0027
196	rs440277	rs11673139	1775	1765	-0.149516	-0.136323	-0.164652	0.0283286	0.022355	0.018584	0.0271102	-0.0085262	2.69589e-36	4.5711e-16	1.33751e-22	0.0255
197	rs440277	rs283813	1679	1742	-0.00773528	-0.00208926	-0.0136956	0.0116064	5.98346e-05	4.36503e-06	0.000187571	-0.000183206	0.523457	0.903636	0.418866	0.7383
198	rs440277	rs157580	1849	1863	0.0461193	0.0636184	0.0570585	0.00655985	0.00212699	0.0040473	0.00325567	0.000791622	7.07396e-05	0.000109414	0.000496	0.8336
199	rs440277	rs2075650	1850	1864	0.119115	0.096538	0.11467	-0.0181324	0.0141883	0.00931959	0.0131493	-0.00382971	1.00193e-24	4.30108e-09	2.5329e-12	0.521
200	rs440277	rs8106922	1848	1865	-0.189434	-0.201355	-0.163779	-0.0375755	0.0358852	0.0405436	0.0268236	0.0137201	6.62569e-60	1.87023e-34	1.48455e-23	0.2289
201	rs440277	rs405509	1850	1865	-0.126167	-0.145828	-0.0894005	-0.056427	0.0159182	0.0212657	0.00799245	0.0132732	1.51076e-27	7.29224e-19	4.7608e-08	0.071
202	rs440277	rs440446	1801	1842	0.0206431	-0.00846272	0.0263577	-0.0348204	0.000426138	7.16176e-05	0.000694728	-0.00062311	0.0780416	0.611521	0.109642	0.2684
203	rs440277	rs439401	1850	1865	-0.0255019	-0.00356628	-0.025292	0.0217257	0.000650345	1.27184e-05	0.000639683	-0.000626965	0.0279385	0.828264	0.122425	0.5031
204	rs440277	rs12721046	1459	1587	-0.136523	-0.133701	-0.110885	-0.022816	0.0186386	0.0178758	0.0122954	0.00558046	1.63701e-26	5.11143e-13	4.18303e-10	0.4381
205	rs3852856	rs377702	1850	1865	0.422358	0.433784	0.410983	0.0228016	0.178387	0.188169	0.168907	0.0192621	0	0	0	0.0641
206	rs3852856	rs8105340	1850	1864	-0.153496	-0.156911	-0.149541	-0.00737033	0.023561	0.0246211	0.0223625	0.00225865	5.95159e-40	1.36713e-21	6.81373e-20	0.7249
207	rs3852856	rs12610605	1847	1864	-0.198255	-0.184287	-0.212143	0.0278555	0.0393052	0.0339617	0.0450045	-0.0110428	2.09456e-65	4.04758e-29	2.26356e-38	0.0006
208	rs3852856	rs4803766	1849	1864	0.534956	0.535599	0.53421	0.00138921	0.286178	0.286867	0.285381	0.00148619	0	0	0	0.9335
209	rs3852856	rs17561351	1814	1836	0.127316	0.121915	0.132667	-0.0107524	0.0162093	0.0148632	0.0176006	-0.00273736	1.46952e-27	2.08431e-13	9.04039e-16	0.1163
210	rs3852856	rs8104483	1850	1865	-0.736475	-0.743007	-0.730538	-0.0124684	0.542395	0.552059	0.533686	0.0183728	0	0	0	0.4899
211	rs3852856	rs4081918	1824	1838	0.157773	0.149023	0.166488	-0.0174646	0.0248924	0.0222079	0.0277182	-0.00551028	1.51587e-41	2.24075e-19	5.86313e-24	0.0155
212	rs3852856	rs519113	1819	1830	0.240816	0.23298	0.247772	-0.014792	0.0579924	0.0542798	0.0613911	-0.00711129	4.841e-94	7.44651e-45	8.57233e-51	0.3834
213	rs3852856	rs2075642	1850	1865	0.885636	0.890493	0.881344	0.00914938	0.784351	0.792979	0.776767	0.0162112	0	0	0	0.5102
214	rs3852856	rs387976	1849	1863	-0.262925	-0.236953	-0.287272	0.0503182	0.0691293	0.056147	0.082525	-0.026378	0	4.51476e-47	7.69888e-69	0.0126
215	rs3852856	rs11667640	1850	1865	0.125499	0.110278	0.140036	-0.0297589	0.0157501	0.0121611	0.0196102	-0.00744906	2.83677e-27	1.97414e-11	1.20401e-17	0.0055
216	rs3852856	rs6859	1850	1865	-0.429055	-0.483683	-0.378665	-0.105018	0.184089	0.233949	0.143387	0.0905622	0	0	0	0
217	rs3852856	rs11673139	1775	1765	-0.115742	-0.103872	-0.12712	0.023248	0.0133962	0.0107895	0.0161596	-0.00537013	2.05935e-22	6.05807e-10	4.26299e-14	0.0377
218	rs3852856	rs283813	1679	1742	-0.0205407	0.0135026	-0.0425635	0.0560661	0.000421919	0.000182321	0.00181165	-0.00162933	0.0893214	0.433948	0.0119938	0.1094
219	rs3852856	rs157580	1849	1863	0.190741	0.154771	0.229735	-0.0749639	0.0363821	0.0239541	0.0527782	-0.0288241	1.07947e-60	4.8763e-21	1.12347e-44	0.003
220	rs3852856	rs2075650	1850	1864	0.160036	0.198725	0.128203	0.0705226	0.0256116	0.0394917	0.0164359	0.0230558	2.8131e-43	1.22243e-33	4.96798e-15	0.0138
221	rs3852856	rs8106922	1848	1865	-0.245282	-0.223702	-0.268911	0.0452085	0.0601632	0.0500426	0.0723129	-0.0222703	3.63607e-99	4.00944e-42	1.30136e-60	0.1472
222	rs3852856	rs405509	1850	1865	-0.261689	-0.257142	-0.271529	0.0143871	0.0684814	0.0661222	0.0737282	-0.00760603	0	3.80512e-55	9.20115e-62	0.6123
223	rs3852856	rs440446	1801	1842	-0.199585	-0.163432	-0.237607	0.0741747	0.039834	0.02671	0.056457	-0.0297469	4.43412e-65	1.03345e-22	3.77533e-47	0.0017
224	rs3852856	rs439401	1850	1865	0.183088	0.17261	0.200081	-0.0274716	0.0335214	0.0297941	0.0400325	-0.0102384	4.15156e-56	8.69051e-26	2.43986e-34	0.2921
225	rs3852856	rs12721046	1459	1587	-0.0835611	-0.117261	-0.0545453	-0.0627161	0.00698246	0.0137502	0.00297519	0.010775	6.93974e-11	2.38446e-10	0.00211929	0.0802
226	rs377702	rs8105340	1850	1864	0.329114	0.365834	0.29418	0.071654	0.108316	0.133835	0.086542	0.0472927	0	0	3.87581e-72	0
227	rs377702	rs12610605	1847	1864	0.320157	0.310593	0.327368	-0.016775	0.102501	0.0964682	0.10717	-0.0107018	0	1.75224e-79	6.97053e-89	0.2561
228	rs377702	rs4803766	1849	1864	0.739109	0.76257	0.715902	0.0466678	0.546282	0.581513	0.512516	0.068997	0	0	0	0.0002
229	rs377702	rs17561351	1814	1836	-0.217275	-0.223262	-0.210596	-0.012666	0.0472085	0.0498461	0.0443508	0.00549527	6.2843e-77	3.17427e-41	2.68917e-37	0.2917
230	rs377702	rs8104483	1850	1865	-0.51821	-0.525911	-0.509747	-0.016164	0.268541	0.276583	0.259842	0.0167404	0	0	0	0.2206
231	rs377702	rs4081918	1824	1838	-0.262826	-0.272246	-0.252611	-0.0196341	0.0690776	0.0741177	0.0638126	0.0103051	0	9.37154e-61	5.9931e-53	0.153
232	rs377702	rs519113	1819	1830	-0.454444	-0.484615	-0.424896	-0.0597188	0.206519	0.234851	0.180536	0.0543149	0	0	0	0
233	rs377702	rs2075642	1850	1865	0.427339	0.427863	0.425965	0.00189798	0.182619	0.183067	0.181446	0.00162055	0	0	0	0.8845
234	rs377702	rs387976	1849	1863	0.52128	0.541687	0.500727	0.0409602	0.271733	0.293425	0.250727	0.0426975	0	0	0	0.0059
235	rs377702	rs11667640	1850	1865	-0.211289	-0.204824	-0.21481	0.00998563	0.0446429	0.041953	0.0461433	-0.00419031	4.10423e-74	1.24961e-35	2.55466e-39	0.519
236	rs377702	rs6859	1850	1865	-0.620732	-0.632385	-0.612688	-0.019697	0.385308	0.399911	0.375387	0.0245242	0	0	0	0.3363
237	rs377702	rs11673139	1775	1765	0.196027	0.194085	0.195625	-0.00153957	0.0384265	0.037669	0.038269	-0.000599986	4.03608e-61	6.27573e-31	3.1563e-31	0.9251
238	rs377702	rs283813	1679	1742	0.0871546	0.118683	0.0598896	0.0587931	0.00759592	0.0140856	0.00358676	0.0104988	5.63256e-13	6.09301e-12	0.000407762	0.0585
239	rs377702	rs157580	1849	1863	-0.19707	-0.214349	-0.173421	-0.0409275	0.0388367	0.0459454	0.030075	0.0158705	1.15228e-64	7.75636e-39	3.46782e-26	0.1819
240	rs377702	rs2075650	1850	1864	0.298834	0.342596	0.255475	0.0871216	0.089302	0.117372	0.0652673	0.0521049	0	1.90531e-96	7.43983e-55	0.0036
241	rs377702	rs8106922	1848	1865	0.0132579	-0.0107949	0.052581	-0.0633759	0.000175772	0.000116529	0.00276476	-0.00264823	0.25321	0.511649	0.00132128	0.054
242	rs377702	rs405509	1850	1865	-0.0947134	-0.122198	-0.0544572	-0.067741	0.00897062	0.0149324	0.00296558	0.0119668	3.2287e-16	1.0614e-13	0.000881326	0.0362
243	rs377702	rs440446	1801	1842	0.121899	0.162459	0.078011	0.0844476	0.0148594	0.0263928	0.00608571	0.0203071	2.35094e-25	1.84063e-22	2.19107e-06	0.0089
244	rs377702	rs439401	1850	1865	-0.109855	-0.138554	-0.0755609	-0.0629932	0.0120681	0.0191972	0.00570945	0.0134878	2.82017e-21	3.51868e-17	3.93503e-06	0.0594
245	rs377702	rs12721046	1459	1587	-0.251699	-0.289307	-0.215433	-0.0738738	0.0633522	0.0836985	0.0464115	0.0372871	6.33171e-86	4.6978e-55	6.71376e-34	0.0371
246	rs8105340	rs12610605	1847	1863	-0.154168	-0.155037	-0.151667	-0.00337027	0.0237679	0.0240365	0.0230028	0.00103367	3.02512e-40	4.38834e-21	2.08506e-20	0.6182
247	rs8105340	rs4803766	1849	1863	0.431913	0.46636	0.397816	0.0685434	0.186549	0.217491	0.158258	0.0592335	0	0	0	0
248	rs8105340	rs17561351	1814	1835	0.0997037	0.103153	0.095597	0.00755632	0.00994082	0.0106406	0.00913879	0.00150182	1.63008e-17	5.19092e-10	6.9837e-09	0.288
249	rs8105340	rs8104483	1850	1864	0.202975	0.218752	0.182789	0.0359624	0.0411989	0.0478524	0.033412	0.0144404	1.60372e-68	2.13164e-40	6.35311e-29	0.0475
250	rs8105340	rs4081918	1824	1837	0.123066	0.126419	0.118604	0.00781551	0.0151453	0.0159818	0.0140668	0.00191498	6.24245e-26	2.24866e-14	6.52763e-13	0.2194
251	rs8105340	rs519113	1819	1829	-0.67018	-0.730158	-0.605696	-0.124463	0.449141	0.533131	0.366867	0.166264	0	0	0	0
252	rs8105340	rs2075642	1850	1864	-0.161251	-0.176755	-0.142366	-0.0343897	0.0260019	0.0312424	0.020268	0.0109745	6.55531e-44	5.8239e-27	3.5465e-18	0.0652
253	rs8105340	rs387976	1849	1862	0.555793	0.623943	0.485821	0.138122	0.308906	0.389305	0.236022	0.153283	0	0	0	0
254	rs8105340	rs11667640	1850	1864	0.0842842	0.0803334	0.0803224	1.10133e-05	0.00710382	0.00645346	0.00645169	1.76936e-06	3.75465e-13	1.02649e-06	9.3774e-07	0.9994
255	rs8105340	rs6859	1850	1864	0.218442	0.20299	0.22394	-0.0209493	0.0477169	0.0412051	0.050149	-0.00894388	4.57331e-79	5.02942e-35	1.46863e-42	0.4314
256	rs8105340	rs11673139	1775	1764	-0.0849031	-0.0820196	-0.0816193	-0.000400316	0.00720854	0.00672721	0.00666171	6.55072e-05	9.1375e-13	1.02446e-06	1.24752e-06	0.9903
257	rs8105340	rs283813	1679	1741	-0.0861241	-0.101718	-0.0596633	-0.0420548	0.00741737	0.0103466	0.0035597	0.00678685	1.05663e-12	3.76086e-09	0.00043051	0.063
258	rs8105340	rs157580	1849	1862	0.110896	0.0912889	0.113927	-0.0226384	0.0122979	0.00833367	0.0129794	-0.00464576	1.25121e-21	2.83412e-08	3.59212e-12	0.4471
259	rs8105340	rs2075650	1850	1863	-0.152959	-0.168693	-0.113287	-0.055406	0.0233966	0.0284573	0.0128339	0.0156234	1.12541e-39	1.05408e-24	4.67423e-12	0.0901
260	rs8105340	rs8106922	1848	1864	-0.0276324	-0.0167879	-0.0585853	0.0417974	0.000763547	0.000281834	0.00343224	-0.0031504	0.0172673	0.307436	0.000347477	0.1906
261	rs8105340	rs405509	1850	1864	0.0395666	0.081212	-0.0199201	0.101132	0.00156552	0.00659539	0.000396811	0.00619858	0.000649629	7.81489e-07	0.223882	0.0005
262	rs8105340	rs440446	1801	1841	-0.0948418	-0.0726944	-0.1013	0.0286053	0.00899498	0.00528448	0.0102616	-0.00497716	5.7513e-16	1.28363e-05	7.90538e-10	0.3624
263	rs8105340	rs439401	1850	1864	-0.13729	-0.145817	-0.152401	0.00658422	0.0188487	0.0212625	0.0232261	-0.00196353	2.65201e-32	7.33492e-19	1.33736e-20	0.8525
264	rs8105340	rs12721046	1459	1586	0.143419	0.176631	0.0866935	0.0899377	0.0205691	0.0311986	0.00751576	0.0236828	4.4491e-29	1.4098e-21	1.04685e-06	0.0153
265	rs12610605	rs4803766	1846	1863	-0.350996	-0.328115	-0.373981	0.0458664	0.123198	0.107659	0.139862	-0.0322026	0	1.95008e-88	0	0.0004
266	rs12610605	rs17561351	1811	1835	0.103068	0.0943893	0.111745	-0.0173554	0.0106229	0.00890934	0.0124869	-0.00357754	1.35282e-18	1.34194e-08	1.29181e-11	0.0118
267	rs12610605	rs8104483	1847	1864	0.240583	0.213131	0.267493	-0.0543612	0.05788	0.045425	0.0715522	-0.0261273	1.99989e-95	2.23732e-38	5.80708e-60	0
268	rs12610605	rs4081918	1821	1838	0.127343	0.115453	0.139373	-0.0239194	0.0162162	0.0133294	0.0194247	-0.00609529	1.23679e-27	3.22669e-12	2.90896e-17	0.0003
269	rs12610605	rs519113	1816	1830	0.215492	0.206674	0.224103	-0.0174293	0.0464368	0.0427141	0.0502222	-0.00750814	1.27661e-75	1.30662e-35	7.12654e-42	0.0677
270	rs12610605	rs2075642	1847	1864	-0.182545	-0.162128	-0.202993	0.0408658	0.0333227	0.0262853	0.0412063	-0.014921	9.96459e-56	6.59794e-23	2.80808e-35	0.0153
271	rs12610605	rs387976	1846	1862	0.580542	0.546343	0.611407	-0.0650648	0.337029	0.29849	0.373819	-0.0753287	0	0	0	0.0012
272	rs12610605	rs11667640	1847	1864	0.106707	0.0911819	0.122365	-0.0311833	0.0113865	0.00831414	0.0149732	-0.00665911	3.82228e-20	2.99243e-08	7.94087e-14	0.0001
273	rs12610605	rs6859	1847	1864	-0.34581	-0.354645	-0.335726	-0.0189194	0.119584	0.125773	0.112712	0.0130614	0	0	2.21852e-93	0.2752
274	rs12610605	rs11673139	1772	1764	0.00393381	0.0256703	-0.0147909	0.0404613	1.54749e-05	0.000658966	0.000218772	0.000440194	0.740762	0.126465	0.379652	0.2414
275	rs12610605	rs283813	1676	1741	0.0407217	0.0594516	0.0210621	0.0383895	0.00165826	0.00353449	0.00044361	0.00309088	0.00076185	0.000577356	0.213927	0.2897
276	rs12610605	rs157580	1846	1862	-0.416375	-0.43136	-0.401833	-0.0295274	0.173368	0.186072	0.16147	0.0246021	0	0	0	0.2781
277	rs12610605	rs2075650	1847	1863	0.215578	0.246477	0.183751	0.0627258	0.046474	0.0607507	0.0337643	0.0269864	5.64302e-77	9.85876e-51	3.39074e-29	0.001
278	rs12610605	rs8106922	1845	1864	0.186187	0.160821	0.224338	-0.0635165	0.0346657	0.0258635	0.0503275	-0.024464	7.16898e-58	1.52723e-22	1.05115e-42	0.0057
279	rs12610605	rs405509	1847	1864	0.185903	0.136193	0.250868	-0.114675	0.0345599	0.0185485	0.0629346	-0.0443862	9.92511e-58	1.25719e-16	5.85831e-53	0.0001
280	rs12610605	rs440446	1798	1841	0.411262	0.423902	0.397974	0.0259282	0.169136	0.179693	0.158383	0.0213098	0	0	0	0.3613
281	rs12610605	rs439401	1847	1864	-0.162438	-0.183066	-0.136274	-0.0467916	0.0263863	0.0335131	0.0185706	0.0149424	1.69075e-44	9.33088e-29	8.7565e-17	0.1784
282	rs12610605	rs12721046	1458	1586	-0.217049	-0.256768	-0.17558	-0.0811884	0.0471105	0.0659298	0.0308282	0.0351016	2.46616e-64	1.02551e-43	4.65906e-23	0
283	rs4803766	rs17561351	1813	1835	-0.292062	-0.285927	-0.29772	0.0117929	0.0853	0.0817544	0.0886373	-0.00688291	0	1.96376e-66	1.01561e-72	0.42
284	rs4803766	rs8104483	1849	1864	-0.689206	-0.674731	-0.703166	0.0284346	0.475005	0.455262	0.494442	-0.0391799	0	0	0	0.0393
285	rs4803766	rs4081918	1823	1837	-0.358304	-0.349481	-0.366502	0.0170211	0.128382	0.122137	0.134324	-0.0121869	0	7.55678e-99	0	0.2487
286	rs4803766	rs519113	1818	1829	-0.611907	-0.621831	-0.602376	-0.0194543	0.37443	0.386673	0.362857	0.023816	0	0	0	0.1878
287	rs4803766	rs2075642	1849	1864	0.556382	0.545893	0.566301	-0.0204076	0.309561	0.298	0.320697	-0.0226973	0	0	0	0.1818
288	rs4803766	rs387976	1848	1862	0.0993601	0.164722	0.0382532	0.126469	0.00987243	0.0271334	0.00146331	0.0256701	1.14011e-17	1.31973e-23	0.0195756	0.0002
289	rs4803766	rs11667640	1849	1864	-0.295581	-0.266138	-0.321493	0.0553556	0.087368	0.0708292	0.103358	-0.0325287	0	6.52507e-59	8.65176e-86	0.0003
290	rs4803766	rs6859	1849	1864	-0.358805	-0.375458	-0.349324	-0.0261343	0.128741	0.140969	0.122027	0.0189416	0	0	0	0.337
291	rs4803766	rs11673139	1774	1764	0.199997	0.189232	0.209157	-0.0199252	0.039999	0.0358086	0.0437466	-0.00793798	1.63964e-63	1.81247e-29	1.95376e-35	0.4319
292	rs4803766	rs283813	1678	1741	0.0615204	0.0747126	0.0486891	0.0260235	0.00378476	0.00558197	0.00237063	0.00321134	3.63159e-07	1.50351e-05	0.00406506	0.4305
293	rs4803766	rs157580	1848	1862	0.0950763	0.0831843	0.115069	-0.0318845	0.00903949	0.00691962	0.0132408	-0.0063212	2.61784e-16	4.25536e-07	2.18678e-12	0.3382
294	rs4803766	rs2075650	1849	1863	0.159667	0.194322	0.133961	0.0603609	0.0254937	0.0377611	0.0179456	0.0198155	4.59901e-43	3.19032e-32	2.90711e-16	0.0686
295	rs4803766	rs8106922	1847	1864	-0.139471	-0.154876	-0.126156	-0.0287199	0.0194522	0.0239866	0.0159154	0.00807122	2.94303e-33	4.81727e-21	1.33162e-14	0.3857
296	rs4803766	rs405509	1849	1864	-0.234167	-0.238119	-0.233596	-0.00452276	0.0548343	0.0567008	0.0545673	0.00213346	1.49153e-90	1.61362e-47	3.73273e-46	0.8824
297	rs4803766	rs440446	1801	1841	-0.166726	-0.139416	-0.198483	0.0590667	0.0277975	0.0194368	0.0393953	-0.0199585	6.01667e-46	5.8966e-17	2.0905e-33	0.0712
298	rs4803766	rs439401	1849	1864	0.0103386	-0.000666218	0.0241731	-0.0248393	0.000106888	4.43847e-07	0.000584337	-0.000583893	0.372979	0.967684	0.139959	0.4788
299	rs4803766	rs12721046	1459	1586	-0.103414	-0.131243	-0.0797848	-0.0514585	0.0106944	0.0172248	0.00636561	0.0108592	7.00205e-16	1.34532e-12	7.00561e-06	0.1712
300	rs17561351	rs8104483	1814	1836	0.424896	0.427716	0.422011	0.00570486	0.180536	0.182941	0.178094	0.00484758	0	0	0	0.7588
301	rs17561351	rs4081918	1794	1813	0.827026	0.842669	0.813671	0.0289987	0.683973	0.710091	0.66206	0.0480317	0	0	0	0.2
302	rs17561351	rs519113	1789	1803	0.468722	0.446694	0.490009	-0.0433152	0.219701	0.199535	0.240109	-0.0405734	0	0	0	0.0444
303	rs17561351	rs2075642	1814	1836	0.126668	0.122776	0.132199	-0.00942247	0.0160448	0.015074	0.0174765	-0.00240249	2.69238e-27	1.41228e-13	1.13917e-15	0.3569
304	rs17561351	rs387976	1813	1834	0.164932	0.156965	0.1729	-0.0159356	0.0272026	0.0246379	0.0298945	-0.00525658	4.62893e-45	3.32946e-21	1.16731e-25	0.062
305	rs17561351	rs11667640	1814	1836	0.755081	0.685332	0.813641	-0.128309	0.570147	0.46968	0.662012	-0.192332	0	0	0	0
306	rs17561351	rs6859	1814	1836	0.125648	0.112767	0.141104	-0.0283376	0.0157874	0.0127163	0.0199104	-0.00719409	6.99121e-27	1.10395e-11	1.22564e-17	0.3376
307	rs17561351	rs11673139	1750	1742	-0.73441	-0.652944	-0.803735	0.150791	0.539357	0.426335	0.64599	-0.219654	0	0	0	0.0001
308	rs17561351	rs283813	1647	1718	-0.168119	-0.258646	-0.0890081	-0.169638	0.0282638	0.0668975	0.00792244	0.0589751	2.8527e-43	7.54663e-50	1.8143e-07	0.0004
309	rs17561351	rs157580	1813	1834	0.227464	0.208696	0.248133	-0.0394374	0.0517398	0.043554	0.0615701	-0.0180162	4.60506e-84	3.2111e-36	4.81697e-51	0.2063
310	rs17561351	rs2075650	1814	1835	-0.15755	-0.198627	-0.0927993	-0.105827	0.024822	0.0394526	0.00861171	0.0308409	2.71549e-41	5.4946e-33	1.88944e-08	0
311	rs17561351	rs8106922	1812	1836	-0.142162	-0.101155	-0.179208	0.0780529	0.0202101	0.0102324	0.0321155	-0.0218832	6.25183e-34	1.13262e-09	1.79784e-27	0.0001
312	rs17561351	rs405509	1814	1836	-0.0825904	0.0117992	-0.180655	0.192455	0.00682117	0.000139222	0.0326364	-0.0324971	1.71096e-12	0.477269	6.85487e-28	0
313	rs17561351	rs440446	1767	1814	-0.238413	-0.21151	-0.263411	0.0519007	0.0568406	0.0447365	0.0693853	-0.0246487	1.57446e-90	2.94454e-36	1.08974e-56	0.0919
314	rs17561351	rs439401	1814	1836	0.240312	0.220935	0.257839	-0.0369042	0.05775	0.0488121	0.0664809	-0.0176688	1.10807e-93	2.09295e-40	4.97611e-55	0.2207
315	rs17561351	rs12721046	1428	1561	0.146505	0.19091	0.0885177	0.102392	0.0214638	0.0364465	0.00783539	0.0286111	9.6009e-30	1.93204e-24	7.57865e-07	0
316	rs8104483	rs4081918	1824	1838	0.434616	0.433173	0.435086	-0.0019134	0.188891	0.187639	0.1893	-0.00166132	0	0	0	0.9405
317	rs8104483	rs519113	1819	1830	0.0883919	0.0712181	0.10588	-0.034662	0.00781313	0.00507202	0.0112106	-0.00613857	4.31283e-14	1.74237e-05	1.49851e-10	0.306
318	rs8104483	rs2075642	1850	1865	-0.741107	-0.748051	-0.734241	-0.0138099	0.549239	0.559581	0.53911	0.0204703	0	0	0	0.4424
319	rs8104483	rs387976	1849	1863	0.376362	0.355818	0.397228	-0.0414102	0.141648	0.126607	0.15779	-0.0311838	0	0	0	0.0017
320	rs8104483	rs11667640	1850	1865	0.416354	0.390598	0.437527	-0.0469288	0.173351	0.152567	0.19143	-0.0388629	0	0	0	0.0218
321	rs8104483	rs6859	1850	1865	0.504352	0.533484	0.47897	0.0545132	0.254371	0.284605	0.229413	0.0551922	0	0	0	0.0026
322	rs8104483	rs11673139	1775	1765	-0.304102	-0.282785	-0.321619	0.0388341	0.0924779	0.0799672	0.103439	-0.0234714	0	1.06991e-63	2.14169e-81	0.1634
323	rs8104483	rs283813	1679	1742	-0.179383	-0.214464	-0.147623	-0.0668413	0.0321782	0.0459949	0.0217925	0.0242024	8.33179e-50	1.84585e-35	2.94619e-18	0.0591
324	rs8104483	rs157580	1849	1863	-0.0826635	-0.0443241	-0.129877	0.0855524	0.00683325	0.00196463	0.0168679	-0.0149033	1.06081e-12	0.0070304	2.23083e-15	0.0143
325	rs8104483	rs2075650	1850	1864	-0.257354	-0.314336	-0.195864	-0.118472	0.0662312	0.098807	0.0383626	0.0604444	0	1.71112e-81	5.83158e-33	0
326	rs8104483	rs8106922	1848	1865	0.123802	0.133362	0.105496	0.0278653	0.0153269	0.0177853	0.0111295	0.00665586	1.42863e-26	5.15943e-16	1.17097e-10	0.3829
327	rs8104483	rs405509	1850	1865	0.222312	0.261677	0.175414	0.0862631	0.0494227	0.0684749	0.0307701	0.0377048	7.57818e-82	4.81471e-57	8.82696e-27	0.0057
328	rs8104483	rs440446	1801	1842	0.0734665	0.0638385	0.0949919	-0.0311534	0.00539732	0.00407535	0.00902346	-0.00494811	3.58815e-10	0.000127431	8.1356e-09	0.3739
329	rs8104483	rs439401	1850	1865	-0.0638971	-0.0805733	-0.0648922	-0.0156811	0.00408284	0.00649206	0.004211	0.00228106	3.63638e-08	9.53093e-07	7.39493e-05	0.646
330	rs8104483	rs12721046	1459	1587	0.186938	0.243772	0.120415	0.123357	0.0349459	0.059425	0.0144998	0.0449252	3.21114e-48	1.33711e-39	1.16918e-11	0
331	rs4081918	rs519113	1798	1810	0.480134	0.445017	0.514268	-0.0692508	0.230529	0.19804	0.264471	-0.0664313	0	0	0	0.009
332	rs4081918	rs2075642	1824	1838	0.0728175	0.0642222	0.0820922	-0.0178699	0.00530239	0.0041245	0.00673913	-0.00261463	4.61161e-10	0.000104913	6.44935e-07	0.5184
333	rs4081918	rs387976	1823	1836	0.203375	0.192005	0.21473	-0.0227246	0.0413615	0.0368659	0.0461088	-0.00924289	8.57344e-68	4.43708e-31	1.046e-38	0.0111
334	rs4081918	rs11667640	1824	1838	0.818959	0.769401	0.859929	-0.0905284	0.670693	0.591978	0.739479	-0.147501	0	0	0	0
335	rs4081918	rs6859	1824	1838	0.193759	0.182327	0.205283	-0.022956	0.0375425	0.0332432	0.0421412	-0.00889797	9.41128e-62	3.33288e-28	1.4643e-35	0.3857
336	rs4081918	rs11673139	1751	1738	-0.64856	-0.609741	-0.680561	0.0708201	0.420631	0.371784	0.463164	-0.0913794	0	0	0	0.0472
337	rs4081918	rs283813	1660	1717	-0.258947	-0.281163	-0.239334	-0.0418283	0.0670534	0.0790524	0.0572809	0.0217715	0	5.00744e-59	1.09501e-44	0.3348
338	rs4081918	rs157580	1823	1836	0.152128	0.165507	0.135978	0.0295287	0.0231429	0.0273925	0.01849	0.00890246	1.0207e-38	1.62493e-23	1.72409e-16	0.4021
339	rs4081918	rs2075650	1824	1837	-0.183999	-0.225236	-0.131738	-0.0934976	0.0338556	0.050731	0.0173549	0.0333762	7.48986e-56	3.79499e-42	1.40411e-15	0
340	rs4081918	rs8106922	1822	1838	-0.104198	-0.0547798	-0.153487	0.0987072	0.0108573	0.00300082	0.0235583	-0.0205574	4.88139e-19	0.000943643	1.32838e-20	0.0005
341	rs4081918	rs405509	1824	1838	-0.0175618	0.0642613	-0.107331	0.171593	0.000308418	0.00412952	0.01152	-0.00739049	0.132843	0.0001039	7.64123e-11	0
342	rs4081918	rs440446	1776	1815	-0.187418	-0.178003	-0.192085	0.0140826	0.0351255	0.031685	0.0368968	-0.0052118	8.30445e-57	2.71425e-26	5.6445e-31	0.6751
343	rs4081918	rs439401	1824	1838	0.212237	0.206545	0.214626	-0.00808114	0.0450446	0.0426609	0.0460645	-0.00340355	1.00566e-73	1.02132e-35	1.03477e-38	0.8087
344	rs4081918	rs12721046	1438	1562	0.183901	0.231852	0.118503	0.113349	0.0338196	0.0537556	0.0140431	0.0397125	4.82078e-46	1.71152e-35	3.50838e-11	0
345	rs519113	rs2075642	1819	1830	0.276531	0.269602	0.283245	-0.0136433	0.0764694	0.0726852	0.0802279	-0.00754264	0	1.85842e-59	8.03047e-66	0.1478
346	rs519113	rs387976	1818	1828	-0.421745	-0.484793	-0.35909	-0.125703	0.177869	0.235025	0.128946	0.106079	0	0	0	0
347	rs519113	rs11667640	1819	1830	0.48967	0.435856	0.54031	-0.104454	0.239777	0.18997	0.291934	-0.101964	0	0	0	0
348	rs519113	rs6859	1819	1830	-0.0402956	-0.0597855	-0.0212571	-0.0385284	0.00162374	0.0035743	0.000451863	0.00312244	0.000576723	0.000310942	0.19844	0.239
349	rs519113	rs11673139	1748	1731	-0.372052	-0.34273	-0.400632	0.0579023	0.138423	0.117464	0.160506	-0.0430424	0	2.64217e-91	0	0.0356
350	rs519113	rs283813	1649	1710	-0.0778678	-0.0689525	-0.0865874	0.0176349	0.00606339	0.00475445	0.00749739	-0.00274294	1.7445e-10	7.50062e-05	4.11196e-07	0.6315
351	rs519113	rs157580	1818	1828	0.110238	0.0929748	0.133014	-0.0400393	0.0121524	0.00864431	0.0176927	-0.00904844	4.79634e-21	2.06687e-08	8.78953e-16	0.2317
352	rs519113	rs2075650	1819	1829	-0.00299644	-0.00757504	-0.00434289	-0.00323215	8.97866e-06	5.73813e-05	1.88607e-05	3.85206e-05	0.799295	0.647746	0.792809	0.9211
353	rs519113	rs8106922	1817	1830	-0.114962	-0.0867335	-0.138891	0.0521576	0.0132163	0.0075227	0.0192907	-0.011768	9.38258e-23	1.70866e-07	4.36619e-17	0.0821
354	rs519113	rs405509	1819	1830	-0.021761	-0.0211777	-0.02052	-0.000657743	0.000473543	0.000448496	0.00042107	2.74264e-05	0.0630263	0.201478	0.214452	0.9802
355	rs519113	rs440446	1773	1807	-0.0378321	-0.0497318	-0.0311771	-0.0185547	0.00143127	0.00247325	0.000972011	0.00150124	0.00136854	0.00306199	0.0608946	0.599
356	rs519113	rs439401	1819	1830	0.227891	0.243063	0.222467	0.0205961	0.0519341	0.0590796	0.0494915	0.00958808	2.03954e-84	1.15348e-48	2.73373e-41	0.5384
357	rs519113	rs12721046	1432	1554	0.0149815	0.0194728	0.0204456	-0.000972826	0.000224445	0.000379188	0.000418022	-3.88336e-05	0.246948	0.29736	0.254357	0.9783
358	rs2075642	rs387976	1849	1863	-0.321539	-0.307267	-0.336208	0.0289409	0.103387	0.094413	0.113036	-0.0186227	0	6.52493e-78	1.3569e-93	0.0066
359	rs2075642	rs11667640	1850	1865	0.134951	0.118225	0.151474	-0.0332492	0.0182119	0.0139772	0.0229445	-0.00896728	2.81821e-31	6.41496e-13	2.22186e-20	0
360	rs2075642	rs6859	1850	1865	-0.483879	-0.533747	-0.436822	-0.0969251	0.234139	0.284886	0.190813	0.0940725	0	0	0	0
361	rs2075642	rs11673139	1775	1765	-0.124924	-0.112471	-0.137488	0.0250163	0.015606	0.0126498	0.0189028	-0.00625305	7.65165e-26	2.0665e-11	3.11841e-16	0.0006
362	rs2075642	rs283813	1679	1742	-0.0205228	0.00401604	-0.0374268	0.0414429	0.000421187	1.61286e-05	0.00140077	-0.00138464	0.0895843	0.815977	0.0271652	0.2355
363	rs2075642	rs157580	1849	1863	0.219868	0.200196	0.252706	-0.0525092	0.0483421	0.0400786	0.0638602	-0.0237815	4.90636e-80	4.26645e-34	1.10469e-53	0.032
364	rs2075642	rs2075650	1850	1864	0.181012	0.213493	0.148641	0.0648523	0.0327655	0.0455792	0.0220941	0.0234852	7.19894e-55	1.46388e-38	1.13046e-19	0.0166
365	rs2075642	rs8106922	1848	1865	-0.284177	-0.26492	-0.301271	0.0363514	0.0807563	0.0701825	0.0907644	-0.0205818	0	2.32524e-58	1.3195e-75	0.2231
366	rs2075642	rs405509	1850	1865	-0.291553	-0.285182	-0.298141	0.0129592	0.0850034	0.0813289	0.0888883	-0.00755943	0	2.07987e-67	4.41038e-74	0.617
367	rs2075642	rs440446	1801	1842	-0.221172	-0.195404	-0.254195	0.0587906	0.0489169	0.0381828	0.064615	-0.0264322	1.70474e-79	9.21354e-32	1.05135e-53	0.0097
368	rs2075642	rs439401	1850	1865	0.222357	0.222221	0.236058	-0.0138365	0.0494426	0.0493823	0.0557233	-0.00634099	7.037e-82	1.23816e-41	4.04978e-47	0.5468
369	rs2075642	rs12721046	1459	1587	-0.103435	-0.125412	-0.0732334	-0.0521785	0.0106987	0.0157282	0.00536314	0.010365	6.84653e-16	1.2478e-11	3.69376e-05	0.1199
370	rs387976	rs11667640	1849	1863	0.170581	0.15165	0.188877	-0.0372266	0.0290978	0.0229978	0.0356744	-0.0126767	6.66932e-49	2.91551e-20	9.39948e-31	0
371	rs387976	rs6859	1849	1863	-0.15522	-0.135486	-0.173788	0.0383021	0.0240934	0.0183564	0.0302022	-0.0118458	8.5676e-41	1.73597e-16	2.73036e-26	0.2155
372	rs387976	rs11673139	1774	1763	-0.0607135	-0.0333637	-0.0876226	0.0542589	0.00368613	0.00111314	0.00767772	-0.00656458	3.28247e-07	0.0468877	1.96052e-07	0.0591
373	rs387976	rs283813	1678	1740	-0.0894239	-0.079801	-0.0986798	0.0188788	0.00799663	0.0063682	0.0097377	-0.0033695	1.42929e-13	3.78319e-06	5.84017e-09	0.5657
374	rs387976	rs157580	1848	1861	-0.342859	-0.308975	-0.377775	0.0688008	0.117552	0.0954654	0.142714	-0.0472489	0	1.02025e-78	0	0.0214
375	rs387976	rs2075650	1849	1862	0.0799571	0.0669421	0.093397	-0.0264549	0.00639315	0.00448124	0.00872299	-0.00424175	5.63998e-12	4.68466e-05	1.20152e-08	0.4058
376	rs387976	rs8106922	1847	1863	0.18086	0.151068	0.219135	-0.0680668	0.0327103	0.0228217	0.0480203	-0.0251986	1.01713e-54	4.24426e-20	8.32677e-41	0.0155
377	rs387976	rs405509	1849	1863	0.15276	0.15067	0.168009	-0.0173397	0.0233356	0.0227013	0.0282271	-0.00552579	1.4476e-39	5.07555e-20	1.1185e-24	0.5652
378	rs387976	rs440446	1800	1840	0.250195	0.262565	0.240146	0.0224193	0.0625974	0.0689406	0.0576701	0.0112704	0	6.45514e-56	4.4896e-48	0.4621
379	rs387976	rs439401	1849	1863	-0.209591	-0.247467	-0.176703	-0.0707642	0.0439283	0.0612401	0.031224	0.0300161	6.71434e-73	3.51636e-51	4.00286e-27	0.0326
380	rs387976	rs12721046	1458	1585	-0.0781912	-0.0585204	-0.0936978	0.0351775	0.00611386	0.00342464	0.00877928	-0.00535465	1.06118e-09	0.00157715	1.32433e-07	0.3264
381	rs11667640	rs6859	1850	1865	0.257417	0.263441	0.247675	0.0157668	0.0662635	0.0694014	0.0613427	0.00805866	0	8.61601e-58	1.0845e-51	0.1926
382	rs11667640	rs11673139	1775	1765	-0.808558	-0.822372	-0.798364	-0.0240078	0.653766	0.676295	0.637385	0.0389103	0	0	0	0.4449
383	rs11667640	rs283813	1679	1742	-0.148484	-0.0806302	-0.202724	0.122094	0.0220474	0.00650123	0.0410971	-0.0345959	1.13091e-34	2.97732e-06	5.3621e-33	0.0046
384	rs11667640	rs157580	1849	1863	0.257158	0.287449	0.222421	0.0650274	0.0661304	0.0826268	0.0494713	0.0331555	0	2.03154e-68	5.49657e-42	0.0323
385	rs11667640	rs2075650	1850	1864	-0.153574	-0.177996	-0.100054	-0.0779426	0.0235848	0.0316827	0.0100108	0.021672	5.44752e-40	2.56144e-27	1.00245e-09	0
386	rs11667640	rs8106922	1848	1865	-0.164913	-0.124693	-0.209993	0.0853002	0.0271962	0.0155484	0.0440972	-0.0285488	7.80453e-46	3.43731e-14	1.18672e-37	0
387	rs11667640	rs405509	1850	1865	-0.120942	-0.0820882	-0.173717	0.0916291	0.0146271	0.00673847	0.0301777	-0.0234392	1.90748e-25	5.93774e-07	2.69004e-26	0.0007
388	rs11667640	rs440446	1801	1842	-0.279677	-0.293342	-0.261896	-0.0314462	0.0782192	0.0860494	0.0685893	0.0174601	0	2.23928e-69	6.75309e-57	0.295
389	rs11667640	rs439401	1850	1865	0.287895	0.299419	0.272522	0.0268973	0.0828834	0.0896518	0.0742681	0.0153837	0	4.07386e-74	3.3496e-62	0.3423
390	rs11667640	rs12721046	1459	1587	0.150295	0.181527	0.0929299	0.0885966	0.0225886	0.0329519	0.00863597	0.0243159	8.86868e-32	1.06309e-22	1.6453e-07	0
391	rs6859	rs11673139	1775	1765	-0.240583	-0.251011	-0.228458	-0.0225532	0.0578804	0.0630064	0.0521929	0.0108135	4.06548e-91	1.42989e-50	5.7483e-42	0.0833
392	rs6859	rs283813	1679	1742	-0.136079	-0.106822	-0.164288	0.0574666	0.0185176	0.0114109	0.0269907	-0.0155798	2.16432e-29	6.0113e-10	3.09913e-22	0.0444
393	rs6859	rs157580	1849	1863	0.277629	0.282713	0.242136	0.0405772	0.077078	0.0799268	0.0586299	0.0212969	0	3.04156e-66	1.96512e-49	0.1699
394	rs6859	rs2075650	1850	1864	-0.420567	-0.428456	-0.378168	-0.0502879	0.176876	0.183575	0.143011	0.0405635	0	0	0	0.0367
395	rs6859	rs8106922	1848	1865	-0.00223208	0.0268781	-0.0819276	0.108806	4.98216e-06	0.000722431	0.00671213	-0.0059897	0.847453	0.102249	5.62623e-07	0.0007
396	rs6859	rs405509	1850	1865	0.136228	0.139746	0.0874065	0.0523396	0.018558	0.019529	0.0076399	0.0118891	7.71731e-32	1.88897e-17	9.38522e-08	0.0866
397	rs6859	rs440446	1801	1842	-0.18224	-0.208281	-0.127438	-0.0808428	0.0332116	0.0433808	0.0162404	0.0271404	1.45777e-54	7.43602e-36	1.03434e-14	0.0088
398	rs6859	rs439401	1850	1865	0.0211133	0.0326457	-0.0307497	0.0633955	0.000445773	0.00106574	0.000945547	0.000120196	0.0687717	0.0470598	0.0603809	0.0493
399	rs6859	rs12721046	1459	1587	0.395794	0.40553	0.342577	0.062953	0.156653	0.164454	0.117359	0.0470955	0	0	5.35336e-83	0.0204
400	rs11673139	rs283813	1610	1653	-0.0475057	-0.0557374	-0.0419227	-0.0138147	0.00225679	0.00310666	0.00175752	0.00134914	0.000124218	0.00156248	0.0159321	0.6921
401	rs11673139	rs157580	1774	1763	-0.369592	-0.376347	-0.363891	-0.0124561	0.136598	0.141637	0.132417	0.00922049	0	0	0	0.5647
402	rs11673139	rs2075650	1775	1764	0.15501	0.180389	0.118748	0.0616412	0.0240282	0.0325401	0.014101	0.0184391	7.13632e-39	6.06242e-27	1.74788e-12	0
403	rs11673139	rs8106922	1773	1765	0.163351	0.119729	0.206932	-0.0872033	0.0266835	0.0143351	0.042821	-0.028486	5.77488e-43	1.00614e-12	9.67837e-35	0
404	rs11673139	rs405509	1775	1765	0.202881	0.149707	0.259995	-0.110288	0.0411609	0.0224122	0.0675974	-0.0451853	2.43967e-65	4.6705e-19	7.86748e-54	0
405	rs11673139	rs440446	1731	1744	0.367022	0.36497	0.367551	-0.00258081	0.134705	0.133203	0.135094	-0.0018905	0	0	0	0.9067
406	rs11673139	rs439401	1775	1765	-0.362429	-0.359529	-0.363138	0.00360928	0.131355	0.129261	0.131869	-0.00260831	0	0	0	0.8719
407	rs11673139	rs12721046	1398	1496	-0.146115	-0.174906	-0.109754	-0.0651524	0.0213496	0.0305922	0.0120459	0.0185463	1.04549e-28	2.27541e-20	1.93167e-09	0
408	rs283813	rs157580	1678	1741	0.186871	0.159764	0.214441	-0.0546774	0.0349208	0.0255245	0.0459851	-0.0204606	7.22461e-54	2.1366e-20	1.06517e-36	0
409	rs283813	rs2075650	1679	1741	0.175985	0.223614	0.128114	0.0955001	0.0309706	0.0500034	0.0164133	0.0335901	5.45368e-48	2.11507e-38	4.03587e-14	0
410	rs283813	rs8106922	1678	1742	0.185038	0.146431	0.217598	-0.0711672	0.0342392	0.0214421	0.0473491	-0.025907	7.24698e-53	2.19636e-17	9.31355e-38	0
411	rs283813	rs405509	1679	1742	-0.291121	-0.358564	-0.2272	-0.131364	0.0847517	0.128568	0.0516199	0.0769485	0	6.82004e-96	5.24241e-41	0
412	rs283813	rs440446	1635	1723	-0.160404	-0.16424	-0.16613	0.00188967	0.0257294	0.0269749	0.0275991	-0.000624292	1.81086e-39	5.89278e-21	1.80399e-22	0.9254
413	rs283813	rs439401	1679	1742	0.145721	0.147326	0.152377	-0.00505107	0.0212347	0.0217048	0.0232186	-0.00151382	1.85732e-33	1.37443e-17	2.38187e-19	0.8229
414	rs283813	rs12721046	1322	1478	-0.171319	-0.219865	-0.127002	-0.0928631	0.0293503	0.0483408	0.0161296	0.0322112	1.26094e-37	1.23333e-29	5.02047e-12	0
415	rs157580	rs2075650	1849	1862	-0.403512	-0.443454	-0.341522	-0.101932	0.162822	0.196652	0.116637	0.0800144	0	0	1.83019e-96	0
416	rs157580	rs8106922	1847	1863	-0.435002	-0.332821	-0.556071	0.223251	0.189227	0.11077	0.309215	-0.198446	0	5.51952e-91	0	0
417	rs157580	rs405509	1849	1863	-0.43526	-0.358148	-0.555589	0.197441	0.189452	0.12827	0.308679	-0.180409	0	0	0	0
418	rs157580	rs440446	1800	1840	-0.863672	-0.881634	-0.846764	-0.0348694	0.74593	0.777278	0.71701	0.0602682	0	0	0	0.0072
419	rs157580	rs439401	1849	1863	0.62603	0.649967	0.597278	0.0526894	0.391913	0.422457	0.356741	0.0657166	0	0	0	0.017
420	rs157580	rs12721046	1458	1585	0.381265	0.42643	0.317305	0.109125	0.145363	0.181842	0.100682	0.0811599	0	0	2.20375e-71	0
421	rs2075650	rs8106922	1848	1864	-0.409774	-0.450497	-0.342756	-0.107742	0.167915	0.202948	0.117481	0.0854665	0	0	2.99336e-97	0
422	rs2075650	rs405509	1850	1864	-0.522643	-0.582835	-0.435156	-0.147679	0.273155	0.339696	0.189361	0.150335	0	0	0	0
423	rs2075650	rs440446	1801	1841	0.299328	0.360351	0.197494	0.162856	0.0895971	0.129853	0.039004	0.0908487	0	0	4.3175e-33	0
424	rs2075650	rs439401	1850	1864	-0.286665	-0.347435	-0.185388	-0.162047	0.0821767	0.120711	0.0343687	0.0863423	0	3.90273e-99	1.05318e-29	0
425	rs2075650	rs12721046	1459	1586	-0.862844	-0.883329	-0.812153	-0.071176	0.7445	0.780271	0.659593	0.120678	0	0	0	0
426	rs8106922	rs405509	1848	1865	0.763205	0.757026	0.762672	-0.00564514	0.582482	0.573089	0.581668	-0.00857891	0	0	0	0.6627
427	rs8106922	rs440446	1799	1842	0.423648	0.329204	0.532756	-0.203551	0.179477	0.108375	0.283829	-0.175453	0	8.55189e-87	0	0
428	rs8106922	rs439401	1848	1865	-0.233907	-0.170645	-0.327701	0.157055	0.0547125	0.0291198	0.107388	-0.0782679	2.34621e-90	3.24456e-25	4.16713e-89	0
429	rs8106922	rs12721046	1457	1587	0.33345	0.396532	0.234949	0.161583	0.111189	0.157238	0.055201	0.102037	0	0	5.39246e-40	0
430	rs405509	rs440446	1801	1842	0.567551	0.448382	0.706426	-0.258044	0.322114	0.201047	0.499038	-0.297992	0	0	0	0
431	rs405509	rs439401	1850	1865	-0.373195	-0.285391	-0.492494	0.207102	0.139275	0.0814482	0.24255	-0.161102	0	1.66664e-67	0	0
432	rs405509	rs12721046	1459	1587	0.46464	0.55023	0.346092	0.204138	0.21589	0.302753	0.11978	0.182973	0	0	1.13656e-84	0
433	rs440446	rs439401	1801	1842	-0.772292	-0.780341	-0.761351	-0.0189901	0.596435	0.608932	0.579655	0.0292769	0	0	0	0.2738
434	rs440446	rs12721046	1423	1568	-0.370907	-0.421943	-0.306377	-0.115566	0.137572	0.178036	0.0938669	0.0841693	0	0	5.56094e-66	0
435	rs439401	rs12721046	1459	1587	0.387063	0.44561	0.31502	0.130591	0.149818	0.198569	0.0992374	0.0993313	0	0	1.79682e-70	0

## Sheet: HRS
ID	snp1	snp2	n_case	n_noncase	r_all	r_case	r_noncase	delta_r	r2_all	r2_case	r2_noncase	delta_r2	p_all	p_case	p_noncase	p_delta
1	rs7026	rs1871045	262	6947	0.835119	0.861387	0.834132	0.0272547	0.697424	0.741987	0.695776	0.0462109	0	1.50944e-86	0	0.3016
2	rs7026	rs11668536	263	6950	0.533456	0.535419	0.533264	0.00215483	0.284576	0.286673	0.284371	0.00230283	0	1.16479e-34	0	0.9627
3	rs7026	rs10402271	262	6942	0.444482	0.448451	0.444189	0.00426246	0.197564	0.201108	0.197304	0.00380484	0	1.00782e-24	0	0.904
4	rs7026	rs4803760	262	6929	-0.256537	-0.165858	-0.259806	0.0939484	0.0658112	0.0275089	0.0674993	-0.0399905	0	0.000146658	0	0.0319
5	rs7026	rs1871046	260	6919	-0.724467	-0.759278	-0.723169	-0.0361089	0.524852	0.576503	0.522973	0.0535296	0	3.67588e-67	0	0.3039
6	rs7026	rs4803763	250	6521	-0.379239	-0.396219	-0.378398	-0.0178208	0.143822	0.15699	0.143185	0.0138043	0	8.02089e-19	0	0.6097
7	rs7026	rs440277	263	6944	0.085629	0.106765	0.0847435	0.0220212	0.00733233	0.0113987	0.00718146	0.00421724	8.6298e-25	0.0143407	1.74122e-23	0.7281
8	rs7026	rs3852856	262	6927	-0.24173	-0.226271	-0.242583	0.0163127	0.0584331	0.0511985	0.0588467	-0.00764825	0	2.22393e-07	0	0.7262
9	rs7026	rs377702	263	6949	-0.00175926	0.0631503	-0.00447275	0.067623	3.14667e-06	0.00398796	2.00055e-05	0.00396795	0.831293	0.147524	0.597991	0.2758
10	rs7026	rs8105340	256	6815	0.126992	0.0136854	0.130823	-0.117138	0.0161271	0.00018729	0.0171146	-0.0169274	1.57187e-51	0.756815	1.15256e-52	0.0488
11	rs7026	rs12610605	263	6953	0.342769	0.313767	0.343503	-0.029736	0.11749	0.0984498	0.117994	-0.0195446	0	6.19366e-13	0	0.5755
12	rs7026	rs4803766	263	6944	-0.280067	-0.174407	-0.283754	0.109347	0.0784374	0.0304177	0.0805162	-0.0500985	0	6.33522e-05	0	0.0444
13	rs7026	rs17561351	263	6953	-0.149109	-0.255608	-0.145003	-0.110606	0.0222335	0.0653357	0.0210257	0.0443099	9.34422e-72	4.56499e-09	1.50369e-65	0.0659
14	rs7026	rs8104483	262	6905	0.154334	0.0918079	0.156539	-0.0647309	0.023819	0.00842869	0.0245044	-0.0160757	3.12876e-76	0.0355902	1.41943e-75	0.2559
15	rs7026	rs4081918	262	6916	-0.0800987	-0.225744	-0.0752088	-0.150535	0.0064157	0.0509602	0.00565636	0.0453038	8.22462e-22	2.37236e-07	9.13092e-19	0.0166
16	rs7026	rs519113	263	6939	0.102734	-0.0450845	0.107554	-0.152638	0.0105545	0.00203261	0.0115678	-0.00953518	6.25206e-35	0.301137	8.63296e-37	0.0132
17	rs7026	rs2075642	263	6946	-0.235436	-0.260737	-0.235077	-0.0256608	0.0554302	0.067984	0.055261	0.012723	0	2.2323e-09	0	0.5972
18	rs7026	rs387976	263	6949	-0.143417	-0.147222	-0.142932	-0.00428993	0.0205685	0.0216742	0.0204294	0.00124474	1.74271e-66	0.000734196	1.04604e-63	0.943
19	rs7026	rs11667640	260	6880	0.110701	0.256649	0.105415	0.151234	0.0122546	0.0658688	0.0111123	0.0547565	5.99788e-40	4.84239e-09	4.01857e-35	0.0189
20	rs7026	rs6859	263	6953	-0.0889596	-0.0913058	-0.0882006	-0.00310526	0.0079138	0.00833676	0.00777934	0.000557413	1.17096e-26	0.0362536	2.45499e-25	0.9623
21	rs7026	rs11673139	260	6800	0.282015	0.360618	0.279112	0.0815056	0.0795325	0.130045	0.0779037	0.0521416	0	1.97887e-16	0	0.1179
22	rs7026	rs283813	259	6793	-0.083473	-0.0479518	-0.0847792	0.0368275	0.00696775	0.00229937	0.00718752	-0.00488815	3.6448e-23	0.275113	4.99366e-23	0.5088
23	rs7026	rs157580	263	6951	-0.362614	-0.399547	-0.360926	-0.0386209	0.131489	0.159638	0.130268	0.0293702	0	5.02447e-20	0	0.4766
24	rs7026	rs2075650	263	6952	0.0841096	0.114753	0.0814382	0.0333148	0.00707431	0.0131683	0.00663219	0.00653608	5.32611e-24	0.00849275	7.77962e-22	0.5889
25	rs7026	rs8106922	263	6951	0.2641	0.269652	0.264819	0.00483354	0.0697486	0.0727125	0.0701291	0.00258339	0	6.23406e-10	0	0.929
26	rs7026	rs405509	262	6943	0.346165	0.298885	0.348646	-0.0497608	0.11983	0.0893325	0.121554	-0.0322217	0	7.82037e-12	0	0.3478
27	rs7026	rs440446	258	6765	0.405445	0.414441	0.404779	0.00966243	0.164386	0.171761	0.163846	0.00791565	0	4.76297e-21	0	0.853
28	rs7026	rs439401	263	6937	0.212919	0.309346	0.20878	0.100567	0.0453343	0.0956952	0.043589	0.0521062	0	1.29571e-12	0	0.0976
29	rs7026	rs12721046	256	6737	-0.0545723	-0.0872766	-0.0514741	-0.0358025	0.00297813	0.00761721	0.00264959	0.00496762	1.09047e-10	0.0482858	2.301e-09	0.584
30	rs1871045	rs11668536	262	6948	0.731432	0.731064	0.731384	-0.000320009	0.534992	0.534455	0.534923	-0.000467996	0	7.30698e-63	0	0.9914
31	rs1871045	rs10402271	261	6940	0.53291	0.511348	0.533622	-0.0222739	0.283993	0.261477	0.284753	-0.0232756	0	1.55812e-31	0	0.3635
32	rs1871045	rs4803760	261	6927	-0.275856	-0.151769	-0.28002	0.128251	0.0760963	0.0230339	0.0784112	-0.0553774	0	0.000525289	0	0.0041
33	rs1871045	rs1871046	259	6917	-0.87012	-0.879008	-0.869773	-0.00923438	0.75711	0.772655	0.756506	0.0161489	0	4.8948e-89	0	0.6952
34	rs1871045	rs4803763	249	6520	-0.424105	-0.457779	-0.422656	-0.0351222	0.179865	0.209561	0.178638	0.0309228	0	1.68571e-24	0	0.2493
35	rs1871045	rs440277	262	6942	0.231873	0.274683	0.230319	0.0443634	0.0537651	0.0754505	0.0530469	0.0224036	0	3.22058e-10	0	0.4532
36	rs1871045	rs3852856	261	6925	-0.293227	-0.252518	-0.29502	0.0425019	0.0859821	0.0637652	0.0870366	-0.0232714	0	7.95758e-09	0	0.3051
37	rs1871045	rs377702	262	6947	-0.140221	-0.10624	-0.142058	0.0358182	0.0196619	0.0112869	0.0201804	-0.00889356	1.30619e-63	0.0150183	6.18416e-63	0.5543
38	rs1871045	rs8105340	255	6812	0.149178	0.0361471	0.152458	-0.116311	0.0222541	0.00130661	0.0232434	-0.0219368	2.24125e-70	0.414319	7.70517e-71	0.0317
39	rs1871045	rs12610605	262	6951	0.28993	0.21057	0.292044	-0.0814739	0.0840593	0.0443397	0.0852897	-0.04095	0	1.43437e-06	0	0.1516
40	rs1871045	rs4803766	262	6942	-0.375687	-0.286536	-0.378779	0.0922431	0.141141	0.082103	0.143474	-0.0613708	0	5.41291e-11	0	0.0648
41	rs1871045	rs17561351	262	6951	-0.131476	-0.190733	-0.129446	-0.0612868	0.0172861	0.0363792	0.0167564	0.0196228	3.56287e-56	1.26495e-05	1.35724e-52	0.3049
42	rs1871045	rs8104483	261	6903	0.229546	0.200625	0.230724	-0.0300993	0.0526913	0.0402504	0.0532337	-0.0129833	0	4.56726e-06	0	0.5683
43	rs1871045	rs4081918	261	6914	-0.0283179	-0.137599	-0.0252677	-0.112332	0.0008019	0.0189336	0.000638457	0.0182952	0.000693247	0.00166782	0.00296549	0.078
44	rs1871045	rs519113	262	6937	0.147799	0.0115911	0.151607	-0.140016	0.0218443	0.000134355	0.0229848	-0.0228504	2.26895e-70	0.790753	2.52606e-71	0.0204
45	rs1871045	rs2075642	262	6944	-0.29797	-0.290834	-0.298801	0.00796742	0.088786	0.0845844	0.0892823	-0.00469787	0	2.78537e-11	0	0.8489
46	rs1871045	rs387976	262	6947	-0.0705404	-0.0660877	-0.0702798	0.00419208	0.0049759	0.00436759	0.00493925	-0.000571664	2.45192e-17	0.130326	1.19026e-16	0.9479
47	rs1871045	rs11667640	259	6879	0.0938973	0.211947	0.090067	0.12188	0.00881662	0.0449215	0.00811206	0.0368095	3.28954e-29	1.40826e-06	4.35935e-26	0.0549
48	rs1871045	rs6859	262	6951	-0.0912063	-0.0603858	-0.0912306	0.0308447	0.00831936	0.00364645	0.00832302	-0.00467657	6.27801e-28	0.166881	5.51088e-27	0.625
49	rs1871045	rs11673139	259	6799	0.260727	0.316143	0.258716	0.0574267	0.0679787	0.0999462	0.0669339	0.0330122	0	6.2331e-13	0	0.2714
50	rs1871045	rs283813	258	6792	0.0831795	0.0845787	0.0835127	0.00106603	0.00691879	0.00715356	0.00697437	0.000179191	5.2384e-23	0.0546991	2.17131e-22	0.9874
51	rs1871045	rs157580	262	6949	-0.33348	-0.393056	-0.33101	-0.0620462	0.111209	0.154493	0.109567	0.0449255	0	2.30994e-19	0	0.2623
52	rs1871045	rs2075650	262	6950	0.0994373	0.100034	0.0981724	0.00186203	0.00988777	0.0100069	0.00963782	0.000369066	7.1131e-33	0.0220275	5.55879e-31	0.978
53	rs1871045	rs8106922	262	6949	0.303336	0.351163	0.303037	0.0481264	0.0920127	0.123316	0.0918313	0.0314843	0	9.09518e-16	0	0.363
54	rs1871045	rs405509	261	6941	0.314558	0.296129	0.316113	-0.019984	0.0989466	0.0876923	0.0999274	-0.0122351	0	1.32619e-11	0	0.7128
55	rs1871045	rs440446	257	6764	0.376069	0.39369	0.375079	0.0186109	0.141428	0.154992	0.140684	0.0143075	0	4.43413e-19	0	0.7311
56	rs1871045	rs439401	262	6935	0.180687	0.264454	0.177217	0.0872365	0.0326478	0.0699357	0.0314059	0.0385298	0	1.41628e-09	9.82261e-97	0.1623
57	rs1871045	rs12721046	255	6736	-0.0670719	-0.0795054	-0.0651238	-0.0143816	0.00449864	0.00632112	0.00424111	0.00208	2.17478e-15	0.0725763	4.0664e-14	0.8278
58	rs11668536	rs10402271	262	6943	0.391029	0.384944	0.391146	-0.00620219	0.152904	0.148182	0.152995	-0.00481346	0	1.23182e-18	0	0.7731
59	rs11668536	rs4803760	262	6930	-0.159336	-0.0694252	-0.162151	0.0927258	0.0253881	0.00481986	0.0262929	-0.0214731	2.09535e-81	0.112012	3.06982e-81	0.0641
60	rs11668536	rs1871046	260	6920	-0.649062	-0.633225	-0.649494	0.0162698	0.421281	0.400973	0.421843	-0.0208695	0	2.9092e-47	0	0.6231
61	rs11668536	rs4803763	250	6522	-0.305676	-0.326397	-0.30474	-0.0216572	0.0934379	0.106535	0.0928663	0.0136687	0	2.91088e-13	0	0.4635
62	rs11668536	rs440277	263	6945	-0.0294248	0.0401725	-0.0317785	0.071951	0.000865817	0.00161383	0.00100987	0.00060396	0.000410975	0.356871	0.000180192	0.2442
63	rs11668536	rs3852856	262	6928	-0.203985	-0.187441	-0.20486	0.0174186	0.0416098	0.0351341	0.0419674	-0.00683332	0	1.78095e-05	0	0.688
64	rs11668536	rs377702	263	6950	0.0870005	0.0334746	0.088342	-0.0548673	0.00756904	0.00112055	0.0078043	-0.00668375	1.47376e-25	0.442648	2.10992e-25	0.3717
65	rs11668536	rs8105340	256	6815	0.0582686	-0.060967	0.0621577	-0.123125	0.00339523	0.00371698	0.00386358	-0.000146599	4.22901e-12	0.167732	3.96467e-13	0.0673
66	rs11668536	rs12610605	263	6954	0.437319	0.368072	0.439279	-0.0712068	0.191248	0.135477	0.192966	-0.0574889	0	3.12953e-17	0	0.2057
67	rs11668536	rs4803766	263	6945	-0.263703	-0.228119	-0.264975	0.0368553	0.0695395	0.0520384	0.0702115	-0.0181731	0	1.67827e-07	0	0.4899
68	rs11668536	rs17561351	263	6954	-0.0668305	-0.00816252	-0.0691016	0.0609391	0.00446631	6.66268e-05	0.00477504	-0.00470841	9.81756e-16	0.8515	3.66016e-16	0.379
69	rs11668536	rs8104483	262	6907	0.176562	0.240497	0.174951	0.0655462	0.031174	0.0578387	0.0306077	0.027231	3.28906e-99	3.68701e-08	5.954e-94	0.2217
70	rs11668536	rs4081918	262	6917	-0.00166596	0.00530824	-0.00200038	0.00730862	2.70531e-06	2.81774e-05	4.00154e-06	2.41758e-05	0.84376	0.903286	0.81399	0.9196
71	rs11668536	rs519113	263	6940	0.102688	-0.00314611	0.105368	-0.108514	0.010545	9.89801e-06	0.0111025	-0.0110926	6.62775e-35	0.942478	2.19997e-35	0.0829
72	rs11668536	rs2075642	263	6947	-0.206466	-0.215103	-0.206586	-0.00851738	0.0426283	0.0462693	0.0426777	0.00359168	0	8.08426e-07	0	0.8526
73	rs11668536	rs387976	263	6950	-0.257024	-0.290889	-0.255693	-0.0351963	0.0660616	0.0846166	0.0653789	0.0192377	0	2.53277e-11	0	0.5544
74	rs11668536	rs11667640	260	6881	0.0491234	0.0213632	0.0502207	-0.0288574	0.00241305	0.000456387	0.00252211	-0.00206573	4.34392e-09	0.626148	3.82791e-09	0.6759
75	rs11668536	rs6859	263	6954	-0.265095	-0.212822	-0.265978	0.0531563	0.0702753	0.0452931	0.0707443	-0.0254512	0	1.05549e-06	0	0.3146
76	rs11668536	rs11673139	260	6801	0.271328	0.239539	0.272388	-0.0328489	0.073619	0.0573789	0.0741951	-0.0168162	0	4.69934e-08	0	0.5991
77	rs11668536	rs283813	259	6794	0.12142	0.0321475	0.12498	-0.0928326	0.0147428	0.00103346	0.01562	-0.0145865	3.82423e-47	0.464374	4.44786e-48	0.1595
78	rs11668536	rs157580	263	6952	-0.238226	-0.27904	-0.236391	-0.0426484	0.0567516	0.0778632	0.0558809	0.0219823	0	1.55692e-10	0	0.478
79	rs11668536	rs2075650	263	6953	0.0169125	-0.042846	0.0177056	-0.0605515	0.000286015	0.00183578	0.000313487	0.00152229	0.0421851	0.325775	0.0368065	0.3512
80	rs11668536	rs8106922	263	6952	0.284535	0.300411	0.284925	0.015486	0.0809604	0.0902466	0.0811821	0.00906452	0	5.58606e-12	0	0.7512
81	rs11668536	rs405509	262	6944	0.260789	0.277521	0.261007	0.0165135	0.0680109	0.0770179	0.0681249	0.00889298	0	2.11508e-10	0	0.7707
82	rs11668536	rs440446	258	6766	0.266606	0.268449	0.266115	0.00233389	0.0710789	0.0720649	0.0708173	0.00124761	0	1.07409e-09	0	0.9698
83	rs11668536	rs439401	263	6939	0.048221	0.133061	0.0446532	0.0884079	0.00232503	0.0177053	0.00199391	0.0157113	7.1641e-09	0.00227538	1.43768e-07	0.1709
84	rs11668536	rs12721046	256	6738	-0.0121785	0.00399108	-0.0114281	0.0154191	0.000148308	1.59287e-05	0.0001306	-0.000114672	0.149776	0.928043	0.184628	0.8182
85	rs10402271	rs4803760	261	6922	0.326358	0.365947	0.32489	0.0410567	0.10651	0.133917	0.105554	0.0283635	0	6.22395e-17	0	0.0975
86	rs10402271	rs1871046	259	6912	-0.522441	-0.519455	-0.522411	0.00295548	0.272945	0.269834	0.272913	-0.00307922	0	2.98296e-32	0	0.9201
87	rs10402271	rs4803763	249	6517	-0.797465	-0.818991	-0.796519	-0.0224714	0.635951	0.670746	0.634443	0.0363028	0	1.27279e-74	0	0.4482
88	rs10402271	rs440277	262	6937	0.290147	0.35989	0.287568	0.0723222	0.0841851	0.129521	0.0826954	0.0468256	0	1.74725e-16	0	0.1362
89	rs10402271	rs3852856	261	6920	-0.545791	-0.462699	-0.549242	0.086543	0.297888	0.21409	0.301667	-0.0875764	0	4.04264e-26	0	0.0451
90	rs10402271	rs377702	262	6942	-0.107261	-0.0389008	-0.110284	0.0713831	0.0115049	0.00151327	0.0121625	-0.0106493	6.23443e-38	0.373208	1.30959e-38	0.2328
91	rs10402271	rs8105340	255	6807	-0.132587	-0.197709	-0.130461	-0.0672477	0.0175794	0.0390887	0.0170201	0.0220687	6.12263e-56	8.01098e-06	2.52458e-52	0.2149
92	rs10402271	rs12610605	262	6946	0.246299	0.200364	0.24769	-0.0473266	0.0606632	0.0401456	0.0613504	-0.0212048	0	4.50667e-06	0	0.2399
93	rs10402271	rs4803766	262	6937	-0.298314	-0.208794	-0.301539	0.0927452	0.0889915	0.0435949	0.0909259	-0.047331	0	1.75721e-06	0	0.0934
94	rs10402271	rs17561351	262	6946	-0.00916123	-0.102828	-0.00490316	-0.0979251	8.39865e-05	0.0105736	2.40409e-05	0.0105496	0.271184	0.0185803	0.563327	0.1286
95	rs10402271	rs8104483	261	6898	0.483293	0.377506	0.487395	-0.109889	0.233572	0.142511	0.237554	-0.0950429	0	6.40866e-18	0	0.0241
96	rs10402271	rs4081918	261	6909	0.0488198	-0.0792492	0.0534935	-0.132743	0.00238339	0.00628044	0.00286155	0.00341889	5.02985e-09	0.0701977	3.21256e-10	0.0441
97	rs10402271	rs519113	262	6932	-0.181005	-0.241603	-0.178805	-0.0627985	0.0327627	0.0583722	0.0319712	0.026401	0	3.19218e-08	2.12508e-98	0.2452
98	rs10402271	rs2075642	262	6939	-0.550652	-0.514884	-0.552578	0.0376942	0.303217	0.265106	0.305343	-0.0402371	0	4.59621e-32	0	0.4006
99	rs10402271	rs387976	262	6942	-0.34542	-0.323393	-0.346042	0.0226486	0.119315	0.104583	0.119745	-0.0151618	0	1.33336e-13	0	0.5948
100	rs10402271	rs11667640	259	6873	0.0543585	0.211484	0.0481508	0.163333	0.00295489	0.0447255	0.0023185	0.042407	8.4595e-11	1.48463e-06	1.64838e-08	0.0083
101	rs10402271	rs6859	262	6946	0.0907524	0.0214502	0.0941341	-0.0726839	0.00823608	0.000460112	0.00886123	-0.00840112	1.19921e-27	0.623414	1.32579e-28	0.2482
102	rs10402271	rs11673139	259	6794	0.101163	0.144791	0.0995317	0.0452593	0.010235	0.0209644	0.00990656	0.0110579	2.94158e-33	0.000982858	4.01768e-31	0.4274
103	rs10402271	rs283813	258	6787	0.0422809	0.0699992	0.0415855	0.0284137	0.00178768	0.00489989	0.00172935	0.00317054	5.19926e-07	0.111818	1.26596e-06	0.653
104	rs10402271	rs157580	262	6944	-0.312114	-0.373782	-0.309372	-0.0644104	0.0974149	0.139713	0.0957109	0.0440022	0	1.16585e-17	0	0.2113
105	rs10402271	rs2075650	262	6945	0.208156	0.233147	0.206411	0.0267356	0.0433291	0.0543574	0.0426055	0.0117518	0	9.45122e-08	0	0.6515
106	rs10402271	rs8106922	262	6944	0.182031	0.230436	0.181111	0.0493256	0.0331352	0.0531009	0.0328011	0.0202998	0	1.32808e-07	0	0.4154
107	rs10402271	rs405509	261	6936	0.101894	0.133749	0.101484	0.0322648	0.0103825	0.0178887	0.0102989	0.00758972	2.29168e-34	0.00224464	6.28502e-33	0.6121
108	rs10402271	rs440446	257	6760	0.230222	0.324629	0.226041	0.0985871	0.0530022	0.105384	0.0510947	0.0542889	0	1.84133e-13	0	0.0813
109	rs10402271	rs439401	262	6930	0.185937	0.319383	0.180391	0.138991	0.0345729	0.102005	0.032541	0.0694642	0	2.6516e-13	0	0.0175
110	rs10402271	rs12721046	255	6731	-0.216418	-0.296818	-0.21199	-0.0848281	0.0468346	0.088101	0.0449397	0.0431612	0	2.0405e-11	0	0.1659
111	rs4803760	rs1871046	259	6899	0.184135	0.0538949	0.188144	-0.134249	0.0339035	0.00290466	0.0353982	-0.0324936	0	0.219963	0	0.0182
112	rs4803760	rs4803763	250	6502	-0.279214	-0.321013	-0.277538	-0.0434756	0.0779607	0.10305	0.0770272	0.0260223	0	7.06989e-13	0	0.0873
113	rs4803760	rs440277	262	6924	-0.17627	-0.0924598	-0.179326	0.0868662	0.0310712	0.00854882	0.0321578	-0.023609	4.05249e-99	0.0343021	7.52059e-99	0.1047
114	rs4803760	rs3852856	261	6907	-0.195064	-0.197281	-0.195021	-0.00225999	0.0380499	0.0389197	0.0380331	0.000886596	0	6.56465e-06	0	0.9565
115	rs4803760	rs377702	262	6929	0.217511	0.169513	0.219427	-0.0499149	0.0473111	0.0287345	0.0481484	-0.0194139	0	0.000104319	0	0.3269
116	rs4803760	rs8105340	255	6796	-0.427013	-0.415912	-0.427496	0.0115843	0.18234	0.172982	0.182753	-0.00977031	0	5.85335e-21	0	0.842
117	rs4803760	rs12610605	262	6933	-0.0322736	-0.0210999	-0.0326552	0.0115553	0.00104152	0.000445205	0.00106636	-0.000621156	0.000108228	0.629097	0.000120417	0.8567
118	rs4803760	rs4803766	262	6924	0.249052	0.202538	0.250643	-0.0481054	0.0620268	0.0410215	0.0628219	-0.0218004	0	3.54705e-06	0	0.3894
119	rs4803760	rs17561351	262	6933	0.105296	0.13072	0.104559	0.0261611	0.0110873	0.0170876	0.0109325	0.00615513	1.42193e-36	0.00276876	7.7889e-35	0.3839
120	rs4803760	rs8104483	261	6885	0.214468	0.259463	0.212714	0.0467493	0.0459967	0.0673213	0.0452473	0.022074	0	3.06563e-09	0	0.3018
121	rs4803760	rs4081918	261	6897	0.102413	0.121872	0.1015	0.0203718	0.0104885	0.0148527	0.0103022	0.00455049	1.60504e-34	0.00536197	9.20518e-33	0.7267
122	rs4803760	rs519113	262	6919	-0.473703	-0.394899	-0.476728	0.081829	0.224394	0.155946	0.22727	-0.0713244	0	1.57156e-19	0	0.1269
123	rs4803760	rs2075642	262	6926	-0.191882	-0.176232	-0.19249	0.0162581	0.0368186	0.0310576	0.0370523	-0.00599471	0	5.48061e-05	0	0.7192
124	rs4803760	rs387976	262	6929	-0.428737	-0.367048	-0.431216	0.0641686	0.183815	0.134724	0.185948	-0.0512235	0	4.38536e-17	0	0.2012
125	rs4803760	rs11667640	259	6861	-0.0712788	-0.137687	-0.0699464	-0.0677408	0.00508072	0.0189578	0.00489249	0.0140653	1.80273e-17	0.00172613	2.53564e-16	0.1789
126	rs4803760	rs6859	262	6933	0.0589855	0.08353	0.0582041	0.0253259	0.00347925	0.00697727	0.00338772	0.00358954	1.48627e-12	0.0558647	7.19289e-12	0.6848
127	rs4803760	rs11673139	259	6781	-0.129446	-0.147163	-0.128715	-0.0184476	0.0167563	0.0216568	0.0165675	0.00508928	3.0376e-53	0.000809976	8.58318e-51	0.6133
128	rs4803760	rs283813	258	6774	-0.073741	-0.103946	-0.0720837	-0.0318618	0.00543767	0.0108047	0.00519606	0.00560861	2.2297e-18	0.0182165	4.8512e-17	0.6284
129	rs4803760	rs157580	262	6931	-0.127502	-0.127359	-0.127623	0.000263488	0.0162566	0.0162204	0.0162875	-6.71847e-05	8.55146e-53	0.00355251	4.96774e-51	0.9965
130	rs4803760	rs2075650	262	6932	-0.0217515	-0.017976	-0.0220388	0.00406279	0.000473136	0.000323136	0.000485707	-0.000162571	0.00907768	0.680714	0.00946004	0.9484
131	rs4803760	rs8106922	262	6931	0.105964	0.0537628	0.107832	-0.0540688	0.0112273	0.00289044	0.0116277	-0.00873723	5.27869e-37	0.21844	6.24061e-37	0.3716
132	rs4803760	rs405509	261	6923	-0.036932	-0.0333429	-0.0371093	0.00376648	0.00136395	0.00111175	0.0013771	-0.000265357	9.56069e-06	0.446182	1.26184e-05	0.9502
133	rs4803760	rs440446	257	6746	-0.0552676	-0.0208575	-0.0565163	0.0356588	0.00305449	0.000435037	0.0031941	-0.00275906	6.12189e-11	0.636304	5.21519e-11	0.5757
134	rs4803760	rs439401	262	6917	0.121728	0.127613	0.121514	0.00609971	0.0148178	0.0162852	0.0147656	0.0015196	3.44458e-48	0.00348682	2.44769e-46	0.9233
135	rs4803760	rs12721046	255	6718	-0.0221696	-0.0518004	-0.0209869	-0.0308134	0.000491491	0.00268328	0.000440451	0.00224282	0.00884263	0.242075	0.0149878	0.6198
136	rs1871046	rs4803763	247	6493	0.474957	0.483133	0.474437	0.00869556	0.225584	0.233418	0.225091	0.00832661	0	6.73677e-27	0	0.717
137	rs1871046	rs440277	260	6914	-0.202061	-0.197123	-0.202096	0.00497268	0.0408286	0.0388575	0.0408427	-0.00198519	0	6.95375e-06	0	0.9357
138	rs1871046	rs3852856	259	6897	0.330949	0.253119	0.333991	-0.0808719	0.109527	0.0640692	0.11155	-0.0474807	0	8.36717e-09	0	0.031
139	rs1871046	rs377702	260	6919	0.108726	0.025145	0.112402	-0.0872574	0.0118213	0.000632271	0.0126343	-0.012002	8.47209e-39	0.566378	6.50988e-40	0.1425
140	rs1871046	rs8105340	254	6785	-0.158736	0.00131	-0.162896	0.164206	0.0251971	1.71609e-06	0.0265351	-0.0265334	3.96515e-79	0.976445	2.7026e-80	0.0043
141	rs1871046	rs12610605	260	6923	-0.429653	-0.384882	-0.430794	0.0459122	0.184602	0.148134	0.185583	-0.0374495	0	1.68413e-18	0	0.3065
142	rs1871046	rs4803766	260	6915	0.444503	0.306373	0.449072	-0.142699	0.197583	0.0938646	0.201666	-0.107801	0	2.82057e-12	0	0.0009
143	rs1871046	rs17561351	260	6923	0.0857675	0.125872	0.0844956	0.0413759	0.00735598	0.0158437	0.00713951	0.00870414	8.68343e-25	0.00410065	2.71862e-23	0.5366
144	rs1871046	rs8104483	259	6876	-0.288145	-0.223958	-0.290494	0.0665364	0.0830276	0.050157	0.0843867	-0.0342297	0	3.44736e-07	0	0.1842
145	rs1871046	rs4081918	259	6888	-0.0276064	0.0114284	-0.0286208	0.0400492	0.000762123	0.000130609	0.000819151	-0.000688542	0.000964875	0.794782	0.000781517	0.5399
146	rs1871046	rs519113	260	6910	-0.203206	-0.0134795	-0.20861	0.195131	0.0412927	0.000181697	0.0435182	-0.0433365	0	0.758554	0	0.0008
147	rs1871046	rs2075642	260	6917	0.329804	0.29178	0.331765	-0.039985	0.108771	0.0851358	0.110068	-0.0249325	0	2.85975e-11	0	0.2968
148	rs1871046	rs387976	260	6920	0.157494	0.190544	0.155947	0.0345967	0.0248044	0.0363071	0.0243196	0.0119875	1.90094e-79	1.39229e-05	3.54005e-75	0.567
149	rs1871046	rs11667640	257	6851	-0.0552739	-0.133451	-0.0527235	-0.0807272	0.00305539	0.0178091	0.00277977	0.0150293	4.38176e-11	0.00248192	6.76103e-10	0.2253
150	rs1871046	rs6859	260	6923	0.127104	0.123299	0.126263	-0.00296415	0.0161554	0.0152025	0.0159423	-0.000739738	2.08897e-52	0.00492895	6.24688e-50	0.9597
151	rs1871046	rs11673139	257	6771	-0.228868	-0.259689	-0.22779	-0.0318991	0.0523806	0.0674383	0.0518882	0.0155501	0	3.91958e-09	0	0.5596
152	rs1871046	rs283813	256	6764	-0.0618513	-0.0705994	-0.0620395	-0.00855986	0.00382593	0.00498428	0.0038489	0.00113537	2.31658e-13	0.110158	5.3612e-13	0.8955
153	rs1871046	rs157580	260	6921	0.396922	0.417232	0.395789	0.0214437	0.157547	0.174083	0.156649	0.0174342	0	1.82832e-21	0	0.6869
154	rs1871046	rs2075650	260	6922	-0.111851	-0.0898184	-0.111273	0.0214543	0.0125106	0.00806735	0.0123816	-0.00431426	5.63091e-41	0.0405429	3.63919e-39	0.7397
155	rs1871046	rs8106922	260	6921	-0.341517	-0.367712	-0.34222	-0.0254921	0.116634	0.135212	0.117115	0.0180976	0	5.06701e-17	0	0.6169
156	rs1871046	rs405509	259	6913	-0.370265	-0.340388	-0.372564	0.0321758	0.137096	0.115864	0.138804	-0.0229399	0	9.40079e-15	0	0.5363
157	rs1871046	rs440446	255	6736	-0.441105	-0.422885	-0.441328	0.0184424	0.194574	0.178832	0.19477	-0.0159382	0	1.29577e-21	0	0.7275
158	rs1871046	rs439401	260	6907	-0.230115	-0.298488	-0.227242	-0.0712458	0.0529533	0.0890951	0.051639	0.037456	0	9.99506e-12	0	0.2288
159	rs1871046	rs12721046	253	6708	0.0821926	0.0795716	0.080392	-0.000820389	0.00675581	0.00633164	0.00646287	-0.000131232	3.06968e-22	0.073467	1.25923e-20	0.9918
160	rs4803763	rs440277	250	6518	-0.327624	-0.384605	-0.325399	-0.059206	0.107337	0.147921	0.105884	0.0420365	0	7.96968e-18	0	0.1366
161	rs4803763	rs3852856	249	6500	0.621124	0.516759	0.625763	-0.109004	0.385795	0.26704	0.391579	-0.124539	0	9.10604e-31	0	0.0157
162	rs4803763	rs377702	250	6521	0.0970988	-0.000921519	0.101304	-0.102226	0.00942828	8.49198e-07	0.0102626	-0.0102617	1.32029e-29	0.98356	5.90799e-31	0.1011
163	rs4803763	rs8105340	244	6396	0.114919	0.154634	0.113667	0.0409669	0.0132064	0.0239118	0.0129203	0.0109915	4.94323e-40	0.00063552	7.96073e-38	0.4487
164	rs4803763	rs12610605	250	6525	-0.248202	-0.237861	-0.248377	0.0105159	0.0616044	0.056578	0.0616913	-0.00511326	0	1.04487e-07	0	0.6851
165	rs4803763	rs4803766	250	6517	0.296297	0.19406	0.300233	-0.106173	0.0877922	0.0376592	0.0901398	-0.0524806	0	1.42933e-05	0	0.0566
166	rs4803763	rs17561351	250	6525	-0.00919605	0.127788	-0.0144469	0.142235	8.42634e-05	0.0163298	0.000208713	0.0161211	0.285279	0.00427085	0.0988682	0.0458
167	rs4803763	rs8104483	249	6480	-0.471152	-0.366109	-0.475512	0.109404	0.221984	0.134036	0.226112	-0.0920764	0	3.08248e-16	0	0.0406
168	rs4803763	rs4081918	249	6492	0.0553112	0.146444	0.0516998	0.0947441	0.00305881	0.0214458	0.00267287	0.0187729	1.3472e-10	0.00108299	3.83743e-09	0.1611
169	rs4803763	rs519113	250	6514	0.157942	0.240435	0.154949	0.0854858	0.0249458	0.0578088	0.0240092	0.0337997	2.27221e-75	7.6039e-08	5.38499e-70	0.1285
170	rs4803763	rs2075642	250	6519	0.534756	0.506612	0.536823	-0.0302112	0.285964	0.256655	0.288179	-0.0315234	0	9.5158e-30	0	0.561
171	rs4803763	rs387976	250	6521	0.327667	0.327638	0.32748	0.000157978	0.107365	0.107347	0.107243	0.000103494	0	2.36745e-13	0	0.9968
172	rs4803763	rs11667640	247	6454	-0.00779963	-0.146788	-0.00194738	-0.14484	6.08345e-05	0.0215466	3.79229e-06	0.0215428	0.366557	0.00110428	0.824899	0.0486
173	rs4803763	rs6859	250	6525	-0.086078	-0.0162975	-0.0896958	0.0733983	0.0074093	0.000265609	0.00804533	-0.00777972	1.2478e-23	0.715542	1.22655e-24	0.2586
174	rs4803763	rs11673139	250	6521	-0.0625018	-0.0987721	-0.0612183	-0.0375538	0.00390667	0.00975593	0.00374768	0.00600825	3.50237e-13	0.0272017	2.72499e-12	0.5551
175	rs4803763	rs283813	250	6513	-0.0773621	-0.123334	-0.0755287	-0.0478049	0.00598489	0.0152112	0.00570458	0.00950658	2.31319e-19	0.0058188	6.6838e-18	0.442
176	rs4803763	rs157580	250	6523	0.277714	0.352186	0.274213	0.0779727	0.077125	0.124035	0.075193	0.0488421	0	3.40415e-15	0	0.1359
177	rs4803763	rs2075650	250	6524	-0.279978	-0.319143	-0.277244	-0.0418995	0.0783875	0.101852	0.076864	0.0249883	0	9.59082e-13	0	0.4899
178	rs4803763	rs8106922	250	6523	-0.116155	-0.16037	-0.115719	-0.0446507	0.0134919	0.0257184	0.0133908	0.0123275	1.20952e-41	0.000335826	6.97308e-40	0.4904
179	rs4803763	rs405509	249	6515	-0.0337532	-0.0197756	-0.0351421	0.0153665	0.00113926	0.000391074	0.00123496	-0.00084389	8.64418e-05	0.658988	6.03517e-05	0.8096
180	rs4803763	rs440446	248	6488	-0.19596	-0.307884	-0.190851	-0.117033	0.0384003	0.0947924	0.036424	0.0583685	0	7.03725e-12	0	0.0488
181	rs4803763	rs439401	250	6510	-0.150122	-0.265308	-0.145023	-0.120286	0.0225365	0.0703886	0.0210315	0.049357	3.12878e-68	2.98396e-09	1.65979e-61	0.0534
182	rs4803763	rs12721046	246	6458	0.214336	0.360909	0.206208	0.154701	0.04594	0.130256	0.0425218	0.0877338	0	1.19122e-15	0	0.0199
183	rs440277	rs3852856	262	6922	-0.342885	-0.310588	-0.344135	0.0335463	0.11757	0.0964651	0.118429	-0.0219635	0	1.16301e-12	0	0.1094
184	rs440277	rs377702	263	6944	-0.856001	-0.782371	-0.859086	0.0767157	0.732738	0.612104	0.73803	-0.125925	0	5.40137e-72	0	0.0011
185	rs440277	rs8105340	256	6809	0.24363	0.247896	0.24341	0.00448577	0.0593556	0.0614525	0.0592486	0.00220389	0	2.03206e-08	0	0.8146
186	rs440277	rs12610605	263	6948	-0.293428	-0.262122	-0.2948	0.0326776	0.0860998	0.068708	0.0869069	-0.0181989	0	1.83601e-09	0	0.2177
187	rs440277	rs4803766	263	6939	-0.596765	-0.57353	-0.59765	0.0241206	0.356128	0.328937	0.357186	-0.0282495	0	1.61982e-39	0	0.3564
188	rs440277	rs17561351	263	6948	0.167403	0.175735	0.16705	0.00868476	0.0280237	0.0308828	0.0279058	0.00297701	6.85027e-90	5.56754e-05	2.52025e-86	0.6372
189	rs440277	rs8104483	262	6900	0.421816	0.391504	0.422945	-0.0314404	0.177928	0.153276	0.178882	-0.0256066	0	3.19015e-19	0	0.1918
190	rs440277	rs4081918	262	6911	0.211233	0.182091	0.212165	-0.0300736	0.0446193	0.0331573	0.045014	-0.0118567	0	3.06928e-05	0	0.1809
191	rs440277	rs519113	263	6934	0.357666	0.362083	0.357472	0.00461116	0.127925	0.131104	0.127786	0.00331798	0	1.00445e-16	0	0.8569
192	rs440277	rs2075642	263	6941	-0.341785	-0.311005	-0.343043	0.0320388	0.116817	0.0967239	0.117679	-0.0209549	0	9.83515e-13	0	0.1865
193	rs440277	rs387976	263	6944	0.454846	0.419181	0.456315	-0.0371342	0.206885	0.175713	0.208224	-0.0325109	0	6.99291e-22	0	0.1962
194	rs440277	rs11667640	260	6875	-0.17189	-0.182122	-0.171723	-0.0103983	0.0295463	0.0331683	0.0294889	0.00367939	1.08043e-93	3.28128e-05	3.54586e-90	0.634
195	rs440277	rs6859	263	6948	0.484142	0.402433	0.487604	-0.0851711	0.234393	0.161952	0.237758	-0.0758054	0	2.71443e-20	0	0.0653
196	rs440277	rs11673139	260	6796	-0.199105	-0.197456	-0.199357	0.00190156	0.0396426	0.0389888	0.0397434	-0.000754563	0	6.70998e-06	0	0.941
197	rs440277	rs283813	259	6789	0.084059	0.0969085	0.0836969	0.0132116	0.00706579	0.00939126	0.00700518	0.00238608	1.86567e-23	0.027412	1.79522e-22	0.8334
198	rs440277	rs157580	263	6946	0.156371	0.114346	0.158199	-0.0438525	0.0244518	0.0130751	0.0250269	-0.0119518	1.18248e-78	0.0087287	1.36041e-77	0.4496
199	rs440277	rs2075650	263	6947	0.00205333	-0.00699669	0.00189006	-0.00888675	4.1567e-06	4.89536e-05	3.57234e-06	4.53813e-05	0.806591	0.872513	0.823701	0.8885
200	rs440277	rs8106922	263	6946	-0.119806	-0.0260013	-0.122951	0.0969498	0.0143535	0.000676066	0.015117	-0.0144409	6.35976e-47	0.550954	1.3702e-47	0.1111
201	rs440277	rs405509	262	6938	-0.089527	-0.0434013	-0.0913311	0.0479298	0.00801509	0.00188368	0.00834137	-0.0064577	6.37658e-27	0.320465	5.40553e-27	0.4347
202	rs440277	rs440446	258	6761	-0.0323953	0.0189693	-0.0347217	0.053691	0.00104955	0.000359834	0.0012056	-0.000845765	0.000123822	0.666541	5.40035e-05	0.3928
203	rs440277	rs439401	263	6932	-0.0428777	-0.0440859	-0.0429627	-0.00112317	0.00183847	0.00194357	0.0018458	9.777e-05	2.69664e-07	0.31197	4.22197e-07	0.9862
204	rs440277	rs12721046	256	6733	-0.0143544	-0.053024	-0.0115397	-0.0414843	0.000206029	0.00281154	0.000133164	0.00267838	0.0896928	0.230219	0.180538	0.5219
205	rs3852856	rs377702	262	6927	0.388544	0.397192	0.388144	0.00904823	0.150967	0.157762	0.150656	0.0071059	0	9.71047e-20	0	0.6909
206	rs3852856	rs8105340	255	6792	0.0916623	0.0838018	0.0919937	-0.00819193	0.00840203	0.00702273	0.00846284	-0.0014401	1.40429e-27	0.0584231	8.03339e-27	0.8829
207	rs3852856	rs12610605	262	6931	-0.225688	-0.187815	-0.227189	0.039374	0.0509351	0.0352744	0.0516148	-0.0163403	0	1.71356e-05	0	0.058
208	rs3852856	rs4803766	262	6922	0.528918	0.491958	0.530291	-0.0383325	0.279754	0.242023	0.281208	-0.0391853	0	2.03412e-29	0	0.2361
209	rs3852856	rs17561351	262	6932	0.118686	0.123958	0.118179	0.00577892	0.0140863	0.0153655	0.0139662	0.00139929	5.44942e-46	0.00454653	5.13477e-44	0.78
210	rs3852856	rs8104483	261	6883	-0.69238	-0.680593	-0.692818	0.0122247	0.47939	0.463207	0.479997	-0.0167896	0	1.59763e-54	0	0.7421
211	rs3852856	rs4081918	261	6895	0.157035	0.156891	0.156899	-8.01659e-06	0.0246598	0.0246149	0.0246174	-2.51553e-06	9.7458e-79	0.000337663	8.30558e-76	0.9998
212	rs3852856	rs519113	262	6917	0.196574	0.1836	0.197081	-0.0134808	0.0386414	0.033709	0.0388409	-0.0051319	0	2.63633e-05	0	0.7835
213	rs3852856	rs2075642	262	6924	0.841703	0.855567	0.84121	0.0143567	0.708464	0.731994	0.707634	0.0243602	0	2.08358e-85	0	0.6413
214	rs3852856	rs387976	262	6927	0.254179	0.179531	0.257102	-0.0775713	0.0646067	0.0322313	0.0661015	-0.0338702	0	3.96262e-05	0	0.0869
215	rs3852856	rs11667640	259	6860	-0.126316	-0.133341	-0.125289	-0.00805166	0.0159558	0.0177797	0.0156973	0.0020824	2.45921e-51	0.0024071	9.26637e-49	0.7127
216	rs3852856	rs6859	262	6931	-0.348156	-0.388541	-0.346492	-0.0420487	0.121212	0.150964	0.120057	0.0309071	0	5.88933e-19	0	0.2522
217	rs3852856	rs11673139	259	6778	-0.146684	-0.141666	-0.146813	0.0051468	0.0215164	0.0200694	0.0215541	-0.00148475	7.99798e-68	0.00126293	1.65909e-65	0.8165
218	rs3852856	rs283813	258	6771	-0.05359	-0.0106112	-0.0546645	0.0440533	0.0028719	0.000112598	0.00298821	-0.00287561	2.09806e-10	0.809523	2.00031e-10	0.4493
219	rs3852856	rs157580	262	6929	0.236692	0.166558	0.239703	-0.0731449	0.0560229	0.0277415	0.0574574	-0.0297159	0	0.000137466	0	0.159
220	rs3852856	rs2075650	262	6930	0.13242	0.184139	0.129167	0.0549721	0.0175351	0.0339071	0.0166841	0.0172231	8.50231e-57	2.49634e-05	3.1967e-52	0.2736
221	rs3852856	rs8106922	262	6929	-0.331861	-0.330929	-0.331707	0.000777403	0.110132	0.109514	0.110029	-0.000515135	0	3.58258e-14	0	0.9871
222	rs3852856	rs405509	261	6921	-0.258019	-0.244193	-0.258299	0.0141062	0.0665739	0.0596303	0.0667185	-0.00708826	0	2.41685e-08	0	0.7942
223	rs3852856	rs440446	257	6744	-0.221266	-0.188997	-0.222955	0.033958	0.0489585	0.0357199	0.049709	-0.0139891	0	1.82855e-05	0	0.5263
224	rs3852856	rs439401	262	6915	-0.170424	-0.148715	-0.171474	0.0227588	0.0290442	0.0221161	0.0294032	-0.0072871	1.15336e-92	0.000663489	1.9686e-90	0.6857
225	rs3852856	rs12721046	255	6715	-0.0255435	-0.0556764	-0.022993	-0.0326835	0.000652482	0.00309987	0.000528677	0.00257119	0.00256226	0.208627	0.00770781	0.6198
226	rs377702	rs8105340	256	6814	-0.278463	-0.31773	-0.277011	-0.040719	0.0775416	0.100952	0.0767351	0.0242173	0	6.5072e-13	0	0.0654
227	rs377702	rs12610605	263	6953	0.345756	0.335036	0.346011	-0.0109753	0.119547	0.112249	0.119724	-0.0074747	0	1.54268e-14	0	0.6425
228	rs377702	rs4803766	263	6947	0.687134	0.73831	0.685251	0.0530593	0.472153	0.545102	0.469569	0.0755332	0	2.57313e-64	0	0.0406
229	rs377702	rs17561351	263	6955	-0.193913	-0.224619	-0.192798	-0.0318213	0.0376022	0.0504536	0.0371709	0.0132827	0	2.58325e-07	0	0.0909
230	rs377702	rs8104483	262	6909	-0.484136	-0.509601	-0.483183	-0.0264173	0.234387	0.259693	0.233466	0.0262267	0	1.9174e-31	0	0.2823
231	rs377702	rs4081918	262	6919	-0.238954	-0.23679	-0.239379	0.00258842	0.0570989	0.0560696	0.0573021	-0.00123253	0	5.94746e-08	0	0.9159
232	rs377702	rs519113	263	6939	-0.410468	-0.458475	-0.408807	-0.0496674	0.168484	0.210199	0.167123	0.0430756	0	7.37004e-26	0	0.0634
233	rs377702	rs2075642	263	6946	0.388605	0.397516	0.38817	0.00934561	0.151014	0.158019	0.150676	0.00734271	0	7.7305e-20	0	0.706
234	rs377702	rs387976	263	6949	-0.530833	-0.542358	-0.530298	-0.0120602	0.281784	0.294152	0.281216	0.0129365	0	1.60883e-35	0	0.6634
235	rs377702	rs11667640	260	6880	0.196777	0.197894	0.196811	0.00108278	0.0387212	0.0391621	0.0387347	0.00042738	0	6.40135e-06	0	0.9626
236	rs377702	rs6859	263	6953	-0.605655	-0.592478	-0.606017	0.0135396	0.366818	0.35103	0.367257	-0.0162272	0	4.69933e-42	0	0.7387
237	rs377702	rs11673139	260	6800	0.229738	0.253084	0.228899	0.0241853	0.0527798	0.0640516	0.0523947	0.0116569	0	7.87062e-09	0	0.3401
238	rs377702	rs283813	259	6793	-0.0438748	-0.00586568	-0.0453864	0.0395208	0.001925	3.44062e-05	0.00205993	-0.00202552	1.88248e-07	0.893798	1.22184e-07	0.5539
239	rs377702	rs157580	263	6951	-0.247602	-0.29284	-0.245393	-0.0474467	0.0613066	0.0857553	0.0602179	0.0255374	0	1.8653e-11	0	0.3837
240	rs377702	rs2075650	263	6952	0.287035	0.368362	0.282821	0.0855416	0.082389	0.135691	0.0799876	0.0557032	0	2.95635e-17	0	0.1077
241	rs377702	rs8106922	263	6951	0.0486957	-0.0580286	0.0531375	-0.111166	0.00237128	0.00336732	0.0028236	0.000543729	4.94022e-09	0.183232	3.72178e-10	0.0705
242	rs377702	rs405509	262	6943	-0.00294843	-0.0754504	0.000858219	-0.0763086	8.61597e-06	0.00569276	7.3654e-07	0.00569203	0.72457	0.0841428	0.919446	0.2193
243	rs377702	rs440446	258	6765	0.117096	0.135816	0.115691	0.0201254	0.0137114	0.0184461	0.0133844	0.0050617	8.64831e-44	0.00203446	2.80071e-41	0.7414
244	rs377702	rs439401	263	6937	0.12751	0.193034	0.124336	0.0686979	0.016259	0.0372622	0.0154595	0.0218027	7.49699e-53	9.54728e-06	1.44313e-48	0.2486
245	rs377702	rs12721046	256	6737	-0.209931	-0.25849	-0.207029	-0.0514613	0.044071	0.0668172	0.0428609	0.0239562	0	4.94643e-09	0	0.388
246	rs8105340	rs12610605	256	6818	0.165622	0.150388	0.166134	-0.0157467	0.0274307	0.0226164	0.0276006	-0.00498417	2.15743e-86	0.000666793	7.71158e-84	0.3309
247	rs8105340	rs4803766	256	6810	-0.401682	-0.425187	-0.400781	-0.0244062	0.161349	0.180784	0.160625	0.0201588	0	6.52711e-22	0	0.3848
248	rs8105340	rs17561351	256	6818	-0.0814736	-0.0152051	-0.0822546	0.0670495	0.00663765	0.000231196	0.00676582	-0.00653462	3.30281e-22	0.730807	7.60555e-22	0.1095
249	rs8105340	rs8104483	255	6776	-0.186846	-0.197357	-0.186453	-0.0109042	0.0349113	0.0389497	0.0347646	0.00418512	0	8.31371e-06	0	0.8094
250	rs8105340	rs4081918	255	6781	-0.111034	-0.0833456	-0.110963	0.0276171	0.0123287	0.0069465	0.0123127	-0.00536624	1.27987e-39	0.0598076	3.37005e-38	0.267
251	rs8105340	rs519113	256	6804	0.597652	0.602592	0.597445	0.00514666	0.357188	0.363117	0.356941	0.00617618	0	2.47676e-42	0	0.9073
252	rs8105340	rs2075642	256	6812	0.145195	0.181567	0.143986	0.0375815	0.0210815	0.0329667	0.0207319	0.0122348	8.94726e-67	3.98413e-05	2.19492e-63	0.4415
253	rs8105340	rs387976	256	6816	0.437435	0.472572	0.436403	0.0361686	0.191349	0.223324	0.190448	0.0328764	0	1.0966e-26	0	0.3868
254	rs8105340	rs11667640	253	6748	0.0874075	-0.0486285	0.0890668	-0.137695	0.0076403	0.00236473	0.00793289	-0.00556816	4.49812e-25	0.274012	4.31405e-25	0.0126
255	rs8105340	rs6859	256	6818	-0.288658	-0.272813	-0.289231	0.0164179	0.0833235	0.0744269	0.0836545	-0.00922759	0	6.69844e-10	0	0.7497
256	rs8105340	rs11673139	254	6668	0.104567	-0.0119576	0.105685	-0.117643	0.0109343	0.000142985	0.0111694	-0.0110264	8.68211e-35	0.787536	2.93281e-34	0.0249
257	rs8105340	rs283813	253	6662	0.0459868	0.117431	0.0427476	0.0746829	0.0021151	0.0137899	0.00182736	0.0119626	6.35579e-08	0.00825315	8.04201e-07	0.1176
258	rs8105340	rs157580	256	6816	-0.11767	0.00370353	-0.121426	0.125129	0.0138461	1.37162e-05	0.0147442	-0.0147305	1.69039e-44	0.933214	1.26832e-45	0.0403
259	rs8105340	rs2075650	256	6818	0.0799165	0.0890636	0.0793546	0.00970909	0.0063866	0.00793233	0.00629714	0.00163519	1.98781e-21	0.0438753	1.9237e-20	0.8838
260	rs8105340	rs8106922	256	6816	0.0794828	-0.00642994	0.0830551	-0.0894851	0.00631752	4.13441e-05	0.00689816	-0.00685681	3.29968e-21	0.884322	3.09886e-22	0.1717
261	rs8105340	rs405509	255	6808	0.0425335	-0.0926448	0.0478102	-0.140455	0.00180907	0.00858306	0.00228581	0.00629725	4.29975e-07	0.0364193	2.4211e-08	0.0281
262	rs8105340	rs440446	252	6634	0.123213	-0.00194112	0.126792	-0.128734	0.0151814	3.76794e-06	0.0160763	-0.0160726	2.18282e-47	0.965241	2.61682e-48	0.0329
263	rs8105340	rs439401	256	6802	-0.201619	-0.245766	-0.199956	-0.0458099	0.0406485	0.0604009	0.0399824	0.0204185	0	2.68157e-08	0	0.4437
264	rs8105340	rs12721046	250	6605	-0.0654178	-0.0606417	-0.0654843	0.00484261	0.00427952	0.00367741	0.00428819	-0.000610779	1.86259e-14	0.175103	5.21506e-14	0.9446
265	rs12610605	rs4803766	263	6948	-0.405437	-0.35376	-0.407367	0.0536075	0.164379	0.125146	0.165948	-0.0408021	0	4.92335e-16	0	0.0285
266	rs12610605	rs17561351	263	6957	0.112016	0.106319	0.112208	-0.00588829	0.0125476	0.0113038	0.0125906	-0.00128675	2.6681e-41	0.0147524	5.45537e-40	0.6704
267	rs12610605	rs8104483	262	6909	0.287442	0.246866	0.288999	-0.0421328	0.0826229	0.0609427	0.0835202	-0.0225775	0	1.59503e-08	0	0.0323
268	rs12610605	rs4081918	262	6920	0.145763	0.12092	0.146232	-0.0253118	0.0212468	0.0146217	0.0213838	-0.0067621	2.43905e-68	0.00564037	2.51108e-66	0.1183
269	rs12610605	rs519113	263	6943	0.248296	0.229337	0.248955	-0.0196179	0.0616511	0.0525956	0.0619786	-0.00938307	0	1.44229e-07	0	0.293
270	rs12610605	rs2075642	263	6950	-0.228711	-0.188164	-0.230448	0.0422836	0.0523086	0.0354057	0.0531061	-0.0177004	0	1.59254e-05	0	0.0742
271	rs12610605	rs387976	263	6953	-0.620014	-0.59046	-0.620947	0.0304864	0.384417	0.348643	0.385575	-0.0369315	0	8.83237e-42	0	0.3368
272	rs12610605	rs11667640	260	6884	-0.121693	-0.112563	-0.121989	0.00942609	0.0148091	0.0126703	0.0148813	-0.0022109	6.17235e-48	0.0102635	1.79418e-46	0.4741
273	rs12610605	rs6859	263	6957	-0.356571	-0.38046	-0.355512	-0.0249483	0.127143	0.14475	0.126388	0.0183612	0	2.64474e-18	0	0.3979
274	rs12610605	rs11673139	260	6804	0.178407	0.171661	0.178632	-0.0069706	0.0318291	0.0294675	0.0319093	-0.00244175	0	9.0601e-05	1.95922e-96	0.9265
275	rs12610605	rs283813	259	6797	-0.0778499	-0.0805551	-0.077637	-0.00291816	0.00606156	0.00648913	0.0060275	0.00046163	2.26975e-20	0.0667426	1.40438e-19	0.9619
276	rs12610605	rs157580	263	6955	-0.440509	-0.384386	-0.442171	0.0577849	0.194049	0.147752	0.195515	-0.0477625	0	1.18867e-18	0	0.1858
277	rs12610605	rs2075650	263	6956	0.177069	0.217672	0.174784	0.042888	0.0313535	0.0473812	0.0305496	0.0168317	0	5.96808e-07	1.9859e-94	0.0659
278	rs12610605	rs8106922	263	6955	0.276161	0.177342	0.279966	-0.102624	0.0762648	0.0314504	0.0783811	-0.0469307	0	4.75621e-05	0	0.0216
279	rs12610605	rs405509	262	6947	0.338304	0.219168	0.342895	-0.123727	0.11445	0.0480346	0.117577	-0.0695421	0	5.24895e-07	0	0.0095
280	rs12610605	rs440446	258	6769	0.448321	0.371664	0.450678	-0.0790139	0.200992	0.138134	0.20311	-0.0649764	0	3.10416e-17	0	0.0806
281	rs12610605	rs439401	263	6941	0.187319	0.240254	0.184935	0.0553184	0.0350882	0.0577218	0.034201	0.0235208	0	3.58544e-08	0	0.3559
282	rs12610605	rs12721046	256	6741	-0.172818	-0.215348	-0.170112	-0.0452353	0.0298659	0.0463746	0.0289382	0.0174364	6.83904e-93	1.1005e-06	7.6979e-87	0.0962
283	rs4803766	rs17561351	263	6950	-0.279316	-0.300554	-0.27849	-0.0220648	0.0780174	0.0903329	0.0775564	0.0127765	0	5.4582e-12	0	0.3911
284	rs4803766	rs8104483	262	6906	-0.699787	-0.699317	-0.699811	0.000493609	0.489702	0.489044	0.489735	-0.000690623	0	1.12184e-57	0	0.9838
285	rs4803766	rs4081918	262	6916	-0.349746	-0.359646	-0.349372	-0.010274	0.122323	0.129345	0.12206	0.00728447	0	1.83096e-16	0	0.726
286	rs4803766	rs519113	263	6934	-0.599905	-0.626293	-0.598915	-0.0273786	0.359886	0.392243	0.358699	0.0335444	0	8.72525e-47	0	0.3428
287	rs4803766	rs2075642	263	6941	0.558303	0.531901	0.559351	-0.0274499	0.311702	0.282919	0.312874	-0.0299548	0	3.14697e-34	0	0.3528
288	rs4803766	rs387976	263	6945	-0.0246662	-0.126116	-0.0208384	-0.105277	0.000608457	0.0159051	0.000434237	0.0154709	0.00305972	0.00382284	0.0140523	0.0913
289	rs4803766	rs11667640	260	6875	0.289556	0.288004	0.289588	-0.00158411	0.0838425	0.0829461	0.083861	-0.00091497	0	5.11696e-11	0	0.9559
290	rs4803766	rs6859	263	6948	-0.305362	-0.323686	-0.304908	-0.0187778	0.093246	0.104773	0.092969	0.0118036	0	1.13948e-13	0	0.7183
291	rs4803766	rs11673139	260	6795	0.0963711	0.119282	0.0954787	0.0238036	0.00928747	0.0142283	0.00911619	0.00511208	2.41907e-30	0.00652712	8.90919e-29	0.6985
292	rs4803766	rs283813	259	6788	0.016354	0.0498278	0.0151701	0.0346577	0.000267433	0.00248281	0.000230132	0.00225268	0.0522045	0.256768	0.0771341	0.5786
293	rs4803766	rs157580	263	6947	0.103417	-0.00570124	0.10708	-0.112781	0.0106953	3.25041e-05	0.0114661	-0.0114336	2.06725e-35	0.895968	1.60128e-36	0.0677
294	rs4803766	rs2075650	263	6947	0.147386	0.206189	0.144986	0.0612028	0.0217227	0.0425138	0.0210209	0.0214929	4.29684e-70	2.25766e-06	1.76451e-65	0.2778
295	rs4803766	rs8106922	263	6946	-0.169394	-0.198632	-0.168567	-0.0300654	0.0286941	0.0394548	0.0284149	0.01104	5.70554e-92	5.22428e-06	7.69424e-88	0.6111
296	rs4803766	rs405509	262	6938	-0.271977	-0.266583	-0.272249	0.00566578	0.0739715	0.0710664	0.0741193	-0.0030529	0	1.04514e-09	0	0.9142
297	rs4803766	rs440446	258	6760	-0.240315	-0.161325	-0.243124	0.0817984	0.0577509	0.0260259	0.0591092	-0.0330833	0	0.000247718	0	0.1501
298	rs4803766	rs439401	263	6932	-0.0397376	-0.0190241	-0.0406247	0.0216005	0.00157912	0.000361918	0.00165037	-0.00128845	1.87057e-06	0.66261	1.72377e-06	0.7271
299	rs4803766	rs12721046	256	6732	-0.0695044	-0.0893555	-0.0688158	-0.0205397	0.00483085	0.0079844	0.00473561	0.00324879	2.0899e-16	0.0431884	1.40519e-15	0.7477
300	rs17561351	rs8104483	262	6911	0.390319	0.419133	0.389235	0.0298978	0.152349	0.175672	0.151504	0.0241685	0	8.44131e-22	0	0.3958
301	rs17561351	rs4081918	262	6922	0.761714	0.745682	0.762361	-0.0166788	0.580208	0.556042	0.581194	-0.0251524	0	2.50582e-65	0	0.7332
302	rs17561351	rs519113	263	6943	0.4306	0.463614	0.429205	0.0344083	0.185416	0.214938	0.184217	0.0307204	0	2.09643e-26	0	0.4131
303	rs17561351	rs2075642	263	6950	0.104304	0.126151	0.103281	0.02287	0.0108793	0.0159141	0.010667	0.00524712	5.26286e-36	0.00381289	4.13767e-34	0.5895
304	rs17561351	rs387976	263	6953	-0.17684	-0.175734	-0.176864	0.00113027	0.0312725	0.0308823	0.0312809	-0.000398529	0	5.56826e-05	1.33195e-96	0.9504
305	rs17561351	rs11667640	260	6884	-0.783976	-0.685128	-0.788118	0.10299	0.614618	0.469401	0.62113	-0.15173	0	5.05025e-55	0	0.0818
306	rs17561351	rs6859	263	6957	0.148553	0.165445	0.148179	0.0172659	0.0220678	0.0273719	0.0219569	0.005415	2.83789e-71	0.000147988	2.07793e-68	0.7264
307	rs17561351	rs11673139	260	6804	-0.67318	-0.617669	-0.67547	0.057801	0.453171	0.381515	0.45626	-0.0747447	0	4.69539e-45	0	0.37
308	rs17561351	rs283813	259	6797	-0.0245304	-0.1265	-0.0196409	-0.106859	0.000601753	0.0160022	0.000385764	0.0156165	0.00356724	0.00398827	0.0220216	0.0751
309	rs17561351	rs157580	263	6955	0.222105	0.203071	0.223471	-0.0204001	0.0493306	0.0412377	0.0499392	-0.00870149	0	3.20286e-06	0	0.6903
310	rs17561351	rs2075650	263	6956	-0.0892165	-0.145935	-0.0861335	-0.0598011	0.00795948	0.0212969	0.00741899	0.0138779	8.19798e-27	0.000817015	3.0099e-24	0.0861
311	rs17561351	rs8106922	263	6955	-0.168956	-0.194199	-0.168448	-0.0257512	0.0285462	0.0377131	0.0283746	0.00933856	1.28411e-91	8.43297e-06	7.88547e-88	0.5314
312	rs17561351	rs405509	262	6947	-0.164194	-0.0364455	-0.170241	0.133796	0.0269596	0.00132828	0.028982	-0.0276538	1.58536e-86	0.404125	1.4399e-89	0.0117
313	rs17561351	rs440446	258	6769	-0.233811	-0.204932	-0.235751	0.0308191	0.0546674	0.0419972	0.0555786	-0.0135815	0	3.23727e-06	0	0.5522
314	rs17561351	rs439401	263	6941	-0.238607	-0.189259	-0.241385	0.0521256	0.0569335	0.035819	0.0582665	-0.0224476	0	1.42096e-05	0	0.2855
315	rs17561351	rs12721046	256	6741	0.0966772	0.146758	0.0938754	0.0528829	0.00934645	0.021538	0.00881259	0.0127254	2.74649e-30	0.000897727	1.15182e-27	0.1218
316	rs8104483	rs4081918	261	6881	0.490291	0.523877	0.489042	0.0348349	0.240385	0.274447	0.239162	0.035285	0	5.15348e-33	0	0.3401
317	rs8104483	rs519113	262	6895	0.0461689	0.0829877	0.0448168	0.0381709	0.00213154	0.00688696	0.00200855	0.00487841	3.31998e-08	0.0574758	1.41821e-07	0.5326
318	rs8104483	rs2075642	262	6902	-0.80219	-0.753482	-0.803986	0.050504	0.643509	0.567734	0.646393	-0.0786583	0	1.15879e-66	0	0.0664
319	rs8104483	rs387976	262	6907	-0.439495	-0.408241	-0.440794	0.032553	0.193156	0.166661	0.194299	-0.0276386	0	9.18369e-21	0	0.2045
320	rs8104483	rs11667640	259	6838	-0.408027	-0.40051	-0.408309	0.00779878	0.166486	0.160408	0.166716	-0.0063078	0	7.83385e-20	0	0.8257
321	rs8104483	rs6859	262	6910	0.483783	0.495352	0.483496	0.0118563	0.234046	0.245374	0.233769	0.0116055	0	8.3969e-30	0	0.7067
322	rs8104483	rs11673139	259	6756	-0.194948	-0.19919	-0.19481	-0.00438036	0.0380046	0.0396767	0.0379508	0.00172586	0	5.80177e-06	0	0.9463
323	rs8104483	rs283813	258	6749	-0.106982	-0.189618	-0.10372	-0.0858981	0.0114453	0.035955	0.0107578	0.0251972	9.2779e-37	1.65266e-05	1.93326e-33	0.1881
324	rs8104483	rs157580	262	6907	-0.16208	-0.13124	-0.163349	0.0321081	0.0262697	0.0172241	0.0266827	-0.00945868	6.65576e-84	0.00266252	3.78444e-82	0.5871
325	rs8104483	rs2075650	262	6908	-0.18572	-0.259537	-0.182357	-0.0771807	0.0344919	0.0673597	0.033254	0.0341057	0	2.83145e-09	0	0.0662
326	rs8104483	rs8106922	262	6907	0.211064	0.243933	0.209813	0.0341195	0.044548	0.0595031	0.0440215	0.0154816	0	2.35223e-08	0	0.5647
327	rs8104483	rs405509	261	6899	0.204868	0.275867	0.202155	0.0737123	0.0419707	0.0761028	0.0408667	0.0352361	0	2.92258e-10	0	0.198
328	rs8104483	rs440446	257	6721	0.12496	0.103053	0.12602	-0.0229665	0.0156152	0.01062	0.015881	-0.00526101	2.5641e-49	0.0194713	2.40034e-48	0.7016
329	rs8104483	rs439401	262	6893	0.123575	0.106008	0.12434	-0.0183318	0.0152708	0.0112378	0.0154605	-0.00422269	1.89749e-49	0.0152393	2.8399e-48	0.7567
330	rs8104483	rs12721046	255	6693	0.0983002	0.148036	0.0957362	0.0522994	0.00966303	0.0219145	0.00916541	0.0127491	4.7509e-31	0.000828438	1.63179e-28	0.3998
331	rs4081918	rs519113	262	6906	0.414298	0.429261	0.413677	0.0155844	0.171643	0.184265	0.171129	0.0131367	0	8.67982e-23	0	0.7715
332	rs4081918	rs2075642	262	6914	0.000776397	0.0797177	-0.00207196	0.0817897	5.91243e-07	0.00635491	4.293e-06	0.00635062	0.926605	0.0680279	0.807505	0.2068
333	rs4081918	rs387976	262	6916	-0.214413	-0.221401	-0.214251	-0.00715008	0.0459731	0.0490182	0.0459033	0.00311494	0	4.01822e-07	0	0.7854
334	rs4081918	rs11667640	259	6849	-0.803658	-0.783467	-0.804473	0.0210061	0.645867	0.61382	0.647177	-0.0333565	0	4.03204e-71	0	0.6444
335	rs4081918	rs6859	262	6920	0.213225	0.225209	0.212913	0.0122965	0.0454646	0.0507192	0.0453318	0.00538735	0	2.5326e-07	0	0.7668
336	rs4081918	rs11673139	259	6768	-0.508479	-0.478612	-0.50967	0.0310577	0.258551	0.229069	0.259763	-0.0306938	0	1.24444e-27	0	0.6683
337	rs4081918	rs283813	258	6760	-0.189565	-0.298096	-0.184946	-0.11315	0.0359348	0.0888614	0.0342051	0.0546563	0	1.27502e-11	0	0.1546
338	rs4081918	rs157580	262	6918	0.0789864	0.10579	0.0783188	0.0274712	0.00623885	0.0111915	0.00613384	0.0050577	2.93009e-21	0.0154504	3.19003e-20	0.6692
339	rs4081918	rs2075650	262	6919	-0.115544	-0.183809	-0.112501	-0.0713086	0.0133504	0.0337858	0.0126564	0.0211295	1.32744e-43	2.58113e-05	5.58268e-40	0.039
340	rs4081918	rs8106922	262	6918	-0.092297	-0.0901453	-0.0922595	0.00211418	0.00851871	0.00812618	0.00851181	-0.000385636	1.95598e-28	0.0390632	1.94763e-27	0.9744
341	rs4081918	rs405509	261	6910	-0.0315372	0.0802789	-0.035396	0.115675	0.000994599	0.0064447	0.00125288	0.00519182	0.000158829	0.0666307	3.16714e-05	0.0743
342	rs4081918	rs440446	257	6733	-0.119886	-0.164882	-0.118369	-0.0465129	0.0143726	0.0271859	0.0140111	0.0131748	1.30917e-45	0.000185399	6.19121e-43	0.4798
343	rs4081918	rs439401	262	6904	-0.13518	-0.119193	-0.136097	0.016904	0.0182737	0.014207	0.0185224	-0.00431542	6.6166e-59	0.0063632	1.44325e-57	0.7911
344	rs4081918	rs12721046	255	6705	0.119654	0.183892	0.116843	0.0670493	0.0143172	0.0338163	0.0136523	0.0201641	2.97607e-45	3.28332e-05	1.03195e-41	0.0624
345	rs519113	rs2075642	263	6936	0.283539	0.272106	0.283915	-0.0118092	0.0803941	0.0740418	0.0806079	-0.00656616	0	4.357e-10	0	0.537
346	rs519113	rs387976	263	6939	0.37831	0.41153	0.377337	0.0341924	0.143118	0.169357	0.142383	0.0269732	0	3.78854e-21	0	0.5173
347	rs519113	rs11667640	260	6870	-0.481817	-0.483846	-0.481715	-0.0021313	0.232148	0.234107	0.232049	0.0020579	0	2.63723e-28	0	0.95
348	rs519113	rs6859	263	6943	-0.0478161	-0.0739673	-0.0465989	-0.0273684	0.00228652	0.00547117	0.00217146	0.00329971	9.43959e-09	0.0898068	3.99302e-08	0.6573
349	rs519113	rs11673139	260	6792	-0.259359	-0.250764	-0.25978	0.0090163	0.0672669	0.0628824	0.0674856	-0.00460321	0	1.07602e-08	0	0.8906
350	rs519113	rs283813	259	6785	-0.0397313	-0.0748678	-0.0382806	-0.0365872	0.00157864	0.00560518	0.0014654	0.00413978	2.40631e-06	0.0883884	8.22205e-06	0.576
351	rs519113	rs157580	263	6941	0.145186	0.215971	0.14273	0.0732411	0.0210789	0.0466434	0.0203718	0.0262716	5.13514e-68	7.29931e-07	1.84124e-63	0.2462
352	rs519113	rs2075650	263	6942	-0.0389682	-0.0578371	-0.0389781	-0.018859	0.00151853	0.00334513	0.0015193	0.00182584	2.89945e-06	0.184682	4.37318e-06	0.7621
353	rs519113	rs8106922	263	6941	-0.142218	-0.181789	-0.140521	-0.0412681	0.020226	0.0330472	0.0197461	0.0133011	2.44351e-65	3.05578e-05	1.43926e-61	0.4871
354	rs519113	rs405509	262	6933	0.0394935	-0.00405431	0.0416903	-0.0457446	0.00155978	1.64374e-05	0.00173808	-0.00172165	2.16218e-06	0.926057	9.14471e-07	0.4735
355	rs519113	rs440446	258	6757	0.0351721	-0.0793249	0.0396797	-0.119005	0.00123697	0.00629245	0.00157448	0.00471797	3.10128e-05	0.0715586	3.97377e-06	0.0643
356	rs519113	rs439401	263	6927	-0.22305	-0.194368	-0.224622	0.0302538	0.0497511	0.037779	0.0504551	-0.0126761	0	8.28149e-06	0	0.6212
357	rs519113	rs12721046	256	6730	0.0493223	0.076991	0.0490608	0.0279302	0.00243318	0.00592761	0.00240696	0.00352065	5.52161e-09	0.0814897	1.25637e-08	0.6549
358	rs2075642	rs387976	263	6946	0.368703	0.311005	0.370986	-0.0599813	0.135942	0.0967239	0.137631	-0.0409066	0	9.83517e-13	0	0.0036
359	rs2075642	rs11667640	260	6878	-0.138008	-0.133604	-0.138142	0.00453777	0.0190463	0.0178501	0.0190833	-0.00123312	4.36348e-61	0.00231407	4.86984e-59	0.7737
360	rs2075642	rs6859	263	6950	-0.426756	-0.451411	-0.425712	-0.0256987	0.182121	0.203772	0.181231	0.0225409	0	4.05721e-25	0	0.2862
361	rs2075642	rs11673139	260	6797	-0.158036	-0.141952	-0.158633	0.0166806	0.0249753	0.0201504	0.0251643	-0.00501392	1.20868e-78	0.00120791	2.24423e-76	0.3125
362	rs2075642	rs283813	259	6790	-0.0219978	0.000590747	-0.0224161	0.0230068	0.000483906	3.48982e-07	0.000502481	-0.000502132	0.00900362	0.989273	0.00899565	0.7046
363	rs2075642	rs157580	263	6948	0.277408	0.266963	0.278591	-0.0116273	0.0769552	0.0712694	0.0776127	-0.00634334	0	9.19914e-10	0	0.8129
364	rs2075642	rs2075650	263	6949	0.144068	0.159932	0.143221	0.016711	0.0207553	0.0255783	0.0205123	0.005066	4.50786e-67	0.000244463	5.8713e-64	0.7166
365	rs2075642	rs8106922	263	6948	-0.364266	-0.38564	-0.363236	-0.022404	0.13269	0.148718	0.13194	0.0167779	0	9.19076e-19	0	0.6702
366	rs2075642	rs405509	262	6940	-0.2998	-0.302235	-0.29942	-0.00281567	0.0898803	0.0913462	0.0896522	0.00169406	0	4.56501e-12	0	0.954
367	rs2075642	rs440446	258	6762	-0.259408	-0.274867	-0.259622	-0.0152458	0.0672924	0.0755521	0.0674034	0.00814871	0	4.27096e-10	0	0.7582
368	rs2075642	rs439401	263	6934	-0.267935	-0.283402	-0.267731	-0.0156707	0.071789	0.0803166	0.07168	0.00863663	0	8.04625e-11	0	0.7334
369	rs2075642	rs12721046	256	6734	-0.0345477	-0.00271346	-0.0347152	0.0320017	0.0011935	7.36289e-06	0.00120514	-0.00119778	4.4127e-05	0.951042	5.60735e-05	0.6341
370	rs387976	rs11667640	260	6880	0.190037	0.186342	0.190147	-0.00380426	0.0361142	0.0347235	0.0361558	-0.00143226	0	2.14476e-05	0	0.8354
371	rs387976	rs6859	263	6953	0.169718	0.140099	0.170238	-0.0301394	0.0288041	0.0196277	0.0289811	-0.00935338	2.1047e-92	0.001313	1.21777e-89	0.6184
372	rs387976	rs11673139	260	6800	-0.0471658	-0.072721	-0.0464916	-0.0262294	0.00222461	0.00528835	0.00216147	0.00312687	2.08738e-08	0.097258	5.89985e-08	0.6856
373	rs387976	rs283813	259	6793	0.153175	0.168541	0.152357	0.0161844	0.0234627	0.0284062	0.0232126	0.00519356	6.06416e-74	0.000125088	1.47985e-70	0.7353
374	rs387976	rs157580	263	6951	0.42046	0.432398	0.419792	0.0126055	0.176787	0.186968	0.176225	0.0107423	0	3.51495e-23	0	0.8042
375	rs387976	rs2075650	263	6952	-0.118843	-0.113777	-0.118631	0.00485447	0.0141251	0.0129451	0.0140733	-0.00112822	3.0565e-46	0.00906929	1.8347e-44	0.9351
376	rs387976	rs8106922	263	6951	-0.255729	-0.173114	-0.259525	0.0864112	0.0653973	0.0299684	0.0673533	-0.0373849	0	7.17779e-05	0	0.1137
377	rs387976	rs405509	262	6943	-0.190524	-0.149889	-0.192852	0.0429634	0.0362993	0.0224666	0.0371919	-0.0147253	0	0.000601118	0	0.4628
378	rs387976	rs440446	258	6765	-0.245947	-0.228848	-0.24624	0.0173912	0.0604898	0.0523716	0.0606339	-0.00826233	0	2.00971e-07	0	0.7729
379	rs387976	rs439401	263	6937	-0.240969	-0.272921	-0.23942	-0.0335006	0.0580658	0.0744858	0.0573221	0.0171637	0	3.86575e-10	0	0.5709
380	rs387976	rs12721046	256	6737	0.130942	0.125372	0.13103	-0.00565813	0.0171458	0.0157181	0.0171688	-0.00145075	4.34604e-54	0.00455626	3.05269e-52	0.9211
381	rs11667640	rs6859	260	6884	-0.220234	-0.266048	-0.218644	-0.0474035	0.0485031	0.0707815	0.0478054	0.0229761	0	1.30462e-09	0	0.0361
382	rs11667640	rs11673139	257	6733	0.631884	0.629645	0.632099	-0.00245367	0.399277	0.396453	0.399549	-0.00309591	0	3.13116e-46	0	0.973
383	rs11667640	rs283813	256	6726	0.143887	0.156276	0.143268	0.0130078	0.0207033	0.0244221	0.0205257	0.0038964	7.80398e-65	0.000406061	5.28493e-62	0.875
384	rs11667640	rs157580	260	6882	-0.183758	-0.267354	-0.18064	-0.0867146	0.0337673	0.0714782	0.0326306	0.0388476	0	1.08341e-09	1.11655e-99	0.1229
385	rs11667640	rs2075650	260	6883	0.096971	0.152957	0.0943534	0.0586033	0.00940337	0.0233957	0.00890256	0.0144932	4.61183e-31	0.000486742	1.74717e-28	0.108
386	rs11667640	rs8106922	260	6882	0.205565	0.204298	0.205575	-0.0012764	0.0422568	0.0417378	0.0422609	-0.000523161	0	3.18185e-06	0	0.9629
387	rs11667640	rs405509	259	6874	0.162217	0.143396	0.1628	-0.0194032	0.0263143	0.0205625	0.0265037	-0.00594118	1.24869e-83	0.00109989	3.14387e-81	0.7278
388	rs11667640	rs440446	255	6700	0.230237	0.289533	0.2281	0.0614323	0.0530092	0.0838291	0.0520297	0.0317994	0	6.21115e-11	0	0.2525
389	rs11667640	rs439401	260	6868	0.243449	0.267474	0.242602	0.0248725	0.0592672	0.0715424	0.0588555	0.0126869	0	1.06502e-09	0	0.62
390	rs11667640	rs12721046	253	6671	-0.102231	-0.154536	-0.0993474	-0.0551884	0.0104511	0.0238813	0.00986992	0.0140114	2.4644e-33	0.000508578	1.75399e-30	0.1242
391	rs6859	rs11673139	260	6804	-0.250114	-0.287799	-0.24878	-0.0390193	0.0625568	0.0828284	0.0618915	0.020937	0	5.27945e-11	0	0.1306
392	rs6859	rs283813	259	6797	-0.140715	-0.139373	-0.141049	0.00167637	0.0198006	0.0194247	0.0198948	-0.000470091	1.00152e-62	0.00151357	9.0518e-61	0.9744
393	rs6859	rs157580	263	6955	0.264451	0.260806	0.263892	-0.00308622	0.0699342	0.0680196	0.0696389	-0.00161933	0	2.21097e-09	0	0.9549
394	rs6859	rs2075650	263	6956	-0.362168	-0.463933	-0.356643	-0.10729	0.131166	0.215234	0.127195	0.0880396	0	1.93779e-26	0	0.0156
395	rs6859	rs8106922	263	6955	-0.104089	0.154838	-0.113082	0.267921	0.0108344	0.0239749	0.0127876	0.0111873	6.9013e-36	0.000383521	1.41038e-40	0
396	rs6859	rs405509	262	6947	0.0282547	0.202355	0.0212782	0.181076	0.000798354	0.0409474	0.000452761	0.0404946	0.000691979	3.61963e-06	0.0121376	0.0044
397	rs6859	rs440446	258	6769	-0.150295	-0.119434	-0.150587	0.0311537	0.0225886	0.0142644	0.0226766	-0.00841217	5.17647e-71	0.00666746	9.8567e-69	0.6072
398	rs6859	rs439401	263	6941	0.0545485	-0.0270956	0.0586386	-0.0857343	0.00297556	0.000734173	0.00343849	-0.00270432	5.8445e-11	0.534317	4.88372e-12	0.1712
399	rs6859	rs12721046	256	6741	0.276864	0.330892	0.273231	0.0576609	0.0766538	0.10949	0.0746554	0.0348343	0	7.03376e-14	0	0.292
400	rs11673139	rs283813	259	6792	-0.0867893	-0.0916694	-0.0865848	-0.00508456	0.00753238	0.00840327	0.00749693	0.000906343	6.59312e-25	0.0369461	6.02447e-24	0.6646
401	rs11673139	rs157580	260	6802	-0.365525	-0.409649	-0.363937	-0.0457123	0.133609	0.167812	0.13245	0.0353624	0	9.50366e-21	0	0.1813
402	rs11673139	rs2075650	260	6803	0.11534	0.165341	0.112964	0.0523773	0.0133032	0.0273376	0.0127608	0.0145769	9.03817e-43	0.000163015	1.19632e-39	0.0787
403	rs11673139	rs8106922	260	6802	0.237961	0.188482	0.239934	-0.0514521	0.0566253	0.0355256	0.0575685	-0.0220429	0	1.723e-05	0	0.0744
404	rs11673139	rs405509	259	6795	0.298928	0.239633	0.301316	-0.0616835	0.0893577	0.057424	0.0907916	-0.0333676	0	4.9262e-08	0	0.0585
405	rs11673139	rs440446	258	6764	0.380876	0.392679	0.3806	0.0120785	0.145066	0.154197	0.144857	0.00934002	0	4.66503e-19	0	0.7388
406	rs11673139	rs439401	260	6788	0.381523	0.381905	0.381534	0.000371117	0.14556	0.145851	0.145568	0.000283325	0	3.07201e-18	0	0.9913
407	rs11673139	rs12721046	256	6736	-0.121799	-0.166619	-0.119695	-0.0469233	0.0148351	0.0277618	0.014327	0.0134348	4.93666e-47	0.00016315	6.99308e-44	0.1284
408	rs283813	rs157580	259	6795	0.221159	0.21388	0.221352	-0.00747185	0.0489115	0.0457447	0.0489967	-0.00325199	0	1.12832e-06	0	0.7073
409	rs283813	rs2075650	259	6796	0.111812	0.168203	0.1097	0.0585029	0.012502	0.0282923	0.0120341	0.0162582	2.95676e-40	0.000129064	1.87993e-37	0.072
410	rs283813	rs8106922	259	6795	0.195471	0.175113	0.195957	-0.0208441	0.038209	0.0306645	0.0383991	-0.00773461	0	6.73384e-05	0	0.5947
411	rs283813	rs405509	258	6787	-0.23824	-0.281073	-0.23686	-0.0442128	0.0567585	0.0790019	0.0561027	0.0228993	0	1.7168e-10	0	0.1766
412	rs283813	rs440446	257	6757	-0.1789	-0.171772	-0.179015	0.00724307	0.0320052	0.0295057	0.0320465	-0.00254078	1.20941e-99	9.84641e-05	3.47843e-96	0.8449
413	rs283813	rs439401	259	6781	-0.169905	-0.165442	-0.170066	0.00462393	0.0288663	0.0273711	0.0289225	-0.00155137	2.18599e-90	0.000166283	2.68405e-87	0.908
414	rs283813	rs12721046	255	6729	-0.114178	-0.169519	-0.112139	-0.0573795	0.0130366	0.0287365	0.0125752	0.0161614	1.69011e-41	0.000129049	1.08631e-38	0.0759
415	rs157580	rs2075650	263	6954	-0.317388	-0.38595	-0.314014	-0.0719356	0.100735	0.148957	0.0986048	0.0503523	0	8.62465e-19	0	0.0015
416	rs157580	rs8106922	263	6953	-0.630064	-0.474283	-0.636315	0.162033	0.396981	0.224944	0.404897	-0.179953	0	1.47505e-27	0	0
417	rs157580	rs405509	262	6945	-0.604573	-0.461631	-0.610574	0.148943	0.365508	0.213103	0.372801	-0.159698	0	4.22874e-26	0	0.0005
418	rs157580	rs440446	258	6767	-0.814279	-0.795135	-0.814842	0.019707	0.663051	0.632239	0.663967	-0.0317279	0	6.34963e-73	0	0.4787
419	rs157580	rs439401	263	6939	-0.57591	-0.632971	-0.5737	-0.0592714	0.331672	0.400653	0.329131	0.0715211	0	9.45619e-48	0	0.1631
420	rs157580	rs12721046	256	6740	0.314445	0.370002	0.3116	0.0584023	0.0988757	0.136902	0.0970945	0.0398071	0	5.65562e-17	0	0.0294
421	rs2075650	rs8106922	263	6954	-0.288332	-0.365625	-0.284348	-0.081277	0.0831353	0.133682	0.0808538	0.0528279	0	5.0512e-17	0	0.0134
422	rs2075650	rs405509	262	6946	-0.365564	-0.466139	-0.360715	-0.105424	0.133637	0.217286	0.130115	0.0871703	0	1.40004e-26	0	0.0047
423	rs2075650	rs440446	258	6768	0.149625	0.214668	0.144593	0.0700752	0.0223874	0.0460822	0.020907	0.0251752	2.18747e-70	1.08087e-06	1.66893e-63	0.2032
424	rs2075650	rs439401	263	6940	0.160864	0.25982	0.155287	0.104532	0.0258772	0.0675063	0.0241142	0.0433921	4.62895e-83	2.53966e-09	9.08055e-75	0.0523
425	rs2075650	rs12721046	256	6740	-0.690883	-0.74761	-0.686674	-0.0609361	0.477319	0.55892	0.471521	0.0873996	0	3.40176e-64	0	0.2211
426	rs8106922	rs405509	262	6945	0.771776	0.766035	0.771902	-0.00586681	0.595639	0.586809	0.595832	-0.00902278	0	7.69937e-69	0	0.8165
427	rs8106922	rs440446	258	6767	0.617586	0.492779	0.6229	-0.130121	0.381412	0.242831	0.388004	-0.145173	0	4.37388e-29	0	0
428	rs8106922	rs439401	263	6939	0.376201	0.303767	0.379368	-0.0756011	0.141527	0.0922746	0.14392	-0.0516458	0	3.24204e-12	0	0.1121
429	rs8106922	rs12721046	256	6739	0.154617	0.279252	0.147424	0.131828	0.0239047	0.0779815	0.0217338	0.0562477	1.04376e-74	2.637e-10	1.14457e-65	0.0203
430	rs405509	rs440446	257	6759	0.789373	0.636615	0.795823	-0.159208	0.62311	0.405279	0.633334	-0.228055	0	3.20539e-47	0	0
431	rs405509	rs439401	262	6931	0.541654	0.450353	0.545565	-0.095212	0.293389	0.202817	0.297641	-0.0948232	0	6.4138e-25	0	0.0225
432	rs405509	rs12721046	255	6731	0.244117	0.397542	0.236398	0.161143	0.059593	0.158039	0.0558842	0.102155	0	2.76341e-19	0	0.0026
433	rs440446	rs439401	258	6753	0.745795	0.818784	0.743062	0.0757218	0.55621	0.670407	0.552141	0.118266	0	3.26191e-77	0	0.0221
434	rs440446	rs12721046	254	6704	-0.304775	-0.372974	-0.301371	-0.0716036	0.0928875	0.13911	0.0908244	0.0482855	0	4.22729e-17	0	0.0049
435	rs439401	rs12721046	256	6725	-0.308718	-0.398257	-0.304767	-0.0934902	0.0953067	0.158609	0.092883	0.0657259	0	2.03189e-19	0	0.0004

## Sheet: CHS
ID	snp1	snp2	n_case	n_noncase	r_all	r_case	r_noncase	delta_r	r2_all	r2_case	r2_noncase	delta_r2	p_all	p_case	p_noncase	p_delta
1	rs7026	rs1871045	196	2995	0.834512	0.847583	0.833668	0.013915	0.696411	0.718396	0.695002	0.0233946	0	3.3455e-63	0	0.6514
2	rs7026	rs11668536	176	2551	0.60796	0.618644	0.607294	0.0113502	0.369616	0.382721	0.368806	0.0139146	0	3.80605e-31	0	0.8288
3	rs7026	rs10402271	185	2846	-0.430947	-0.539788	-0.423504	-0.116284	0.185716	0.291371	0.179355	0.112015	0	2.96249e-25	0	0.0094
4	rs7026	rs4803760	197	2986	-0.282207	-0.20021	-0.287527	0.0873168	0.0796407	0.040084	0.0826717	-0.0425876	0	7.06592e-05	0	0.0592
5	rs7026	rs1871046	173	2687	0.718052	0.763799	0.715185	0.0486146	0.515599	0.583389	0.511489	0.0719002	0	8.23276e-46	0	0.2642
6	rs7026	rs4803763	185	2846	0.373822	0.453779	0.368343	0.0854359	0.139743	0.205915	0.135676	0.0702386	0	2.57835e-18	0	0.0508
7	rs7026	rs440277	170	2747	-0.102411	-0.313606	-0.0930246	-0.220582	0.0104879	0.0983489	0.00865358	0.0896953	5.19244e-15	7.35484e-09	5.38175e-12	0.0076
8	rs7026	rs3852856	185	2846	0.25182	0.316798	0.247605	0.0691924	0.0634133	0.100361	0.0613083	0.0390524	1.36324e-85	1.10315e-09	7.11351e-78	0.2216
9	rs7026	rs377702	184	2839	-0.011184	0.0130059	-0.0124317	0.0254376	0.000125114	0.000169153	0.000154548	1.46053e-05	0.384445	0.802977	0.348882	0.7548
10	rs7026	rs8105340	182	2808	-0.15161	-0.131721	-0.152331	0.0206106	0.0229854	0.0173503	0.0232048	-0.0058545	9.60088e-32	0.0119685	3.4906e-30	0.7457
11	rs7026	rs12610605	185	2845	-0.355035	-0.345163	-0.355931	0.0107679	0.12605	0.119138	0.126687	-0.00754931	0	3.15067e-11	0	0.873
12	rs7026	rs4803766	185	2846	0.309627	0.324937	0.309081	0.0158559	0.095869	0.105584	0.0955312	0.0100529	0	4.09694e-10	0	0.8078
13	rs7026	rs17561351	185	2844	0.130385	0.140683	0.130103	0.0105802	0.0170003	0.0197917	0.0169267	0.00286497	3.37213e-24	0.00680804	9.97694e-23	0.8868
14	rs7026	rs8104483	184	2837	-0.143149	-0.220599	-0.139453	-0.0811456	0.0204915	0.0486638	0.0194472	0.0292166	9.27174e-29	2.31811e-05	8.24147e-26	0.2644
15	rs7026	rs4081918	185	2843	0.0978995	0.122293	0.0967101	0.0255833	0.00958563	0.0149557	0.00935285	0.00560283	2.55466e-14	0.0186547	3.04298e-13	0.7363
16	rs7026	rs519113	185	2846	-0.129977	-0.065634	-0.133158	0.0675244	0.0168958	0.00430783	0.0177312	-0.0134233	4.48577e-24	0.20677	9.54922e-24	0.3542
17	rs7026	rs2075642	185	2846	0.22477	0.270527	0.222198	0.0483294	0.050521	0.0731851	0.049372	0.0238131	1.42666e-68	1.95359e-07	4.4893e-63	0.4237
18	rs7026	rs387976	185	2846	0.12015	0.209542	0.115213	0.0943291	0.014436	0.0439078	0.013274	0.0306338	8.38214e-21	5.56298e-05	3.55256e-18	0.2271
19	rs7026	rs11667640	197	3000	0.128856	0.169352	0.127024	0.0423279	0.0166038	0.0286801	0.0161351	0.012545	6.78573e-25	0.000775087	7.62797e-23	0.5649
20	rs7026	rs6859	185	2829	0.109758	0.163515	0.105806	0.0577093	0.012047	0.0267371	0.0111948	0.0155423	1.57247e-17	0.00165933	1.73907e-15	0.4328
21	rs7026	rs11673139	185	2846	-0.267134	-0.376908	-0.261425	-0.115483	0.0713604	0.142059	0.068343	0.0737164	4.44554e-96	4.16886e-13	1.36079e-86	0.068
22	rs7026	rs283813	184	2827	0.0406892	0.0937479	0.0368242	0.0569237	0.00165563	0.00878867	0.00135602	0.00743264	0.00159094	0.0721142	0.0056241	0.4714
23	rs7026	rs157580	185	2838	0.341361	0.333349	0.341974	-0.00862518	0.116527	0.111121	0.116946	-0.00582478	0	1.43541e-10	0	0.8977
24	rs7026	rs2075650	185	2846	-0.122285	-0.216979	-0.115505	-0.101474	0.0149537	0.0470798	0.0133413	0.0337385	1.71536e-21	2.99729e-05	2.92586e-18	0.1612
25	rs7026	rs8106922	185	2837	-0.261284	-0.161269	-0.267309	0.10604	0.0682697	0.0260077	0.071454	-0.0454463	9.8473e-92	0.00192172	3.62155e-90	0.1273
26	rs7026	rs405509	185	2845	-0.323571	-0.214189	-0.331086	0.116896	0.104698	0.0458771	0.109618	-0.0637406	0	3.78846e-05	0	0.0782
27	rs7026	rs440446	185	2843	-0.368976	-0.316553	-0.372101	0.0555478	0.136143	0.100206	0.138459	-0.0382532	0	1.13605e-09	0	0.4005
28	rs7026	rs439401	184	2837	-0.165862	-0.150507	-0.16657	0.016063	0.0275104	0.0226523	0.0277455	-0.0050932	4.95752e-38	0.00388663	4.12738e-36	0.8286
29	rs7026	rs12721046	182	2801	0.0985558	0.142521	0.0950868	0.0474341	0.00971293	0.0203122	0.00904151	0.0112707	2.69226e-14	0.00654547	1.10367e-12	0.5383
30	rs1871045	rs11668536	175	2555	0.815304	0.830057	0.814314	0.0157433	0.66472	0.688995	0.663107	0.0258878	0	2.20964e-54	0	0.6198
31	rs1871045	rs10402271	184	2850	-0.536662	-0.59561	-0.532764	-0.0628462	0.288006	0.354751	0.283837	0.0709139	0	3.10857e-30	0	0.0347
32	rs1871045	rs4803760	196	2990	-0.305037	-0.197643	-0.311004	0.113362	0.0930475	0.0390626	0.0967236	-0.057661	0	9.11092e-05	0	0.0172
33	rs1871045	rs1871046	172	2693	0.85997	0.87217	0.859233	0.0129378	0.739548	0.760681	0.738281	0.0224006	0	7.40545e-59	0	0.6701
34	rs1871045	rs4803763	184	2850	0.426509	0.495511	0.421737	0.0737739	0.18191	0.245531	0.177862	0.067669	0	1.98985e-21	0	0.0516
35	rs1871045	rs440277	169	2752	-0.255747	-0.454187	-0.245649	-0.208538	0.0654063	0.206286	0.0603435	0.145943	4.33532e-85	6.8186e-17	3.3014e-74	0.0045
36	rs1871045	rs3852856	184	2850	0.329105	0.364144	0.326678	0.0374664	0.10831	0.132601	0.106718	0.0258826	0	2.83851e-12	0	0.3979
37	rs1871045	rs377702	183	2843	-0.144933	-0.131124	-0.145717	0.0145931	0.0210054	0.0171935	0.0212335	-0.00403998	1.74443e-29	0.0121227	4.37012e-28	0.8492
38	rs1871045	rs8105340	181	2812	-0.157336	-0.0992483	-0.159748	0.0604995	0.0247546	0.00985023	0.0255194	-0.0156691	4.33083e-34	0.0589819	4.52203e-33	0.33
39	rs1871045	rs12610605	184	2849	-0.323567	-0.308179	-0.324874	0.0166949	0.104696	0.0949744	0.105543	-0.0105688	0	3.38182e-09	0	0.7958
40	rs1871045	rs4803766	184	2850	0.413093	0.388984	0.414845	-0.0258608	0.170646	0.151308	0.172096	-0.0207876	0	8.52171e-14	0	0.6501
41	rs1871045	rs17561351	184	2848	0.106144	0.0800841	0.107025	-0.0269411	0.0112667	0.00641347	0.0114544	-0.00504093	1.38933e-16	0.12447	6.61678e-16	0.7242
42	rs1871045	rs8104483	183	2841	-0.252956	-0.294035	-0.251022	-0.0430123	0.0639865	0.0864565	0.0630123	0.0234442	3.74178e-86	1.85275e-08	7.53875e-80	0.5061
43	rs1871045	rs4081918	184	2847	0.0447617	0.0365162	0.0444732	-0.00795706	0.00200375	0.00133343	0.00197787	-0.000644437	0.000491744	0.483614	0.000791111	0.9166
44	rs1871045	rs519113	184	2850	-0.153675	-0.0670293	-0.157854	0.0908246	0.0236162	0.00449293	0.0249179	-0.0204249	5.0466e-33	0.198497	9.57019e-33	0.2036
45	rs1871045	rs2075642	184	2850	0.315643	0.32413	0.315198	0.00893238	0.0996303	0.105061	0.0993498	0.00571072	0	5.03853e-10	0	0.8446
46	rs1871045	rs387976	184	2850	0.0882016	0.200609	0.0819857	0.118623	0.00777952	0.0402439	0.00672165	0.0335223	6.39011e-12	0.000118919	6.02478e-10	0.1305
47	rs1871045	rs11667640	196	3004	0.0985449	0.113774	0.0975655	0.0162085	0.00971106	0.0129445	0.00951902	0.0034255	3.18139e-15	0.0242837	3.95623e-14	0.8206
48	rs1871045	rs6859	184	2832	0.111636	0.145548	0.108987	0.0365612	0.0124626	0.0211843	0.0118781	0.00930611	4.30932e-18	0.00523676	2.35818e-16	0.6261
49	rs1871045	rs11673139	184	2850	-0.242383	-0.328678	-0.238001	-0.0906773	0.0587494	0.108029	0.0566444	0.0513849	1.63515e-79	2.87936e-10	3.4285e-72	0.1506
50	rs1871045	rs283813	183	2831	-0.139814	-0.0610189	-0.145215	0.0841961	0.0195492	0.00372331	0.0210874	-0.0173641	1.87715e-27	0.243065	8.57383e-28	0.2431
51	rs1871045	rs157580	184	2842	0.320313	0.350826	0.318487	0.0323388	0.102601	0.123079	0.101434	0.0216447	0	1.69663e-11	0	0.6265
52	rs1871045	rs2075650	184	2850	-0.1362	-0.229056	-0.128992	-0.100063	0.0185506	0.0524664	0.016639	0.0358274	2.68703e-26	1.1126e-05	2.06153e-22	0.1384
53	rs1871045	rs8106922	184	2841	-0.309849	-0.238774	-0.314597	0.0758231	0.0960061	0.057013	0.0989713	-0.0419583	0	4.63911e-06	0	0.2527
54	rs1871045	rs405509	184	2849	-0.28489	-0.170212	-0.292853	0.122641	0.0811626	0.028972	0.0857629	-0.0567909	0	0.00109376	0	0.0794
55	rs1871045	rs440446	184	2847	-0.342526	-0.318382	-0.343732	0.0253498	0.117324	0.101367	0.118152	-0.0167845	0	1.01123e-09	0	0.6966
56	rs1871045	rs439401	183	2841	-0.146705	-0.164532	-0.145228	-0.0193034	0.0215226	0.0270707	0.0210913	0.00597943	3.76449e-30	0.00164572	6.85488e-28	0.7951
57	rs1871045	rs12721046	181	2805	0.118598	0.176298	0.113748	0.0625493	0.0140653	0.0310809	0.0129387	0.0181422	4.95278e-20	0.000795681	1.59899e-17	0.3919
58	rs11668536	rs10402271	169	2456	-0.420721	-0.482665	-0.416596	-0.0660687	0.177006	0.232965	0.173552	0.059413	0	7.07681e-19	0	0.0246
59	rs11668536	rs4803760	176	2545	-0.205067	-0.0489558	-0.21326	0.164304	0.0420526	0.00239667	0.0454797	-0.0430831	1.06203e-51	0.358361	2.81839e-52	0.0046
60	rs11668536	rs1871046	159	2324	0.708408	0.711349	0.708239	0.00311004	0.501842	0.506018	0.501603	0.00441498	0	7.1455e-37	0	0.9412
61	rs11668536	rs4803763	169	2456	0.331637	0.420553	0.325167	0.0953854	0.109983	0.176865	0.105734	0.0711308	0	1.06065e-14	0	0.0103
62	rs11668536	rs440277	155	2361	-0.0158755	-0.122815	-0.0123662	-0.110448	0.000252032	0.0150835	0.000152924	0.0149305	0.2601	0.0305892	0.395453	0.2175
63	rs11668536	rs3852856	169	2456	0.252398	0.307273	0.248765	0.058508	0.0637046	0.0944169	0.0618842	0.0325327	1.03228e-74	1.61242e-08	4.48494e-68	0.2008
64	rs11668536	rs377702	168	2448	0.0666658	0.134422	0.0628188	0.071603	0.00444413	0.0180692	0.0039462	0.014123	1.42125e-06	0.0137399	1.10507e-05	0.3859
65	rs11668536	rs8105340	167	2423	-0.11543	-0.110766	-0.115515	0.00474853	0.0133243	0.0122691	0.0133436	-0.0010745	9.74806e-17	0.0429369	8.88615e-16	0.9406
66	rs11668536	rs12610605	169	2455	-0.463173	-0.463041	-0.46318	0.000138792	0.214529	0.214407	0.214536	-0.000128552	0	1.6962e-17	0	0.9985
67	rs11668536	rs4803766	169	2456	0.33068	0.283221	0.333601	-0.0503797	0.10935	0.0802141	0.111289	-0.0310753	0	1.91967e-07	0	0.4074
68	rs11668536	rs17561351	169	2454	0.0817705	0.0817719	0.0818525	-8.06075e-05	0.00668634	0.00668665	0.00669984	-1.31894e-05	3.16993e-09	0.132747	9.78853e-09	0.9992
69	rs11668536	rs8104483	168	2447	-0.203881	-0.221638	-0.202718	-0.0189195	0.0415675	0.0491233	0.0410947	0.00802862	3.34165e-49	4.85107e-05	1.19114e-45	0.7775
70	rs11668536	rs4081918	169	2453	0.0213866	0.0804774	0.0176448	0.0628326	0.000457386	0.00647661	0.00031134	0.00616527	0.121449	0.138991	0.216498	0.4481
71	rs11668536	rs519113	169	2456	-0.129463	-0.00534179	-0.136159	0.130817	0.0167608	2.85348e-05	0.0185392	-0.0185106	6.56549e-21	0.921767	1.39078e-21	0.0665
72	rs11668536	rs2075642	169	2456	0.239087	0.267227	0.236963	0.0302644	0.0571627	0.0714103	0.0561513	0.015259	3.12665e-67	8.97342e-07	6.13138e-62	0.5488
73	rs11668536	rs387976	169	2456	0.233249	0.328551	0.227088	0.101463	0.0544051	0.107946	0.051569	0.0563768	4.46115e-64	1.53791e-09	4.93724e-57	0.1831
74	rs11668536	rs11667640	176	2558	0.0486003	0.0485489	0.0486083	-5.94378e-05	0.002362	0.002357	0.00236277	-5.77482e-06	0.000325891	0.36237	0.000507491	0.9992
75	rs11668536	rs6859	169	2442	0.279868	0.253589	0.282108	-0.0285187	0.0783258	0.0643074	0.0795847	-0.0152773	5.99814e-91	3.12882e-06	1.59466e-86	0.6475
76	rs11668536	rs11673139	169	2456	-0.267695	-0.344191	-0.263118	-0.081073	0.0716608	0.118468	0.0692312	0.0492364	8.2822e-84	2.48555e-10	6.18051e-76	0.2925
77	rs11668536	rs283813	167	2431	-0.15722	-0.0710555	-0.16332	0.0922643	0.0247161	0.00504888	0.0266734	-0.0216245	9.06069e-30	0.194086	4.80045e-30	0.2673
78	rs11668536	rs157580	169	2448	0.285005	0.352953	0.281251	0.0717011	0.0812281	0.124575	0.0791024	0.0454731	1.8492e-94	8.6435e-11	3.22779e-86	0.2925
79	rs11668536	rs2075650	169	2456	-0.0648296	-0.254901	-0.0542733	-0.200628	0.00420298	0.0649747	0.0029456	0.0620291	2.63482e-06	2.78182e-06	0.000142503	0.0053
80	rs11668536	rs8106922	169	2448	-0.330794	-0.272822	-0.334557	0.0617345	0.109425	0.0744321	0.111928	-0.0374963	0	5.28189e-07	0	0.2751
81	rs11668536	rs405509	169	2455	-0.277267	-0.156607	-0.284725	0.128119	0.0768771	0.0245256	0.0810685	-0.0565428	9.76613e-90	0.00398714	1.4664e-88	0.0505
82	rs11668536	rs440446	169	2453	-0.293816	-0.284765	-0.294537	0.0097723	0.0863281	0.0810912	0.0867523	-0.00566112	0	1.64678e-07	1.46913e-94	0.8884
83	rs11668536	rs439401	168	2448	-0.0898537	-0.160528	-0.0853429	-0.0751852	0.00807291	0.0257693	0.00728341	0.0184859	8.08365e-11	0.00325543	2.34989e-09	0.3605
84	rs11668536	rs12721046	166	2416	0.0806716	0.235312	0.0718737	0.163439	0.00650794	0.0553719	0.00516583	0.050206	6.74502e-09	1.80619e-05	5.84933e-07	0.026
85	rs10402271	rs4803760	185	2841	-0.317515	-0.380443	-0.312562	-0.0678806	0.100816	0.144737	0.0976952	0.0470416	0	2.51757e-13	0	0.0627
86	rs10402271	rs1871046	224	3704	-0.529912	-0.61807	-0.524857	-0.0932132	0.280807	0.38201	0.275475	0.106536	0	4.16903e-39	0	0.0031
87	rs10402271	rs4803763	240	3916	-0.781322	-0.828614	-0.777797	-0.0508169	0.610464	0.6866	0.604968	0.0816327	0	1.19353e-73	0	0.1028
88	rs10402271	rs440277	165	2646	0.294552	0.320936	0.292098	0.0288382	0.0867607	0.103	0.0853213	0.0176788	0	5.53949e-09	0	0.6089
89	rs10402271	rs3852856	240	3916	-0.563551	-0.465482	-0.570393	0.104911	0.317589	0.216674	0.325348	-0.108674	0	2.01981e-24	0	0.022
90	rs10402271	rs377702	239	3905	0.110704	-0.0971992	0.12618	-0.223379	0.0122554	0.00944768	0.0159214	-0.00647373	6.8881e-24	0.0335795	7.07569e-29	0.0006
91	rs10402271	rs8105340	237	3864	-0.12408	-0.178836	-0.12165	-0.0571857	0.0153958	0.0319823	0.0147988	0.0171835	2.67465e-29	9.87939e-05	1.084e-26	0.3223
92	rs10402271	rs12610605	240	3915	0.259385	0.31692	0.256843	0.0600773	0.0672803	0.100438	0.0659681	0.0344701	0	3.82869e-12	0	0.1408
93	rs10402271	rs4803766	240	3916	-0.312345	-0.149905	-0.324759	0.174854	0.0975593	0.0224716	0.105468	-0.0829968	0	0.0010225	0	0.0027
94	rs10402271	rs17561351	240	3913	-0.0116062	-0.0212824	-0.00953003	-0.0117523	0.000134686	0.000452939	9.08214e-05	0.000362118	0.290198	0.64102	0.399189	0.8515
95	rs10402271	rs8104483	239	3901	0.489657	0.371652	0.49904	-0.127389	0.239764	0.138125	0.249041	-0.110916	0	4.45538e-16	0	0.0179
96	rs10402271	rs4081918	240	3911	0.0178913	-0.0684113	0.0246386	-0.0930499	0.000320106	0.00468011	0.000607058	0.00407305	0.103061	0.133921	0.0293254	0.161
97	rs10402271	rs519113	240	3916	-0.182295	-0.25381	-0.176821	-0.0769893	0.0332316	0.0644196	0.0312656	0.033154	5.00086e-62	2.68689e-08	3.40657e-55	0.1903
98	rs10402271	rs2075642	240	3916	-0.557555	-0.42749	-0.566738	0.139248	0.310868	0.182748	0.321192	-0.138444	0	7.54475e-21	0	0.0026
99	rs10402271	rs387976	240	3916	-0.361362	-0.429849	-0.358056	-0.0717931	0.130583	0.18477	0.128204	0.0565661	0	4.61878e-21	0	0.1078
100	rs10402271	rs11667640	185	2855	-0.0676001	-0.118523	-0.0628644	-0.0556585	0.00456952	0.0140477	0.00395193	0.0100957	1.35738e-07	0.0226177	2.03099e-06	0.4263
101	rs10402271	rs6859	240	3894	0.0742401	-0.0613497	0.0865952	-0.147945	0.00551165	0.00376378	0.00749873	-0.00373495	1.47254e-11	0.178915	2.13879e-14	0.0188
102	rs10402271	rs11673139	240	3916	0.104625	0.183384	0.100292	0.0830919	0.0109464	0.0336295	0.0100584	0.0235711	1.44647e-21	5.87609e-05	6.95161e-19	0.1531
103	rs10402271	rs283813	238	3869	0.0813028	-0.0112631	0.0906308	-0.101894	0.00661015	0.000126857	0.00821394	-0.00808709	1.72471e-13	0.80589	1.55595e-15	0.088
104	rs10402271	rs157580	240	3907	-0.279165	-0.262986	-0.279487	0.0165003	0.077933	0.0691617	0.0781127	-0.00895097	0	8.32517e-09	0	0.7675
105	rs10402271	rs2075650	240	3916	0.222162	0.300134	0.213322	0.0868113	0.0493558	0.0900802	0.0455064	0.0445738	3.24061e-91	4.8458e-11	1.70663e-79	0.1649
106	rs10402271	rs8106922	240	3903	0.184002	0.0410022	0.198361	-0.157359	0.0338569	0.00168118	0.039347	-0.0376658	5.73255e-63	0.369019	9.1552e-69	0.0161
107	rs10402271	rs405509	240	3915	0.0725055	0.0169161	0.0806695	-0.0637534	0.00525701	0.000286156	0.00650757	-0.00622141	3.85566e-11	0.710925	9.45439e-13	0.329
108	rs10402271	rs440446	240	3913	0.182425	0.250345	0.177013	0.0733319	0.0332788	0.0626728	0.0313338	0.031339	4.53986e-62	4.1396e-08	2.86423e-55	0.2333
109	rs10402271	rs439401	239	3902	0.154622	0.290263	0.143672	0.146591	0.0239061	0.0842527	0.0206416	0.0636111	5.73415e-45	2.20862e-10	6.54795e-37	0.0211
110	rs10402271	rs12721046	237	3851	-0.212256	-0.313566	-0.201381	-0.112185	0.0450524	0.0983237	0.0405544	0.0577693	4.28263e-82	8.68185e-12	6.71767e-70	0.0875
111	rs4803760	rs1871046	173	2682	-0.191698	-0.0929022	-0.197845	0.104943	0.0367482	0.00863082	0.0391428	-0.030512	1.49445e-47	0.0839737	1.40019e-47	0.109
112	rs4803760	rs4803763	185	2841	0.27997	0.338869	0.275179	0.0636902	0.0783832	0.114833	0.0757237	0.0391089	0	7.1116e-11	1.42529e-95	0.0597
113	rs4803760	rs440277	170	2743	0.228546	0.139439	0.234446	-0.0950075	0.0522331	0.0194431	0.0549649	-0.0355218	3.79108e-68	0.010137	1.52331e-67	0.1239
114	rs4803760	rs3852856	185	2841	0.189775	0.180957	0.190396	-0.00943877	0.0360144	0.0327455	0.0362506	-0.00350512	2.52075e-49	0.000499954	1.03712e-46	0.8687
115	rs4803760	rs377702	184	2834	0.251432	0.213496	0.253896	-0.0403995	0.0632178	0.0455806	0.064463	-0.0188824	5.62898e-85	4.21135e-05	1.90054e-81	0.4889
116	rs4803760	rs8105340	182	2803	0.44182	0.411503	0.446341	-0.0348377	0.195205	0.169335	0.19922	-0.0298853	0	4.12803e-15	0	0.6286
117	rs4803760	rs12610605	185	2840	0.0500279	0.0208009	0.0520271	-0.0312263	0.00250288	0.000432676	0.00270682	-0.00227415	9.9699e-05	0.689074	8.81585e-05	0.6681
118	rs4803760	rs4803766	185	2841	-0.276231	-0.217264	-0.280112	0.0628481	0.0763034	0.0472037	0.0784629	-0.0312592	0	2.92589e-05	5.84092e-99	0.3287
119	rs4803760	rs17561351	185	2839	-0.115337	-0.0924004	-0.116052	0.0236515	0.0133026	0.00853784	0.013468	-0.0049302	2.97578e-19	0.0755093	2.23408e-18	0.5352
120	rs4803760	rs8104483	184	2832	-0.218683	-0.206435	-0.219784	0.0133492	0.0478224	0.0426153	0.0483049	-0.00568966	1.07433e-64	7.49171e-05	1.86421e-61	0.8111
121	rs4803760	rs4081918	185	2838	-0.0978893	-0.114291	-0.0980615	-0.0162298	0.00958227	0.0130625	0.00961606	0.00344645	2.71004e-14	0.0279179	1.49188e-13	0.8553
122	rs4803760	rs519113	185	2841	0.498682	0.414156	0.504031	-0.0898759	0.248681	0.171525	0.254048	-0.0825229	0	1.6331e-15	0	0.1595
123	rs4803760	rs2075642	185	2841	0.191384	0.170359	0.193014	-0.0226553	0.036628	0.029022	0.0372543	-0.0082323	3.90478e-50	0.00104949	5.90907e-48	0.6867
124	rs4803760	rs387976	185	2841	0.46398	0.394115	0.469082	-0.0749672	0.215278	0.155326	0.220038	-0.0647114	0	3.43042e-14	0	0.2024
125	rs4803760	rs11667640	197	2995	-0.0651356	-0.0931138	-0.06522	-0.0278937	0.00424268	0.00867018	0.00425365	0.00441652	1.94673e-07	0.0645653	4.47134e-07	0.7293
126	rs4803760	rs6859	185	2823	-0.0353201	-0.155664	-0.027889	-0.127775	0.00124756	0.0242313	0.000777798	0.0234535	0.00615163	0.00275113	0.0361196	0.0914
127	rs4803760	rs11673139	185	2841	0.148142	0.13332	0.149231	-0.015911	0.0219462	0.0177742	0.0222699	-0.00449568	9.90659e-31	0.0103336	2.34526e-29	0.599
128	rs4803760	rs283813	184	2823	0.0630813	0.0814576	0.0624409	0.0190167	0.0039793	0.00663534	0.00389887	0.00273647	9.98256e-07	0.11814	2.70806e-06	0.8208
129	rs4803760	rs157580	185	2833	0.0984535	0.0866825	0.0985465	-0.011864	0.00969329	0.00751385	0.00971142	-0.00219756	2.02395e-14	0.0954406	1.19014e-13	0.8706
130	rs4803760	rs2075650	185	2841	0.00846264	-0.000675007	0.0114843	-0.0121593	7.16125e-05	4.55635e-07	0.00013189	-0.000131434	0.510326	0.989641	0.386667	0.8805
131	rs4803760	rs8106922	185	2832	-0.0845058	-0.0206597	-0.0894601	0.0688004	0.00714116	0.000426825	0.00800312	-0.00757629	5.22848e-11	0.691074	1.66508e-11	0.384
132	rs4803760	rs405509	185	2840	0.0847239	0.0385016	0.0870921	-0.0485905	0.00717798	0.00148237	0.00758503	-0.00610266	4.40126e-11	0.45894	5.24669e-11	0.5044
133	rs4803760	rs440446	185	2838	0.0825172	-0.0151258	0.0887478	-0.103874	0.00680907	0.00022879	0.00787617	-0.00764738	1.39716e-10	0.771089	2.29056e-11	0.1439
134	rs4803760	rs439401	184	2832	-0.121266	-0.214965	-0.114375	-0.10059	0.0147056	0.0462099	0.0130816	0.0331283	4.58509e-21	3.72769e-05	7.44838e-18	0.185
135	rs4803760	rs12721046	182	2796	0.018282	0.0974668	0.00981895	0.0876478	0.000334269	0.00949978	9.64118e-05	0.00940337	0.158246	0.0629495	0.462791	0.2734
136	rs1871046	rs4803763	224	3705	0.477109	0.568211	0.471672	0.0965393	0.227633	0.322864	0.222474	0.10039	0	2.57056e-33	0	0.0003
137	rs1871046	rs440277	154	2506	-0.206754	-0.388331	-0.199037	-0.189293	0.0427473	0.150801	0.0396159	0.111185	2.18278e-51	9.41499e-12	4.31754e-45	0.0151
138	rs1871046	rs3852856	224	3705	0.362242	0.396778	0.359954	0.0368237	0.131219	0.157432	0.129567	0.0278656	0	4.53383e-17	0	0.279
139	rs1871046	rs377702	223	3695	-0.0954447	0.025865	-0.101198	0.127063	0.00910973	0.000668999	0.010241	-0.00957196	2.94071e-17	0.584904	3.33458e-18	0.0641
140	rs1871046	rs8105340	222	3661	-0.174801	-0.171598	-0.174896	0.00329807	0.0305554	0.029446	0.0305888	-0.00114277	1.53081e-53	0.000299419	1.23101e-50	0.9531
141	rs1871046	rs12610605	224	3704	-0.476487	-0.53752	-0.472706	-0.0648137	0.22704	0.288927	0.223451	0.0654765	0	5.4349e-30	0	0.1408
142	rs1871046	rs4803766	224	3704	0.478523	0.439434	0.480918	-0.0414839	0.228984	0.193102	0.231282	-0.0381798	0	1.39048e-20	0	0.3813
143	rs1871046	rs17561351	224	3703	0.0539928	0.169268	0.0497393	0.119529	0.00291521	0.0286518	0.002474	0.0261778	1.71004e-06	0.000340015	1.86495e-05	0.0774
144	rs1871046	rs8104483	223	3691	-0.306307	-0.324181	-0.305405	-0.0187763	0.093824	0.105094	0.0932722	0.0118213	0	7.57884e-12	0	0.7257
145	rs1871046	rs4081918	224	3701	-0.012898	0.115887	-0.0181378	0.134025	0.000166354	0.0134298	0.000328978	0.0131008	0.253142	0.0141724	0.118647	0.0497
146	rs1871046	rs519113	224	3705	-0.208391	-0.0765959	-0.213643	0.137047	0.0434271	0.00586693	0.0456432	-0.0397763	3.40953e-76	0.104968	1.56065e-75	0.0187
147	rs1871046	rs2075642	224	3705	0.343247	0.36799	0.34155	0.0264395	0.117818	0.135416	0.116656	0.0187599	0	6.76112e-15	0	0.4994
148	rs1871046	rs387976	224	3705	0.20005	0.347056	0.191395	0.155662	0.0400203	0.120448	0.0366319	0.0838161	2.30892e-70	2.04541e-13	5.50326e-61	0.0227
149	rs1871046	rs11667640	173	2696	0.0569318	0.142166	0.0535575	0.0886082	0.00324124	0.0202111	0.0028684	0.0173427	1.61369e-05	0.00818277	8.39836e-05	0.2497
150	rs1871046	rs6859	224	3687	0.168279	0.234572	0.164811	0.0697612	0.0283179	0.0550242	0.0271627	0.0278615	4.25289e-50	6.87148e-07	1.79809e-45	0.2679
151	rs1871046	rs11673139	224	3705	-0.207498	-0.320509	-0.20264	-0.117869	0.0430554	0.102726	0.0410628	0.061663	1.47454e-75	1.16983e-11	3.85736e-68	0.0485
152	rs1871046	rs283813	222	3663	-0.0959082	-0.091413	-0.096173	0.00475996	0.00919822	0.00835634	0.00924924	-0.000892901	2.81486e-17	0.0540804	1.84662e-16	0.9448
153	rs1871046	rs157580	224	3698	0.39676	0.415928	0.396165	0.0197629	0.157418	0.172996	0.156947	0.0160493	0	1.32579e-18	0	0.7235
154	rs1871046	rs2075650	224	3705	-0.148573	-0.274263	-0.141215	-0.133048	0.022074	0.0752204	0.0199417	0.0552787	1.30042e-39	6.43428e-09	5.33131e-34	0.0256
155	rs1871046	rs8106922	224	3695	-0.341331	-0.287409	-0.344765	0.0573558	0.116507	0.0826039	0.118863	-0.0362588	0	1.17733e-09	0	0.2886
156	rs1871046	rs405509	224	3704	-0.347634	-0.206741	-0.355983	0.149243	0.120849	0.0427417	0.126724	-0.0839824	0	1.20945e-05	0	0.0103
157	rs1871046	rs440446	224	3703	-0.409521	-0.404035	-0.409957	0.00592151	0.167708	0.163244	0.168064	-0.00482006	0	1.21172e-17	0	0.9161
158	rs1871046	rs439401	223	3694	-0.200063	-0.194516	-0.200528	0.00601143	0.0400251	0.0378366	0.0402114	-0.00237478	3.66746e-70	3.99212e-05	1.42418e-66	0.9213
159	rs1871046	rs12721046	222	3654	0.104899	0.204474	0.0986603	0.105814	0.0110041	0.0418098	0.00973385	0.032076	2.55853e-20	1.64332e-05	3.33607e-17	0.1017
160	rs4803763	rs440277	165	2646	-0.296641	-0.328677	-0.294062	-0.0346149	0.0879959	0.108028	0.0864723	0.021556	0	2.36228e-09	0	0.4965
161	rs4803763	rs3852856	240	3917	0.611457	0.568235	0.615391	-0.0471555	0.373879	0.322891	0.378706	-0.0558145	0	1.40877e-35	0	0.3162
162	rs4803763	rs377702	239	3906	-0.112088	0.1346	-0.12774	0.26234	0.0125637	0.0181172	0.0163175	0.00179977	1.87253e-24	0.00325265	1.46452e-29	0
163	rs4803763	rs8105340	237	3865	0.0986699	0.167153	0.0953118	0.0718412	0.00973594	0.0279401	0.00908433	0.0188558	3.99137e-19	0.00027351	5.29948e-17	0.2203
164	rs4803763	rs12610605	240	3916	-0.26082	-0.358758	-0.254868	-0.10389	0.0680272	0.128707	0.0649575	0.0637495	0	3.84179e-15	0	0.0028
165	rs4803763	rs4803766	240	3916	0.31014	0.201368	0.319168	-0.1178	0.0961867	0.040549	0.101868	-0.061319	0	1.02541e-05	0	0.0449
166	rs4803763	rs17561351	240	3914	0.0017412	0.0969986	-0.00451625	0.101515	3.03193e-06	0.00940873	2.03966e-05	0.00938833	0.873896	0.0335756	0.689466	0.116
167	rs4803763	rs8104483	239	3901	-0.469401	-0.435855	-0.474249	0.0383941	0.220335	0.18997	0.224912	-0.0349427	0	1.58506e-21	0	0.4809
168	rs4803763	rs4081918	240	3912	0.0526955	0.143455	0.0457971	0.0976578	0.00277689	0.0205793	0.00209737	0.0184819	1.57081e-06	0.00167261	5.10201e-05	0.1216
169	rs4803763	rs519113	240	3917	0.153301	0.274631	0.144244	0.130387	0.0235011	0.0754224	0.0208064	0.054616	2.11978e-44	1.77818e-09	2.50483e-37	0.033
170	rs4803763	rs2075642	240	3917	0.538432	0.512809	0.541962	-0.0291534	0.289909	0.262973	0.293723	-0.0307502	0	2.74244e-29	0	0.5751
171	rs4803763	rs387976	240	3917	0.334806	0.455921	0.327342	0.128578	0.112095	0.207864	0.107153	0.100711	0	1.70767e-23	0	0.0047
172	rs4803763	rs11667640	185	2855	0.0319428	0.0839238	0.0268306	0.0570931	0.00102028	0.0070432	0.000719884	0.00632332	0.0127512	0.106461	0.0426169	0.4225
173	rs4803763	rs6859	240	3895	-0.0634066	0.0401011	-0.0731106	0.113212	0.0040203	0.0016081	0.00534517	-0.00373707	8.11293e-09	0.379634	1.0979e-10	0.0859
174	rs4803763	rs11673139	240	3917	-0.0584077	-0.13162	-0.054579	-0.0770407	0.00341148	0.0173237	0.00297887	0.0143449	1.00567e-07	0.00393105	1.36e-06	0.1989
175	rs4803763	rs283813	238	3870	-0.111264	-0.0958686	-0.113314	0.0174457	0.0123794	0.00919079	0.0128401	-0.00364934	6.43083e-24	0.0364738	2.08142e-23	0.7712
176	rs4803763	rs157580	240	3908	0.256711	0.304476	0.252201	0.0522757	0.0659007	0.0927059	0.0636052	0.0291007	0	2.54509e-11	0	0.3493
177	rs4803763	rs2075650	240	3917	-0.287053	-0.378052	-0.277301	-0.100751	0.0823995	0.142924	0.0768958	0.0660278	0	1.204e-16	0	0.1092
178	rs4803763	rs8106922	240	3904	-0.135353	-0.0719263	-0.144292	0.0723658	0.0183207	0.0051734	0.0208202	-0.0156468	6.86173e-35	0.115066	3.11482e-37	0.2727
179	rs4803763	rs405509	240	3916	-0.0334455	0.000947675	-0.0397492	0.0406968	0.00111838	8.98088e-07	0.00158	-0.0015791	0.00229661	0.983435	0.000435229	0.5259
180	rs4803763	rs440446	240	3914	-0.174573	-0.278843	-0.16657	-0.112273	0.0304757	0.0777533	0.0277454	0.0500079	5.23049e-57	1.00169e-09	3.70737e-49	0.0569
181	rs4803763	rs439401	239	3903	-0.145945	-0.275519	-0.135743	-0.139775	0.0212999	0.0759105	0.0184263	0.0574842	2.88972e-40	1.70451e-09	3.85948e-33	0.0243
182	rs4803763	rs12721046	237	3852	0.231939	0.336506	0.220419	0.116086	0.0537959	0.113236	0.0485846	0.0646514	1.11394e-97	2.36693e-13	2.17253e-83	0.0879
183	rs440277	rs3852856	165	2646	-0.340994	-0.316907	-0.342421	0.025514	0.116277	0.10043	0.117252	-0.0168221	0	8.5668e-09	0	0.3436
184	rs440277	rs377702	164	2640	0.919775	0.84823	0.924199	-0.0759689	0.845986	0.719495	0.854144	-0.134649	0	2.93879e-53	0	0.0019
185	rs440277	rs8105340	163	2610	0.23818	0.250761	0.236987	0.013774	0.0567297	0.0628812	0.056163	0.00671827	2.14868e-70	5.96537e-06	1.01325e-65	0.5647
186	rs440277	rs12610605	165	2645	-0.29535	-0.305949	-0.295046	-0.0109031	0.0872315	0.093605	0.0870523	0.0065527	0	2.73126e-08	0	0.7885
187	rs440277	rs4803766	165	2646	-0.609126	-0.530183	-0.614394	0.0842104	0.371034	0.281094	0.377479	-0.0963853	0	5.90042e-22	0	0.0133
188	rs440277	rs17561351	165	2644	0.179358	0.120803	0.182932	-0.0621294	0.0321703	0.0145934	0.0334643	-0.0188709	3.35287e-41	0.0281998	2.23559e-40	0.0699
189	rs440277	rs8104483	165	2637	0.425192	0.357839	0.429853	-0.0720137	0.180788	0.128049	0.184773	-0.0567246	0	8.00708e-11	0	0.0226
190	rs440277	rs4081918	165	2643	0.21651	0.159943	0.220532	-0.0605896	0.0468767	0.0255816	0.0486344	-0.0230528	3.34238e-59	0.00366666	7.4248e-58	0.0595
191	rs440277	rs519113	165	2646	0.374161	0.330557	0.377346	-0.0467885	0.139996	0.109268	0.14239	-0.0331217	0	1.91484e-09	0	0.1596
192	rs440277	rs2075642	165	2646	-0.338656	-0.308694	-0.340691	0.0319973	0.114687	0.095292	0.116071	-0.0207786	0	2.05026e-08	0	0.2906
193	rs440277	rs387976	165	2646	0.4693	0.474112	0.469111	0.00500074	0.220243	0.224782	0.220066	0.00471682	0	7.13746e-18	0	0.8936
194	rs440277	rs11667640	170	2756	0.1856	0.111942	0.189665	-0.0777226	0.0344473	0.0125311	0.0359728	-0.0234417	9.4147e-46	0.0390068	4.9513e-45	0.0525
195	rs440277	rs6859	165	2629	0.490275	0.430853	0.496349	-0.0654961	0.240369	0.185634	0.246363	-0.0607282	0	5.00299e-15	0	0.2962
196	rs440277	rs11673139	165	2646	-0.200686	-0.0850066	-0.203853	0.118846	0.0402753	0.00722613	0.0415559	-0.0343297	3.58456e-51	0.122534	9.44545e-50	0.03
197	rs440277	rs283813	163	2621	0.106256	0.051288	0.10943	-0.0581415	0.01129	0.00263046	0.0119748	-0.00934436	2.21609e-15	0.35443	2.3207e-15	0.4956
198	rs440277	rs157580	165	2640	0.152391	0.0271109	0.161079	-0.133968	0.0232227	0.000734999	0.0259464	-0.0252114	3.55942e-30	0.622371	1.20776e-31	0.1021
199	rs440277	rs2075650	165	2646	-0.00641598	0.0376043	-0.0142774	0.0518817	4.12241e-05	0.00141408	0.000203845	0.00121024	0.63022	0.494534	0.298978	0.548
200	rs440277	rs8106922	165	2638	-0.104094	-0.0869056	-0.103374	0.0164684	0.0108357	0.00755258	0.0106862	-0.0031336	6.49783e-15	0.114401	5.97265e-14	0.8388
201	rs440277	rs405509	165	2645	-0.068971	-0.03218	-0.0688627	0.0366827	0.00475694	0.00103555	0.00474208	-0.00370653	2.33476e-07	0.558831	5.48411e-07	0.6712
202	rs440277	rs440446	165	2643	-0.0299413	0.0580453	-0.0360839	0.0941293	0.000896521	0.00336926	0.00130205	0.00206721	0.0248421	0.291679	0.00870371	0.2846
203	rs440277	rs439401	164	2636	-0.0542373	0.018561	-0.0602554	0.0788164	0.00294135	0.00034451	0.00363072	-0.00328621	4.93849e-05	0.736755	1.214e-05	0.3687
204	rs440277	rs12721046	163	2605	-0.0276517	-0.146786	-0.016977	-0.12981	0.000764648	0.0215463	0.000288218	0.0212581	0.0396431	0.00804205	0.220423	0.1215
205	rs3852856	rs377702	239	3906	-0.387193	-0.391411	-0.386918	-0.0044935	0.149919	0.153203	0.149705	0.00349742	0	1.15331e-17	0	0.8423
206	rs3852856	rs8105340	237	3865	0.090981	0.14131	0.0877634	0.0535464	0.00827741	0.0199685	0.00770241	0.0122661	1.71313e-16	0.00209423	1.19855e-14	0.3829
207	rs3852856	rs12610605	240	3916	-0.234221	-0.251551	-0.233092	-0.0184581	0.0548597	0.0632777	0.0543321	0.00894557	0	3.56403e-08	1.52754e-94	0.3007
208	rs3852856	rs4803766	240	3916	0.529508	0.587799	0.526053	0.0617461	0.280379	0.345508	0.276732	0.068776	0	5.98378e-38	0	0.0659
209	rs3852856	rs17561351	240	3914	0.139288	0.108155	0.141109	-0.032954	0.0194011	0.0116976	0.0199119	-0.00821428	6.23463e-37	0.017809	9.03774e-36	0.0854
210	rs3852856	rs8104483	239	3901	-0.688899	-0.757389	-0.685112	-0.0722771	0.474582	0.573638	0.469379	0.10426	0	1.37959e-61	0	0.0613
211	rs3852856	rs4081918	240	3912	0.16847	0.129666	0.170758	-0.0410916	0.0283821	0.0168133	0.0291582	-0.0123449	3.43214e-53	0.00449943	1.52162e-51	0.0278
212	rs3852856	rs519113	240	3917	0.222018	0.23009	0.221745	0.00834533	0.049292	0.0529415	0.0491707	0.00377071	4.0246e-91	4.63053e-07	9.1637e-86	0.8545
213	rs3852856	rs2075642	240	3917	0.859863	0.911719	0.856938	0.0547808	0.739364	0.831232	0.734343	0.0968885	0	9.13121e-89	0	0.0709
214	rs3852856	rs387976	240	3917	0.267362	0.320145	0.263611	0.0565347	0.0714824	0.102493	0.0694907	0.0330025	0	2.31541e-12	0	0.2173
215	rs3852856	rs11667640	185	2855	0.146012	0.112551	0.147869	-0.0353178	0.0213194	0.0126677	0.0218652	-0.00919746	4.95725e-30	0.0303905	5.48831e-29	0.0891
216	rs3852856	rs6859	240	3895	-0.34341	-0.379921	-0.341283	-0.0386383	0.11793	0.14434	0.116474	0.0278661	0	8.52944e-17	0	0.3304
217	rs3852856	rs11673139	240	3917	-0.162548	-0.140517	-0.163858	0.0233408	0.0264217	0.0197451	0.0268495	-0.00710437	1.06747e-49	0.0020799	1.15866e-47	0.1885
218	rs3852856	rs283813	238	3870	-0.0612327	-0.0833227	-0.0597753	-0.0235474	0.00374941	0.00694267	0.00357308	0.00336958	2.8528e-08	0.0690816	1.44947e-07	0.7161
219	rs3852856	rs157580	240	3908	0.24322	0.23952	0.243551	-0.00403156	0.0591558	0.0573698	0.0593173	-0.00194753	0	1.54079e-07	0	0.941
220	rs3852856	rs2075650	240	3917	0.136685	0.176572	0.133977	0.0425945	0.0186847	0.0311776	0.0179499	0.0132277	1.17755e-35	0.00010951	1.94874e-32	0.4821
221	rs3852856	rs8106922	240	3904	-0.340597	-0.361644	-0.339579	-0.0220651	0.116006	0.130786	0.115314	0.0154726	0	2.31426e-15	0	0.684
222	rs3852856	rs405509	240	3916	-0.266988	-0.349668	-0.262122	-0.0875453	0.0712825	0.122268	0.0687082	0.0535594	0	1.84725e-14	0	0.0993
223	rs3852856	rs440446	240	3914	-0.24132	-0.232126	-0.241946	0.00982012	0.0582356	0.0538825	0.058538	-0.00465545	0	3.6641e-07	0	0.8429
224	rs3852856	rs439401	239	3903	-0.177948	-0.181022	-0.177758	-0.00326381	0.0316655	0.0327688	0.0315978	0.00117099	5.36483e-59	7.56707e-05	1.39383e-55	0.9562
225	rs3852856	rs12721046	237	3852	-0.0278593	-0.0877386	-0.0238282	-0.0639104	0.000776136	0.00769807	0.000567784	0.00713028	0.0117564	0.0561068	0.0364868	0.3766
226	rs377702	rs8105340	236	3854	0.267629	0.315164	0.264742	0.0504219	0.0716251	0.0993283	0.0700883	0.02924	0	7.5356e-12	0	0.0165
227	rs377702	rs12610605	239	3905	-0.332422	-0.404327	-0.328026	-0.0763015	0.110504	0.163481	0.107601	0.0558796	0	9.58078e-19	0	0.0112
228	rs377702	rs4803766	239	3905	-0.681615	-0.648191	-0.683684	0.0354928	0.464599	0.420151	0.467423	-0.047272	0	1.37469e-45	0	0.1859
229	rs377702	rs17561351	239	3903	0.204453	0.173765	0.206071	-0.0323058	0.0418009	0.0301944	0.0424654	-0.0122709	2.73896e-77	0.00014524	4.56483e-74	0.1608
230	rs377702	rs8104483	238	3890	0.482742	0.451167	0.484634	-0.0334669	0.23304	0.203552	0.23487	-0.0313184	0	7.32647e-23	0	0.1942
231	rs377702	rs4081918	239	3901	0.24933	0.208335	0.251477	-0.043142	0.0621657	0.0434035	0.0632407	-0.0198372	0	5.24175e-06	0	0.0658
232	rs377702	rs519113	239	3906	0.417606	0.417173	0.417567	-0.000393849	0.174395	0.174033	0.174362	-0.000328762	0	7.46136e-20	0	0.9877
233	rs377702	rs2075642	239	3906	-0.384853	-0.378404	-0.385262	0.0068587	0.148112	0.143189	0.148427	-0.00523776	0	1.30498e-16	0	0.7912
234	rs377702	rs387976	239	3906	0.519193	0.601219	0.514173	0.0870463	0.269561	0.361465	0.264374	0.0970908	0	1.82804e-39	0	0.0036
235	rs377702	rs11667640	184	2848	0.208132	0.162284	0.21088	-0.0485967	0.0433188	0.0263359	0.0444705	-0.0181345	4.45903e-59	0.00185109	4.94549e-57	0.0984
236	rs377702	rs6859	239	3885	0.613907	0.606881	0.614632	-0.00775179	0.376882	0.368304	0.377773	-0.00946891	0	3.53234e-40	0	0.8591
237	rs377702	rs11673139	239	3906	-0.234925	-0.225774	-0.23561	0.00983587	0.0551897	0.0509739	0.055512	-0.00453811	0	7.96813e-07	2.59579e-96	0.7273
238	rs377702	rs283813	237	3860	0.0482893	-0.00649614	0.0521231	-0.0586193	0.00233179	4.21999e-05	0.00271682	-0.00267462	1.23609e-05	0.887529	4.6559e-06	0.4321
239	rs377702	rs157580	239	3897	0.247735	0.230962	0.248521	-0.0175593	0.0613727	0.0533434	0.0617628	-0.0084194	0	4.42804e-07	0	0.7753
240	rs377702	rs2075650	239	3906	-0.280406	-0.394612	-0.27306	-0.121553	0.0786273	0.155719	0.0745615	0.0811574	0	6.27102e-18	0	0.0341
241	rs377702	rs8106922	239	3894	-0.0617899	0.00588652	-0.0663841	0.0722706	0.00381801	3.46511e-05	0.00440684	-0.00437219	1.93405e-08	0.897596	4.67431e-09	0.2926
242	rs377702	rs405509	239	3905	0.00501933	0.07355	-0.000135277	0.0736853	2.51917e-05	0.0054096	1.82998e-08	0.00540958	0.647719	0.107827	0.990462	0.2899
243	rs377702	rs440446	239	3903	-0.112183	-0.156957	-0.109308	-0.0476493	0.012585	0.0246356	0.0119483	0.0126874	1.77976e-24	0.000600045	4.56651e-22	0.4901
244	rs377702	rs439401	239	3892	-0.13856	-0.168666	-0.13638	-0.0322863	0.0191988	0.0284482	0.0185994	0.00984879	2.26496e-36	0.000226398	2.40185e-33	0.63
245	rs377702	rs12721046	236	3842	0.197437	0.32216	0.189051	0.133109	0.0389812	0.103787	0.0357403	0.0680469	4.08906e-71	2.57592e-12	1.11204e-61	0.0417
246	rs8105340	rs12610605	237	3864	0.162147	0.203523	0.159695	0.0438278	0.0262917	0.0414217	0.0255026	0.0159191	8.06156e-49	9.37919e-06	9.04012e-45	0.023
247	rs8105340	rs4803766	237	3864	-0.385605	-0.489538	-0.379576	-0.109962	0.148691	0.239648	0.144078	0.0955699	0	1.60001e-26	0	0.0003
248	rs8105340	rs17561351	237	3862	-0.0964459	-0.0858247	-0.0967725	0.0109478	0.00930181	0.00736588	0.00936492	-0.00199904	2.49142e-18	0.0616874	1.81629e-17	0.5427
249	rs8105340	rs8104483	236	3849	-0.188667	-0.195352	-0.187741	-0.00761066	0.0355955	0.0381623	0.0352467	0.00291559	3.3038e-65	2.19447e-05	5.82384e-61	0.8572
250	rs8105340	rs4081918	237	3860	-0.101597	-0.0438007	-0.107365	0.0635642	0.0103209	0.0019185	0.0115272	-0.00960871	3.70959e-20	0.340282	3.96802e-21	0.105
251	rs8105340	rs519113	237	3865	0.567997	0.749863	0.557087	0.192776	0.322621	0.562295	0.310346	0.251949	0	6.4821e-60	0	0
252	rs8105340	rs2075642	237	3865	0.140047	0.191672	0.136754	0.0549182	0.0196132	0.036738	0.0187015	0.0180365	7.1718e-37	3.00631e-05	2.67637e-33	0.1988
253	rs8105340	rs387976	237	3865	0.420956	0.494806	0.41576	0.0790461	0.177204	0.244833	0.172857	0.0719767	0	4.63245e-27	0	0.0757
254	rs8105340	rs11667640	182	2817	-0.0780508	-0.0185882	-0.0896341	0.0710459	0.00609182	0.000345523	0.00803428	-0.00768875	1.49662e-09	0.722858	1.72087e-11	0.1626
255	rs8105340	rs6859	237	3845	-0.305767	-0.314353	-0.304565	-0.00978801	0.0934932	0.0988175	0.0927596	0.00605797	0	7.70445e-12	0	0.8466
256	rs8105340	rs11673139	237	3865	0.114344	0.112559	0.11424	-0.00168081	0.0130745	0.0126696	0.0130508	-0.000381205	3.89781e-25	0.0142624	9.76083e-24	0.9215
257	rs8105340	rs283813	235	3819	0.0390525	0.0516871	0.0385246	0.0131625	0.00152478	0.00267156	0.00148414	0.00118741	0.000437937	0.26248	0.000760232	0.8357
258	rs8105340	rs157580	237	3856	-0.16188	-0.105368	-0.164407	0.0590391	0.0262048	0.0111024	0.0270296	-0.0159272	1.42369e-48	0.0217893	2.98874e-47	0.2994
259	rs8105340	rs2075650	237	3865	0.0701519	0.205887	0.0563601	0.149527	0.00492139	0.0423895	0.00317646	0.0392131	2.09594e-10	7.37801e-06	7.22554e-07	0.0439
260	rs8105340	rs8106922	237	3852	0.124026	-0.0281598	0.135408	-0.163567	0.0153825	0.000792975	0.0183352	-0.0175423	3.40397e-29	0.539822	1.41535e-32	0.0132
261	rs8105340	rs405509	237	3865	0.0780842	-0.0899762	0.0908563	-0.180832	0.00609804	0.00809572	0.00825486	-0.000159148	1.51541e-12	0.0501221	1.3701e-15	0.0058
262	rs8105340	rs440446	237	3862	0.143993	0.0724998	0.148192	-0.0756918	0.020734	0.00525622	0.0219608	-0.0167045	7.48296e-39	0.114466	8.93496e-39	0.1851
263	rs8105340	rs439401	236	3852	-0.229934	-0.207738	-0.232739	0.0250016	0.0528694	0.0431549	0.0541676	-0.0110126	5.2352e-96	6.38519e-06	9.41106e-93	0.6787
264	rs8105340	rs12721046	234	3803	-0.049443	-0.150003	-0.0388518	-0.111151	0.00244462	0.0225009	0.00150946	0.0209915	8.88228e-06	0.00117425	0.000703131	0.1247
265	rs12610605	rs4803766	240	3915	-0.414033	-0.418016	-0.413574	-0.00444221	0.171423	0.174737	0.171043	0.0036941	0	5.27362e-20	0	0.8636
266	rs12610605	rs17561351	240	3913	0.126595	0.111716	0.127198	-0.0154816	0.0160262	0.0124805	0.0161793	-0.00369877	8.53687e-31	0.014382	2.25101e-29	0.3608
267	rs12610605	rs8104483	239	3900	0.293561	0.290963	0.293461	-0.00249863	0.0861779	0.0846593	0.0861195	-0.00146026	0	1.99952e-10	0	0.8997
268	rs12610605	rs4081918	240	3911	0.153173	0.133938	0.153982	-0.0200441	0.023462	0.0179394	0.0237105	-0.0057711	2.87571e-44	0.00334153	3.10857e-42	0.2464
269	rs12610605	rs519113	240	3916	0.260082	0.269733	0.259358	0.0103752	0.0676426	0.0727558	0.0672663	0.00548943	0	3.43046e-09	0	0.5968
270	rs12610605	rs2075642	240	3916	-0.221796	-0.220173	-0.22191	0.00173718	0.0491936	0.0484761	0.0492441	-0.000767978	6.37066e-91	1.40886e-06	7.21773e-86	0.9502
271	rs12610605	rs387976	240	3916	-0.609656	-0.644342	-0.607259	-0.0370828	0.37168	0.415177	0.368764	0.0464129	0	2.99162e-45	0	0.3024
272	rs12610605	rs11667640	185	2854	0.131174	0.103598	0.132621	-0.0290228	0.0172066	0.0107326	0.0175883	-0.00685575	1.50853e-24	0.0462889	1.24897e-23	0.1689
273	rs12610605	rs6859	240	3894	-0.348996	-0.450272	-0.343429	-0.106843	0.121798	0.202745	0.117943	0.0848012	0	5.90591e-23	0	0.0012
274	rs12610605	rs11673139	240	3916	0.159728	0.251299	0.155592	0.0957067	0.0255132	0.0631511	0.0242089	0.0389422	4.8658e-48	3.67742e-08	3.87894e-43	0.1812
275	rs12610605	rs283813	238	3869	-0.0394412	0.0337287	-0.044679	0.0784077	0.0015557	0.00113762	0.00199621	-0.000858588	0.00035062	0.461808	8.48654e-05	0.2297
276	rs12610605	rs157580	240	3907	-0.434829	-0.504759	-0.431694	-0.073065	0.189076	0.254781	0.186359	0.0684219	0	1.98938e-28	0	0.1034
277	rs12610605	rs2075650	240	3916	0.155281	0.2763	0.148285	0.128015	0.0241123	0.0763417	0.0219883	0.0543534	1.69015e-45	1.41793e-09	2.43169e-39	0.0052
278	rs12610605	rs8106922	240	3903	0.309798	0.275297	0.311491	-0.0361939	0.095975	0.0757884	0.0970265	-0.0212381	0	1.62491e-09	0	0.3828
279	rs12610605	rs405509	240	3915	0.349796	0.218158	0.357388	-0.13923	0.122357	0.0475929	0.127726	-0.080133	0	1.75641e-06	0	0.0031
280	rs12610605	rs440446	240	3913	0.452402	0.495351	0.450211	0.0451399	0.204667	0.245372	0.20269	0.0426826	0	1.93849e-27	0	0.3445
281	rs12610605	rs439401	239	3902	0.16796	0.174954	0.168382	0.00657181	0.0282105	0.030609	0.0283526	0.00225634	9.58801e-53	0.00013074	4.79399e-50	0.9219
282	rs12610605	rs12721046	237	3852	-0.152561	-0.254709	-0.147923	-0.106786	0.0232748	0.0648765	0.0218811	0.0429953	2.67783e-43	2.93285e-08	1.51703e-38	0.0195
283	rs4803766	rs17561351	240	3913	-0.301084	-0.267264	-0.302603	0.0353386	0.0906514	0.0714302	0.0915685	-0.0201383	0	4.75674e-09	0	0.2109
284	rs4803766	rs8104483	239	3901	-0.701636	-0.694819	-0.701882	0.00706251	0.492293	0.482774	0.492638	-0.00986421	0	4.05832e-52	0	0.7988
285	rs4803766	rs4081918	240	3911	-0.360346	-0.32042	-0.362158	0.0417375	0.129849	0.102669	0.131158	-0.0284891	0	2.2178e-12	0	0.164
286	rs4803766	rs519113	240	3916	-0.610675	-0.64527	-0.608535	-0.0367346	0.372924	0.416373	0.370315	0.046058	0	2.24175e-45	0	0.2243
287	rs4803766	rs2075642	240	3916	0.546529	0.567518	0.545173	0.0223446	0.298694	0.322076	0.297214	0.0248626	0	1.71533e-35	0	0.4882
288	rs4803766	rs387976	240	3916	-0.0198465	-0.0132067	-0.0210282	0.00782152	0.000393866	0.000174416	0.000442184	-0.000267769	0.0703938	0.772319	0.0627492	0.9081
289	rs4803766	rs11667640	185	2855	-0.308856	-0.243561	-0.312431	0.0688699	0.0953921	0.059322	0.0976131	-0.0382911	0	2.79971e-06	0	0.0377
290	rs4803766	rs6859	240	3894	-0.295042	-0.153153	-0.301877	0.148724	0.0870498	0.0234558	0.09113	-0.0676742	0	0.000792462	0	0.0125
291	rs4803766	rs11673139	240	3916	0.109447	-0.0155123	0.115743	-0.131255	0.0119787	0.000240633	0.0133963	-0.0131557	1.89646e-23	0.733963	1.27155e-24	0.0419
292	rs4803766	rs283813	238	3869	-0.017971	-0.028146	-0.0169138	-0.0112321	0.00032298	0.000792196	0.000286078	0.000506118	0.103358	0.539167	0.136793	0.8719
293	rs4803766	rs157580	240	3907	0.0989998	0.162091	0.0964108	0.0656804	0.0098019	0.0262735	0.00929504	0.0169785	1.94224e-19	0.000383422	1.56269e-17	0.3395
294	rs4803766	rs2075650	240	3916	0.149759	0.121889	0.148888	-0.0269997	0.0224299	0.0148569	0.0221678	-0.00731092	1.90561e-42	0.00757499	1.19947e-39	0.6706
295	rs4803766	rs8106922	240	3903	-0.177009	-0.231375	-0.172321	-0.0590543	0.031332	0.0535345	0.0296945	0.02384	2.07933e-58	3.99535e-07	2.41995e-52	0.3632
296	rs4803766	rs405509	240	3915	-0.277483	-0.264391	-0.277135	0.0127441	0.0769971	0.0699028	0.0768041	-0.00690128	0	6.93365e-09	0	0.8334
297	rs4803766	rs440446	240	3913	-0.229681	-0.197067	-0.23222	0.0351525	0.0527503	0.0388354	0.0539259	-0.0150905	2.74392e-97	1.57791e-05	8.84801e-94	0.5721
298	rs4803766	rs439401	239	3902	-0.00201375	0.0222587	-0.00449223	0.0267509	4.06164e-06	0.000495448	2.01801e-05	0.000475268	0.854478	0.626509	0.691482	0.6849
299	rs4803766	rs12721046	237	3851	-0.066635	-0.0937524	-0.061382	-0.0323704	0.00444033	0.00878952	0.00376775	0.00502177	1.68804e-09	0.0412374	7.1664e-08	0.6442
300	rs17561351	rs8104483	239	3899	0.428505	0.385824	0.430387	-0.0445626	0.183616	0.14886	0.185233	-0.0363725	0	3.3019e-17	0	0.2189
301	rs17561351	rs4081918	240	3910	0.825751	0.834105	0.825303	0.00880206	0.681865	0.695732	0.681126	0.0146062	0	1.32499e-74	0	0.8503
302	rs17561351	rs519113	240	3914	0.454225	0.41419	0.456252	-0.042062	0.20632	0.171553	0.208166	-0.0366126	0	1.14256e-19	0	0.346
303	rs17561351	rs2075642	240	3914	0.112885	0.104564	0.113674	-0.00910916	0.0127431	0.0109337	0.0129217	-0.00198796	7.87621e-25	0.0219696	8.52305e-24	0.8714
304	rs17561351	rs387976	240	3914	-0.196246	-0.166762	-0.197707	0.0309448	0.0385124	0.0278097	0.0390881	-0.0112784	1.47704e-71	0.000258611	1.63916e-68	0.1042
305	rs17561351	rs11667640	185	2853	0.820049	0.791895	0.820912	-0.0290171	0.67248	0.627098	0.673897	-0.046799	0	2.15506e-52	0	0.6421
306	rs17561351	rs6859	240	3892	0.157497	0.0365071	0.162859	-0.126352	0.0248056	0.00133277	0.0265231	-0.0251903	1.69874e-46	0.423809	8.1502e-47	0.0139
307	rs17561351	rs11673139	240	3914	-0.693024	-0.572458	-0.698367	0.125909	0.480282	0.327708	0.487716	-0.160008	0	4.40168e-36	0	0.0448
308	rs17561351	rs283813	238	3867	0.0187594	-0.0461471	0.0213272	-0.0674744	0.000351896	0.00212956	0.00045485	0.00167471	0.0891825	0.314025	0.0607125	0.2384
309	rs17561351	rs157580	240	3905	0.246401	0.267804	0.244627	0.0231767	0.0607133	0.0717189	0.0598424	0.0118765	0	4.42984e-09	0	0.6461
310	rs17561351	rs2075650	240	3914	-0.101831	-0.118797	-0.0969827	-0.021814	0.0103696	0.0141127	0.00940565	0.00470702	1.66727e-20	0.0092491	9.43434e-18	0.3538
311	rs17561351	rs8106922	240	3901	-0.183799	-0.152078	-0.187222	0.035144	0.033782	0.0231278	0.0350522	-0.0119244	8.37499e-63	0.000862645	1.98178e-61	0.4296
312	rs17561351	rs405509	240	3913	-0.198043	-0.149938	-0.202876	0.0529377	0.0392211	0.0224814	0.0411585	-0.0186771	8.01772e-73	0.00101991	5.03538e-72	0.2965
313	rs17561351	rs440446	240	3911	-0.268815	-0.271594	-0.268503	-0.00309125	0.0722616	0.0737632	0.0720936	0.00166957	0	2.67615e-09	0	0.9512
314	rs17561351	rs439401	239	3900	-0.253289	-0.216742	-0.254908	0.0381657	0.0641555	0.0469771	0.0649779	-0.0180009	0	2.1512e-06	0	0.4622
315	rs17561351	rs12721046	237	3849	0.0844727	0.125582	0.0774091	0.0481729	0.00713568	0.0157708	0.00599216	0.00977867	2.23586e-14	0.00625485	1.10793e-11	0.2201
316	rs8104483	rs4081918	239	3897	0.507459	0.462581	0.509448	-0.046867	0.257515	0.213981	0.259537	-0.0455561	0	4.81308e-24	0	0.2075
317	rs8104483	rs519113	239	3901	0.0581665	0.0189101	0.0597585	-0.0408484	0.00338316	0.000357591	0.00357108	-0.00321349	1.20531e-07	0.679288	1.30315e-07	0.5626
318	rs8104483	rs2075642	239	3901	-0.778042	-0.807491	-0.776364	-0.0311268	0.605349	0.652041	0.602741	0.0493003	0	9.42261e-70	0	0.3168
319	rs8104483	rs387976	239	3901	-0.443835	-0.434602	-0.444206	0.00960373	0.19699	0.188879	0.197319	-0.00843984	0	2.06283e-21	0	0.7255
320	rs8104483	rs11667640	184	2846	0.435912	0.366618	0.439259	-0.0726416	0.190019	0.134409	0.192949	-0.0585402	0	2.02214e-12	0	0.0925
321	rs8104483	rs6859	239	3880	0.471735	0.448819	0.472638	-0.0238189	0.222534	0.201438	0.223386	-0.0219481	0	9.93549e-23	0	0.4929
322	rs8104483	rs11673139	239	3901	-0.226936	-0.0792798	-0.234429	0.155149	0.0514999	0.00628528	0.0549569	-0.0486717	9.77729e-95	0.0830405	3.00413e-95	0.0196
323	rs8104483	rs283813	237	3855	-0.0528343	-0.0416344	-0.0541047	0.0124703	0.00279142	0.00173342	0.00292732	-0.0011939	1.75611e-06	0.364701	2.02664e-06	0.8688
324	rs8104483	rs157580	239	3892	-0.124356	-0.132504	-0.125195	-0.00730915	0.0154646	0.0175574	0.0156738	0.00188356	1.2612e-29	0.00376788	2.30262e-28	0.9141
325	rs8104483	rs2075650	239	3901	-0.182938	-0.309413	-0.172992	-0.136421	0.0334661	0.0957365	0.0299261	0.0658104	3.21922e-62	1.33525e-11	1.03665e-52	0.0114
326	rs8104483	rs8106922	239	3888	0.18101	0.239796	0.175538	0.064258	0.0327646	0.057502	0.0308135	0.0266885	9.10384e-61	1.5824e-07	4.79393e-54	0.3216
327	rs8104483	rs405509	239	3900	0.157019	0.279743	0.147844	0.131899	0.0246549	0.0782564	0.0218579	0.0563984	2.6702e-46	9.58996e-10	5.77712e-39	0.0426
328	rs8104483	rs440446	239	3898	0.0789997	0.107959	0.0773491	0.0306094	0.00624093	0.011655	0.00598288	0.00567216	6.67546e-13	0.0182592	8.51908e-12	0.6446
329	rs8104483	rs439401	238	3887	0.0942004	0.0925531	0.0951015	-0.00254849	0.00887362	0.00856607	0.0090443	-0.000478236	1.1672e-17	0.0434592	5.06694e-17	0.9707
330	rs8104483	rs12721046	236	3836	0.0793747	0.207493	0.0687722	0.138721	0.00630021	0.0430533	0.00472962	0.0383236	7.89167e-13	6.54732e-06	1.70416e-09	0.0417
331	rs4081918	rs519113	240	3912	0.459362	0.472526	0.458712	0.0138143	0.211014	0.223281	0.210417	0.0128644	0	4.07575e-25	0	0.7919
332	rs4081918	rs2075642	240	3912	0.0674192	0.125359	0.0658415	0.0595178	0.00454522	0.0157149	0.0043351	0.0113798	8.0686e-10	0.00602379	5.74896e-09	0.3714
333	rs4081918	rs387976	240	3912	-0.228654	-0.199929	-0.230143	0.0302139	0.0522827	0.0399716	0.0529657	-0.0129941	2.02518e-96	1.18557e-05	4.03217e-92	0.2339
334	rs4081918	rs11667640	185	2852	0.848541	0.866685	0.847679	0.019006	0.720022	0.751143	0.71856	0.0325832	0	2.12914e-62	0	0.6926
335	rs4081918	rs6859	240	3890	0.201674	0.0963772	0.20696	-0.110583	0.0406723	0.00928857	0.0428324	-0.0335438	4.8542e-75	0.0347277	1.8967e-74	0.0196
336	rs4081918	rs11673139	240	3912	-0.568506	-0.452046	-0.573601	0.121555	0.323199	0.204345	0.329018	-0.124672	0	4.00652e-23	0	0.0797
337	rs4081918	rs283813	238	3867	-0.124378	-0.176201	-0.12207	-0.0541311	0.0154701	0.0310467	0.014901	0.0161457	1.84899e-29	0.000120923	6.95775e-27	0.5073
338	rs4081918	rs157580	240	3903	0.153026	0.201853	0.149153	0.0527001	0.0234171	0.0407446	0.0222466	0.018498	4.18581e-44	9.76203e-06	1.17622e-39	0.4418
339	rs4081918	rs2075650	240	3912	-0.114506	-0.142424	-0.107996	-0.0344283	0.0131117	0.0202847	0.0116631	0.00862155	1.72467e-25	0.00180631	1.2648e-21	0.2222
340	rs4081918	rs8106922	240	3899	-0.148042	-0.109225	-0.152536	0.0433112	0.021916	0.01193	0.0232672	-0.0113372	2.37243e-41	0.0167116	2.35254e-41	0.4529
341	rs4081918	rs405509	240	3911	-0.124865	-0.0388988	-0.132256	0.0933575	0.0155912	0.00151311	0.0174917	-0.0159786	5.4375e-30	0.394087	1.32016e-31	0.1687
342	rs4081918	rs440446	240	3909	-0.19655	-0.210319	-0.195492	-0.0148274	0.0386319	0.0442341	0.038217	0.0060171	1.0896e-71	4.06836e-06	6.07377e-67	0.825
343	rs4081918	rs439401	239	3898	-0.185896	-0.195596	-0.184459	-0.0111372	0.0345573	0.0382578	0.034025	0.00423273	3.83798e-64	1.89979e-05	1.22522e-59	0.8701
344	rs4081918	rs12721046	237	3847	0.107654	0.150579	0.0995032	0.0510763	0.0115893	0.0226742	0.0099009	0.0127733	2.25901e-22	0.00104417	2.5928e-18	0.1806
345	rs519113	rs2075642	240	3917	0.292791	0.252456	0.295346	-0.04289	0.0857265	0.063734	0.0872292	-0.0234952	0	3.18354e-08	0	0.0276
346	rs519113	rs387976	240	3917	0.371887	0.418092	0.369741	0.0483511	0.1383	0.174801	0.136708	0.0380926	0	5.19316e-20	0	0.395
347	rs519113	rs11667640	185	2855	0.499588	0.386339	0.505918	-0.119579	0.249589	0.149258	0.255953	-0.106695	0	1.07475e-13	0	0.0099
348	rs519113	rs6859	240	3895	-0.0331094	-0.18623	-0.0244763	-0.161754	0.00109626	0.0346816	0.000599087	0.0340825	0.0026039	4.50172e-05	0.0307496	0.0141
349	rs519113	rs11673139	240	3917	-0.292904	-0.177774	-0.298513	0.120739	0.0857926	0.0316036	0.0891101	-0.0575066	0	9.82674e-05	0	0.0581
350	rs519113	rs283813	238	3870	-0.0233562	-0.0406319	-0.0223644	-0.0182674	0.000545497	0.00165095	0.000500168	0.00115078	0.0342576	0.375357	0.0491185	0.8052
351	rs519113	rs157580	240	3908	0.157615	0.082921	0.161677	-0.0787559	0.0248429	0.00687589	0.0261394	-0.0192635	9.75936e-47	0.069262	2.40065e-46	0.2426
352	rs519113	rs2075650	240	3917	-0.0500457	0.00417881	-0.0519396	0.0561184	0.0025046	1.74624e-05	0.00269773	-0.00268026	5.03682e-06	0.927053	4.28266e-06	0.3933
353	rs519113	rs8106922	240	3904	-0.132059	-0.107454	-0.134909	0.0274555	0.0174397	0.0115464	0.0182006	-0.00665421	2.70707e-33	0.0185627	9.2008e-33	0.6649
354	rs519113	rs405509	240	3916	0.0439401	-0.0198605	0.0463559	-0.0662164	0.00193066	0.000394441	0.00214887	-0.00175443	6.17675e-05	0.663473	4.08833e-05	0.3233
355	rs519113	rs440446	240	3914	0.0273735	-0.0547459	0.0322783	-0.0870242	0.000749295	0.00299712	0.00104189	0.00195523	0.0125949	0.230363	0.00429214	0.1997
356	rs519113	rs439401	239	3903	-0.238929	-0.257686	-0.237371	-0.0203144	0.0570872	0.0664019	0.0563451	0.0100568	0	1.76245e-08	1.17884e-97	0.7377
357	rs519113	rs12721046	237	3852	0.0526599	0.049887	0.0510446	-0.00115761	0.00277311	0.00248871	0.00260555	-0.00011684	1.91499e-06	0.277427	7.45344e-06	0.9867
358	rs2075642	rs387976	240	3917	0.36804	0.363016	0.368228	-0.00521119	0.135453	0.131781	0.135591	-0.00381065	0	1.81624e-15	0	0.8202
359	rs2075642	rs11667640	185	2855	0.148185	0.10809	0.150609	-0.0425181	0.0219589	0.0116835	0.0226829	-0.0109994	6.9929e-31	0.0376026	5.21997e-30	0.0557
360	rs2075642	rs6859	240	3895	-0.418472	-0.450033	-0.416396	-0.0336364	0.175119	0.202529	0.173386	0.0291435	0	6.22225e-23	0	0.1749
361	rs2075642	rs11673139	240	3917	-0.165596	-0.135852	-0.167451	0.0315987	0.0274221	0.0184558	0.0280398	-0.00958398	1.6378e-51	0.00291684	1.071e-49	0.0895
362	rs2075642	rs283813	238	3870	-0.0427522	-0.0831812	-0.0399601	-0.0432211	0.00182777	0.00691911	0.00159681	0.0053223	0.000106548	0.0695548	0.000438801	0.5121
363	rs2075642	rs157580	240	3908	0.265956	0.21383	0.270262	-0.0564319	0.0707327	0.0457234	0.0730416	-0.0273182	0	2.80253e-06	0	0.2669
364	rs2075642	rs2075650	240	3917	0.143032	0.258593	0.1369	0.121693	0.0204582	0.0668703	0.0187417	0.0481286	7.0729e-39	1.46606e-08	8.5807e-34	0.0258
365	rs2075642	rs8106922	240	3904	-0.340865	-0.33269	-0.341047	0.00835702	0.116189	0.110683	0.116313	-0.00563044	0	3.12552e-13	0	0.8818
366	rs2075642	rs405509	240	3916	-0.286769	-0.326569	-0.283898	-0.0426719	0.0822364	0.106648	0.0805978	0.0260498	0	8.38081e-13	0	0.4177
367	rs2075642	rs440446	240	3914	-0.238519	-0.206172	-0.241	0.0348287	0.0568915	0.0425068	0.0580812	-0.0155744	0	6.27225e-06	0	0.5106
368	rs2075642	rs439401	239	3903	-0.24966	-0.192299	-0.254194	0.0618954	0.0623303	0.0369788	0.0646147	-0.0276359	0	2.61926e-05	0	0.2385
369	rs2075642	rs12721046	237	3852	-0.0319362	-0.0528945	-0.0282469	-0.0246476	0.0010199	0.00279783	0.000797889	0.00199994	0.00387656	0.249488	0.013164	0.7163
370	rs387976	rs11667640	185	2855	-0.20408	-0.164915	-0.206027	0.0411121	0.0416487	0.0271969	0.0424471	-0.0152502	5.1477e-57	0.00151289	1.19483e-54	0.0636
371	rs387976	rs6859	240	3895	0.173587	0.168681	0.175306	-0.00662472	0.0301322	0.0284533	0.0307321	-0.00227882	3.89267e-56	0.000219354	5.30722e-54	0.9154
372	rs387976	rs11673139	240	3917	-0.0208204	-0.0877268	-0.017449	-0.0702778	0.000433487	0.00769599	0.000304468	0.00739152	0.0576403	0.0546061	0.122489	0.312
373	rs387976	rs283813	238	3870	0.107806	0.0437981	0.112769	-0.0689706	0.0116221	0.00191827	0.0127168	-0.0107985	1.48843e-22	0.339294	3.3709e-23	0.2818
374	rs387976	rs157580	240	3908	0.401554	0.345025	0.406224	-0.0611989	0.161245	0.119042	0.165018	-0.0459756	0	4.0582e-14	0	0.2618
375	rs387976	rs2075650	240	3917	-0.128137	-0.120714	-0.13188	0.0111659	0.0164193	0.0145718	0.0173923	-0.00282043	1.54354e-31	0.00817614	1.75835e-31	0.8514
376	rs387976	rs8106922	240	3904	-0.255499	-0.224779	-0.256909	0.0321296	0.0652796	0.0505257	0.0660021	-0.0154764	0	8.45049e-07	0	0.5857
377	rs387976	rs405509	240	3916	-0.161685	-0.15299	-0.161415	0.0084245	0.026142	0.0234061	0.0260548	-0.00264871	3.52337e-49	0.000802733	2.71459e-46	0.8938
378	rs387976	rs440446	240	3914	-0.205604	-0.261814	-0.202448	-0.0593661	0.0422731	0.0685466	0.0409852	0.0275614	2.31645e-78	9.69047e-09	9.54272e-72	0.3558
379	rs387976	rs439401	239	3903	-0.22914	-0.253019	-0.228189	-0.0248301	0.0525047	0.0640188	0.0520703	0.0119484	1.36069e-96	3.16936e-08	2.16022e-90	0.6945
380	rs387976	rs12721046	237	3852	0.129532	0.16217	0.130885	0.031285	0.0167787	0.0262992	0.017131	0.00916825	1.08154e-31	0.000414463	1.51352e-30	0.6069
381	rs11667640	rs6859	185	2837	0.229382	0.202494	0.230213	-0.0277188	0.0526162	0.0410039	0.0529981	-0.0119941	3.92544e-71	9.81764e-05	2.30613e-67	0.2547
382	rs11667640	rs11673139	185	2855	-0.668981	-0.531923	-0.675207	0.143284	0.447536	0.282942	0.455904	-0.172962	0	1.42931e-24	0	0.0564
383	rs11667640	rs283813	184	2836	-0.0951202	-0.167091	-0.0907241	-0.0763667	0.00904788	0.0279193	0.00823087	0.0196885	1.44083e-13	0.00134895	8.33439e-12	0.422
384	rs11667640	rs157580	185	2847	0.233739	0.223973	0.23293	-0.00895754	0.0546342	0.0501638	0.0542565	-0.00409273	5.0038e-74	1.64587e-05	3.72264e-69	0.8858
385	rs11667640	rs2075650	185	2855	-0.099668	-0.117876	-0.0838515	-0.0340243	0.00993493	0.0138947	0.00703107	0.00686363	7.72412e-15	0.0233667	2.35501e-10	0.3524
386	rs11667640	rs8106922	185	2846	-0.218193	-0.159261	-0.222643	0.063382	0.047608	0.025364	0.0495698	-0.0242058	1.00378e-64	0.00218807	2.55176e-63	0.0733
387	rs11667640	rs405509	185	2854	-0.212128	-0.0824099	-0.220482	0.138072	0.0449981	0.0067914	0.0486122	-0.0418208	1.961e-61	0.112924	2.6616e-62	0.0228
388	rs11667640	rs440446	185	2852	-0.275808	-0.236663	-0.277104	0.0404408	0.0760698	0.0560094	0.0767865	-0.0207771	0	5.30615e-06	2.9637e-97	0.5012
389	rs11667640	rs439401	184	2846	-0.270542	-0.226838	-0.27229	0.0454525	0.0731932	0.0514553	0.0741419	-0.0226866	1.8268e-98	1.3521e-05	8.88564e-94	0.4321
390	rs11667640	rs12721046	182	2810	0.0831838	0.126518	0.0703519	0.0561659	0.00691958	0.0160068	0.00494939	0.0110574	1.23629e-10	0.0157868	1.33447e-07	0.2526
391	rs6859	rs11673139	240	3895	-0.260452	-0.268594	-0.259709	-0.00888486	0.0678352	0.0721429	0.067449	0.00469391	0	3.99003e-09	0	0.7136
392	rs6859	rs283813	238	3848	-0.123654	-0.151345	-0.122605	-0.0287401	0.0152901	0.0229054	0.015032	0.00787336	5.2168e-29	0.0009601	5.56663e-27	0.6033
393	rs6859	rs157580	240	3886	0.319957	0.269166	0.321893	-0.0527272	0.102373	0.0724501	0.103615	-0.0311648	0	3.69898e-09	0	0.3303
394	rs6859	rs2075650	240	3895	-0.362948	-0.462283	-0.353828	-0.108455	0.131731	0.213706	0.125195	0.0885113	0	4.14542e-24	0	0.0204
395	rs6859	rs8106922	240	3883	-0.180768	-0.0188365	-0.193679	0.174842	0.032677	0.000354814	0.0375115	-0.0371566	1.49226e-60	0.679836	2.57185e-65	0.0043
396	rs6859	rs405509	240	3894	-0.0162801	0.118896	-0.0285837	0.14748	0.000265044	0.0141362	0.000817026	0.0133192	0.138784	0.0091907	0.0116524	0.0225
397	rs6859	rs440446	240	3892	-0.170234	-0.147385	-0.171263	0.0238781	0.0289797	0.0217222	0.0293309	-0.00760868	5.08513e-54	0.0012421	1.3918e-51	0.7114
398	rs6859	rs439401	239	3881	0.0298083	0.0461813	0.0299881	0.0161932	0.000888651	0.00213271	0.000899283	0.00123343	0.00680973	0.312653	0.00824147	0.8096
399	rs6859	rs12721046	237	3832	0.264234	0.34677	0.255486	0.0912836	0.0698199	0.120249	0.0652733	0.0549761	0	4.36207e-14	0	0.1153
400	rs11673139	rs283813	238	3870	-0.0960907	-0.0889823	-0.0964486	0.00746629	0.00923342	0.00791786	0.00930234	-0.00138448	3.04229e-18	0.052214	2.15188e-17	0.6043
401	rs11673139	rs157580	240	3908	-0.384143	-0.386275	-0.383793	-0.00248156	0.147566	0.149208	0.147297	0.00191097	0	2.60896e-17	0	0.9392
402	rs11673139	rs2075650	240	3917	0.121099	0.154337	0.118258	0.0360782	0.014665	0.0238198	0.0139851	0.00983475	2.39758e-28	0.000721314	1.22412e-25	0.1914
403	rs11673139	rs8106922	240	3904	0.24621	0.197582	0.250176	-0.052594	0.0606191	0.0390388	0.0625883	-0.0235494	0	1.49913e-05	0	0.0938
404	rs11673139	rs405509	240	3916	0.319628	0.221077	0.326424	-0.105346	0.102162	0.0488751	0.106552	-0.0576772	0	1.27535e-06	0	0.0035
405	rs11673139	rs440446	240	3914	0.402993	0.366031	0.405007	-0.0389759	0.162404	0.133979	0.164031	-0.0300519	0	1.06318e-15	0	0.297
406	rs11673139	rs439401	239	3903	0.384333	0.36598	0.385217	-0.0192375	0.147712	0.133941	0.148392	-0.0144512	0	1.22922e-15	0	0.5952
407	rs11673139	rs12721046	237	3852	-0.106614	-0.123933	-0.103768	-0.0201648	0.0113665	0.0153593	0.0107677	0.00459153	5.34819e-22	0.00697151	8.39554e-20	0.6195
408	rs283813	rs157580	238	3861	0.217857	0.160481	0.221714	-0.0612329	0.0474613	0.0257541	0.049157	-0.0234029	1.3074e-86	0.000463029	1.5281e-84	0.0932
409	rs283813	rs2075650	238	3870	0.105337	0.167736	0.101914	0.0658222	0.0110958	0.0281353	0.0103864	0.0177489	1.32294e-21	0.000252646	3.0725e-19	0.0396
410	rs283813	rs8106922	238	3857	0.185546	0.216169	0.182471	0.0336982	0.0344273	0.046729	0.0332955	0.0134334	2.80937e-63	2.40235e-06	8.37447e-58	0.4557
411	rs283813	rs405509	238	3869	-0.220758	-0.328031	-0.214943	-0.113088	0.0487342	0.107604	0.0462005	0.0614039	4.7326e-89	8.25865e-13	9.86576e-80	0.0156
412	rs283813	rs440446	238	3867	-0.168857	-0.172856	-0.168545	-0.00431152	0.0285127	0.0298792	0.0284073	0.00147196	7.6478e-53	0.000162415	1.05049e-49	0.9356
413	rs283813	rs439401	237	3858	-0.168542	-0.163795	-0.168747	0.00495218	0.0284063	0.0268288	0.0284756	-0.00164681	1.5775e-52	0.000362373	1.04205e-49	0.9192
414	rs283813	rs12721046	236	3806	-0.105565	-0.176058	-0.10129	-0.0747681	0.0111438	0.0309963	0.0102596	0.0207367	2.27978e-21	0.000130798	9.8155e-19	0.0507
415	rs157580	rs2075650	240	3908	-0.303127	-0.399567	-0.295496	-0.104071	0.0918858	0.159654	0.0873179	0.0723357	0	2.05793e-18	0	0
416	rs157580	rs8106922	240	3896	-0.651719	-0.49844	-0.662462	0.164022	0.424738	0.248442	0.438855	-0.190413	0	9.22227e-28	0	0
417	rs157580	rs405509	240	3907	-0.616163	-0.493615	-0.626738	0.133124	0.379657	0.243656	0.392801	-0.149145	0	2.93699e-27	0	0.0012
418	rs157580	rs440446	240	3905	-0.790075	-0.848345	-0.786685	-0.0616609	0.624219	0.71969	0.618873	0.100817	0	4.14703e-77	0	0.0441
419	rs157580	rs439401	239	3894	-0.543583	-0.575598	-0.541416	-0.0341822	0.295482	0.331313	0.293131	0.038182	0	2.57209e-36	0	0.4595
420	rs157580	rs12721046	237	3843	0.291203	0.401361	0.282536	0.118824	0.0847991	0.16109	0.0798268	0.0812636	0	2.36767e-18	0	0.0018
421	rs2075650	rs8106922	240	3904	-0.279031	-0.35367	-0.27187	-0.0817993	0.0778583	0.125082	0.0739135	0.0511688	0	9.29732e-15	0	0.0191
422	rs2075650	rs405509	240	3916	-0.36085	-0.42814	-0.353928	-0.0742118	0.130213	0.183303	0.125265	0.0580386	0	6.59308e-21	0	0.0347
423	rs2075650	rs440446	240	3914	0.130557	0.327233	0.116503	0.21073	0.0170469	0.107081	0.013573	0.0935084	1.1742e-32	7.53751e-13	6.50239e-25	0.0016
424	rs2075650	rs439401	239	3903	0.150005	0.286881	0.13914	0.147741	0.0225013	0.0823005	0.0193599	0.0629406	1.94103e-42	3.56136e-10	9.8478e-35	0.0154
425	rs2075650	rs12721046	237	3852	-0.669792	-0.760906	-0.657727	-0.103179	0.448621	0.578978	0.432604	0.146373	0	1.22527e-61	0	0.0691
426	rs8106922	rs405509	240	3903	0.764551	0.756348	0.764642	-0.00829413	0.584539	0.572063	0.584678	-0.0126153	0	1.13387e-61	0	0.7518
427	rs8106922	rs440446	240	3902	0.617663	0.4811	0.626508	-0.145408	0.381508	0.231457	0.392512	-0.161055	0	5.62748e-26	0	0
428	rs8106922	rs439401	239	3890	0.357697	0.250479	0.366133	-0.115654	0.127947	0.0627397	0.134054	-0.071314	0	4.34377e-08	0	0.0267
429	rs8106922	rs12721046	237	3839	0.115328	0.195195	0.105007	0.090188	0.0133008	0.0381012	0.0110265	0.0270747	2.16578e-25	2.14054e-05	3.54022e-20	0.1415
430	rs405509	rs440446	240	3913	0.791322	0.611102	0.803479	-0.192377	0.626191	0.373446	0.645579	-0.272133	0	7.05133e-41	0	0
431	rs405509	rs439401	239	3902	0.538532	0.382615	0.550372	-0.167757	0.290017	0.146394	0.30291	-0.156515	0	6.00165e-17	0	0.0001
432	rs405509	rs12721046	237	3851	0.205001	0.350014	0.190477	0.159537	0.0420255	0.12251	0.0362815	0.0862281	1.04894e-76	2.53014e-14	9.94513e-63	0.0064
433	rs440446	rs439401	239	3900	0.709605	0.705649	0.709834	-0.00418508	0.503539	0.49794	0.503864	-0.00592391	0	1.06521e-53	0	0.9097
434	rs440446	rs12721046	237	3849	-0.284937	-0.398581	-0.277127	-0.121454	0.0811889	0.158867	0.0767995	0.0820675	0	4.03749e-18	0	0.0003
435	rs439401	rs12721046	236	3838	-0.302773	-0.420433	-0.294129	-0.126305	0.0916715	0.176764	0.0865117	0.0902526	0	6.59207e-20	0	0

## Sheet: FHS
ID	snp1	snp2	n_case	n_noncase	r_all	r_case	r_noncase	delta_r	r2_all	r2_case	r2_noncase	delta_r2	p_all	p_case	p_noncase	p_delta
1	rs7026	rs1871045	NA
2	rs7026	rs11668536	NA
3	rs7026	rs10402271	NA
4	rs7026	rs4803760	NA
5	rs7026	rs1871046	NA
6	rs7026	rs4803763	NA
7	rs7026	rs440277	NA
8	rs7026	rs3852856	NA
9	rs7026	rs377702	NA
10	rs7026	rs8105340	NA
11	rs7026	rs12610605	NA
12	rs7026	rs4803766	NA
13	rs7026	rs17561351	NA
14	rs7026	rs8104483	NA
15	rs7026	rs4081918	NA
16	rs7026	rs519113	NA
17	rs7026	rs2075642	NA
18	rs7026	rs387976	NA
19	rs7026	rs11667640	NA
20	rs7026	rs6859	NA
21	rs7026	rs11673139	NA
22	rs7026	rs283813	NA
23	rs7026	rs157580	NA
24	rs7026	rs2075650	NA
25	rs7026	rs8106922	NA
26	rs7026	rs405509	NA
27	rs7026	rs440446	NA
28	rs7026	rs439401	NA
29	rs7026	rs12721046	NA
30	rs1871045	rs11668536	NA
31	rs1871045	rs10402271	203	425	-0.542982	-0.523039	-0.55228	0.0292408	0.294829	0.27357	0.305013	-0.0314432	1.60567e-82	5.71345e-26	2.48625e-58	0.3763
32	rs1871045	rs4803760	NA
33	rs1871045	rs1871046	188	393	0.848009	0.85971	0.842599	0.0171115	0.71912	0.739102	0.709973	0.0291291	0	2.15136e-62	0	0.6199
34	rs1871045	rs4803763	203	425	0.376753	0.399181	0.364553	0.0346276	0.141942	0.159345	0.132899	0.0264463	1.15091e-40	8.74699e-16	2.19696e-26	0.4857
35	rs1871045	rs440277	NA
36	rs1871045	rs3852856	203	424	0.281467	0.285569	0.282092	0.00347709	0.0792237	0.0815496	0.0795758	0.00197381	2.11965e-23	8.71291e-09	2.1281e-16	0.9529
37	rs1871045	rs377702	193	409	-0.159302	-0.107036	-0.181871	0.0748346	0.0253766	0.0114568	0.033077	-0.0216203	3.24801e-08	0.0354719	1.97542e-07	0.384
38	rs1871045	rs8105340	198	425	-0.176533	-0.174069	-0.177642	0.003573	0.0311635	0.0303001	0.0315568	-0.00125667	4.62441e-10	0.000532337	2.22939e-07	0.9622
39	rs1871045	rs12610605	203	425	-0.216369	-0.274997	-0.192392	-0.0826043	0.0468149	0.0756232	0.0370148	0.0386083	1.74581e-14	3.00697e-08	2.03317e-08	0.2897
40	rs1871045	rs4803766	203	425	0.369997	0.346622	0.383019	-0.0363964	0.136898	0.120147	0.146703	-0.0265563	2.78318e-39	2.86395e-12	5.92677e-29	0.5959
41	rs1871045	rs17561351	203	425	0.143155	0.118307	0.15177	-0.0334638	0.0204958	0.0139964	0.0230342	-0.0090378	3.90091e-07	0.0171344	9.65193e-06	0.6924
42	rs1871045	rs8104483	202	425	-0.197478	-0.153675	-0.221342	0.0676673	0.0389968	0.023616	0.0489923	-0.0253764	2.69072e-12	0.00200949	1.0953e-10	0.3834
43	rs1871045	rs4081918	203	424	0.033465	0.0684376	0.0183866	0.050051	0.00112305	0.0046837	0.000338066	0.00434564	0.235339	0.167901	0.592356	0.5733
44	rs1871045	rs519113	203	424	-0.163615	-0.227299	-0.148003	-0.0792968	0.02677	0.051665	0.0219048	0.0297603	6.87605e-09	4.65072e-06	1.63328e-05	0.3429
45	rs1871045	rs2075642	203	425	0.263609	0.245221	0.272096	-0.0268742	0.0694891	0.0601336	0.0740361	-0.0139025	9.42783e-21	7.76926e-07	2.14112e-15	0.667
46	rs1871045	rs387976	203	425	0.00258253	0.0215896	-0.00435779	0.0259474	6.91924e-06	0.00046611	1.89904e-05	0.000447119	0.925726	0.663549	0.8989	0.7435
47	rs1871045	rs11667640	197	411	0.09075	0.104926	0.085085	0.0198408	0.00823559	0.0110094	0.00723945	0.00376997	0.00155315	0.037277	0.0147104	0.816
48	rs1871045	rs6859	203	425	0.034589	0.0357448	0.0326144	0.00313036	0.00119657	0.00127769	0.0010637	0.000213989	0.220227	0.471379	0.341672	0.9689
49	rs1871045	rs11673139	203	425	-0.245406	-0.222853	-0.252322	0.0294687	0.0602248	0.0496634	0.0636662	-0.0140028	3.39984e-18	7.1102e-06	1.88966e-13	0.6996
50	rs1871045	rs283813	203	424	-0.13384	-0.0687044	-0.152836	0.0841317	0.0179133	0.00472029	0.0233589	-0.0186386	2.14203e-06	0.16625	8.56094e-06	0.357
51	rs1871045	rs157580	203	425	0.309627	0.389124	0.272993	0.116132	0.0958687	0.151418	0.0745251	0.0768927	5.14204e-28	4.48257e-15	1.7338e-15	0.1326
52	rs1871045	rs2075650	203	425	-0.0987375	-0.0785441	-0.104653	0.0261091	0.00974815	0.00616917	0.0109523	-0.00478311	0.000466836	0.113508	0.00227977	0.7147
53	rs1871045	rs8106922	198	419	-0.27107	-0.345361	-0.243163	-0.102199	0.0734796	0.119274	0.059128	0.0601464	1.69422e-21	6.30413e-12	1.93451e-12	0.1897
54	rs1871045	rs405509	203	425	-0.307063	-0.361556	-0.284035	-0.0775211	0.0942874	0.130723	0.0806761	0.050047	1.39949e-27	3.21286e-13	1.22164e-16	0.298
55	rs1871045	rs440446	203	425	-0.31007	-0.380014	-0.275851	-0.104163	0.0961433	0.144411	0.0760938	0.0683171	4.32142e-28	1.90212e-14	8.81164e-16	0.1557
56	rs1871045	rs439401	197	415	-0.184491	-0.268661	-0.14629	-0.122371	0.0340404	0.0721787	0.0214007	0.050778	1.08306e-10	9.67271e-08	2.50258e-05	0.1269
57	rs1871045	rs12721046	201	418	0.0776079	0.110539	0.050988	0.0595507	0.00602274	0.0122188	0.00259978	0.00961904	0.006322	0.0266713	0.140414	0.4606
58	rs11668536	rs10402271	NA
59	rs11668536	rs4803760	NA
60	rs11668536	rs1871046	NA
61	rs11668536	rs4803763	NA
62	rs11668536	rs440277	NA
63	rs11668536	rs3852856	NA
64	rs11668536	rs377702	NA
65	rs11668536	rs8105340	NA
66	rs11668536	rs12610605	NA
67	rs11668536	rs4803766	NA
68	rs11668536	rs17561351	NA
69	rs11668536	rs8104483	NA
70	rs11668536	rs4081918	NA
71	rs11668536	rs519113	NA
72	rs11668536	rs2075642	NA
73	rs11668536	rs387976	NA
74	rs11668536	rs11667640	NA
75	rs11668536	rs6859	NA
76	rs11668536	rs11673139	NA
77	rs11668536	rs283813	NA
78	rs11668536	rs157580	NA
79	rs11668536	rs2075650	NA
80	rs11668536	rs8106922	NA
81	rs11668536	rs405509	NA
82	rs11668536	rs440446	NA
83	rs11668536	rs439401	NA
84	rs11668536	rs12721046	NA
85	rs10402271	rs4803760	NA
86	rs10402271	rs1871046	190	394	-0.561851	-0.573496	-0.556521	-0.0169752	0.315677	0.328898	0.309716	0.0191822	3.57194e-82	5.13764e-29	5.13228e-55	0.6497
87	rs10402271	rs4803763	205	426	-0.747171	-0.784909	-0.728396	-0.056513	0.558264	0.616083	0.530561	0.0855215	0	7.06262e-57	0	0.1817
88	rs10402271	rs440277	NA
89	rs10402271	rs3852856	205	425	-0.544726	-0.545888	-0.544626	-0.00126266	0.296727	0.297994	0.296617	0.00137695	2.68131e-83	2.1107e-28	8.93827e-57	0.9837
90	rs10402271	rs377702	195	410	0.110303	0.132181	0.101473	0.0307079	0.0121661	0.0174718	0.0102968	0.00717502	0.000124653	0.00904452	0.00366374	0.7258
91	rs10402271	rs8105340	200	426	-0.0745273	-0.0211246	-0.0864825	0.0653579	0.00555417	0.00044625	0.00747922	-0.00703297	0.00836405	0.672666	0.0115915	0.4225
92	rs10402271	rs12610605	205	426	0.275775	0.288298	0.270691	0.0176072	0.0760527	0.0831159	0.0732737	0.00984224	1.16139e-22	5.29595e-09	2.76203e-15	0.7347
93	rs10402271	rs4803766	205	426	-0.34173	-0.30729	-0.358079	0.0507892	0.116779	0.094427	0.12822	-0.0337935	6.49673e-34	4.90413e-10	1.43501e-25	0.4844
94	rs10402271	rs17561351	205	426	-0.0526459	-0.0117888	-0.0723594	0.0605706	0.00277136	0.000138975	0.00523589	-0.00509691	0.0614631	0.811335	0.0346777	0.4989
95	rs10402271	rs8104483	204	426	0.476071	0.460405	0.484411	-0.024006	0.226643	0.211973	0.234654	-0.0226813	4.58933e-64	1.40803e-20	2.16823e-45	0.7313
96	rs10402271	rs4081918	205	425	0.0310547	0.0314008	0.0319336	-0.000532839	0.000964377	0.000986007	0.00101975	-3.3747e-05	0.270322	0.524896	0.351845	0.9957
97	rs10402271	rs519113	205	425	-0.122068	-0.186172	-0.0965764	-0.089596	0.0149006	0.0346602	0.009327	0.0253332	1.47105e-05	0.000163442	0.00486769	0.2499
98	rs10402271	rs2075642	205	426	-0.54814	-0.558771	-0.543441	-0.0153304	0.300457	0.312225	0.295328	0.0168973	1.87966e-84	1.11551e-29	1.15195e-56	0.7998
99	rs10402271	rs387976	205	426	-0.314407	-0.345429	-0.301559	-0.0438699	0.0988513	0.119321	0.0909378	0.0283833	5.77197e-29	2.66393e-12	1.34139e-18	0.4855
100	rs10402271	rs11667640	197	411	-0.142645	-0.161532	-0.138253	-0.023279	0.0203479	0.0260927	0.019114	0.00697872	6.55029e-07	0.00134441	7.3766e-05	0.8529
101	rs10402271	rs6859	205	426	0.0867017	0.0620432	0.0984783	-0.0364351	0.00751723	0.00384936	0.00969798	-0.00584862	0.00206961	0.209015	0.00404684	0.6409
102	rs10402271	rs11673139	205	426	0.103212	0.0877076	0.108808	-0.0211007	0.0106529	0.00769263	0.0118393	-0.00414662	0.00024579	0.0757422	0.00149316	0.7855
103	rs10402271	rs283813	204	425	0.0535254	0.12314	0.00217858	0.120961	0.00286509	0.0151635	4.74623e-06	0.0151587	0.057631	0.0128715	0.949356	0.197
104	rs10402271	rs157580	205	426	-0.285997	-0.296523	-0.281217	-0.015306	0.0817928	0.087926	0.0790831	0.00884289	2.99539e-24	1.92354e-09	2.24049e-16	0.8196
105	rs10402271	rs2075650	205	426	0.174521	0.209482	0.155346	0.0541359	0.0304609	0.0438829	0.0241325	0.0197503	5.64163e-10	2.21838e-05	5.77636e-06	0.4902
106	rs10402271	rs8106922	200	420	0.200116	0.220792	0.191359	0.0294328	0.0400465	0.0487489	0.0366182	0.0121307	1.83053e-12	1.00623e-05	2.92103e-08	0.697
107	rs10402271	rs405509	205	426	0.156092	0.130139	0.168766	-0.0386276	0.0243649	0.016936	0.028482	-0.011546	2.93738e-08	0.00841112	8.38781e-07	0.5958
108	rs10402271	rs440446	205	426	0.20309	0.168582	0.218239	-0.0496574	0.0412492	0.0284199	0.0476284	-0.0192085	5.39277e-13	0.000641281	1.88784e-10	0.4736
109	rs10402271	rs439401	199	416	0.220878	0.181996	0.235191	-0.0531956	0.0487872	0.0331224	0.0553149	-0.0221925	9.44582e-15	0.000282542	1.16932e-11	0.4504
110	rs10402271	rs12721046	203	419	-0.202145	-0.215482	-0.194306	-0.0211757	0.0408619	0.0464323	0.0377548	0.00867755	1.00607e-12	1.41298e-05	1.85711e-08	0.8114
111	rs4803760	rs1871046	NA
112	rs4803760	rs4803763	NA
113	rs4803760	rs440277	NA
114	rs4803760	rs3852856	NA
115	rs4803760	rs377702	NA
116	rs4803760	rs8105340	NA
117	rs4803760	rs12610605	NA
118	rs4803760	rs4803766	NA
119	rs4803760	rs17561351	NA
120	rs4803760	rs8104483	NA
121	rs4803760	rs4081918	NA
122	rs4803760	rs519113	NA
123	rs4803760	rs2075642	NA
124	rs4803760	rs387976	NA
125	rs4803760	rs11667640	NA
126	rs4803760	rs6859	NA
127	rs4803760	rs11673139	NA
128	rs4803760	rs283813	NA
129	rs4803760	rs157580	NA
130	rs4803760	rs2075650	NA
131	rs4803760	rs8106922	NA
132	rs4803760	rs405509	NA
133	rs4803760	rs440446	NA
134	rs4803760	rs439401	NA
135	rs4803760	rs12721046	NA
136	rs1871046	rs4803763	190	394	0.479643	0.475986	0.480689	-0.00470322	0.230057	0.226562	0.231062	-0.00449945	2.17187e-60	1.71612e-20	1.70617e-41	0.8867
137	rs1871046	rs440277	NA
138	rs1871046	rs3852856	190	393	0.340611	0.302307	0.358252	-0.0559449	0.116016	0.0913894	0.128344	-0.0369549	2.87475e-31	3.79144e-09	9.77976e-24	0.3174
139	rs1871046	rs377702	180	381	-0.109315	-0.058554	-0.133416	0.0748616	0.0119499	0.00342857	0.0177997	-0.0143711	0.000250587	0.266575	0.000230641	0.4083
140	rs1871046	rs8105340	186	394	-0.15382	-0.174675	-0.146912	-0.0277627	0.0236604	0.0305112	0.0215831	0.00892811	1.61538e-07	0.000754406	3.72324e-05	0.7844
141	rs1871046	rs12610605	190	394	-0.410292	-0.45355	-0.390745	-0.0628055	0.168339	0.205708	0.152681	0.0530264	1.14138e-44	9.45919e-19	5.40272e-28	0.3553
142	rs1871046	rs4803766	190	394	0.459862	0.414651	0.482006	-0.0673551	0.211472	0.171936	0.23233	-0.0603945	1.17088e-55	6.31707e-16	1.03227e-41	0.2911
143	rs1871046	rs17561351	190	394	0.0803848	0.0445774	0.0914261	-0.0468487	0.00646195	0.00198715	0.00835874	-0.00637159	0.00600916	0.384862	0.0102744	0.6154
144	rs1871046	rs8104483	189	394	-0.307528	-0.248601	-0.338471	0.0898705	0.0945745	0.0618025	0.114563	-0.0527605	8.53463e-26	1.34251e-06	2.07191e-21	0.1847
145	rs1871046	rs4081918	190	393	-0.0382545	-0.0366237	-0.0415812	0.00495747	0.00146328	0.0013413	0.001729	-0.000387698	0.191482	0.475272	0.243713	0.9597
146	rs1871046	rs519113	190	393	-0.196931	-0.26497	-0.177323	-0.0876474	0.0387818	0.0702091	0.0314433	0.0387658	1.76132e-11	2.40159e-07	6.64836e-07	0.3312
147	rs1871046	rs2075642	190	394	0.330628	0.297104	0.345601	-0.0484977	0.109315	0.0882705	0.11944	-0.0311697	1.31904e-29	6.9713e-09	2.97127e-22	0.3886
148	rs1871046	rs387976	190	394	0.157603	0.191289	0.14479	0.0464989	0.0248389	0.0365914	0.0209641	0.0156273	7.1937e-08	0.000192314	4.81469e-05	0.571
149	rs1871046	rs11667640	182	380	0.0608188	0.0723882	0.0555699	0.0168183	0.00369879	0.00524005	0.00308801	0.00215203	0.041452	0.167255	0.125533	0.8593
150	rs1871046	rs6859	190	394	0.0647265	0.0375979	0.0755022	-0.0379043	0.0041894	0.00141361	0.00570059	-0.00428698	0.0269624	0.463608	0.0340526	0.6669
151	rs1871046	rs11673139	190	394	-0.209811	-0.204819	-0.210935	0.00611562	0.0440207	0.0419508	0.0444934	-0.00254259	7.47194e-13	6.5337e-05	3.19568e-09	0.9428
152	rs1871046	rs283813	189	394	-0.0858876	-0.031249	-0.101214	0.0699647	0.00737707	0.000976501	0.0102442	-0.00926771	0.00335856	0.543486	0.00449436	0.4769
153	rs1871046	rs157580	190	394	0.423608	0.481124	0.397997	0.0831265	0.179444	0.23148	0.158402	0.0730782	1.68765e-47	6.67095e-21	5.5709e-29	0.2528
154	rs1871046	rs2075650	190	394	-0.106811	-0.0905811	-0.10908	0.018499	0.0114088	0.00820493	0.0118985	-0.00369353	0.000261822	0.0774378	0.00219846	0.8201
155	rs1871046	rs8106922	188	389	-0.372027	-0.422427	-0.352421	-0.070006	0.138404	0.178445	0.124201	0.0542441	1.30352e-36	2.587e-16	8.36484e-23	0.3509
156	rs1871046	rs405509	190	394	-0.412106	-0.446506	-0.398962	-0.0475448	0.169832	0.199368	0.15917	0.0401976	4.75305e-45	3.20355e-18	4.10574e-29	0.4949
157	rs1871046	rs440446	190	394	-0.430433	-0.483681	-0.404907	-0.0787745	0.185272	0.233948	0.16395	0.0699981	5.5222e-49	4.1526e-21	6.15568e-30	0.2698
158	rs1871046	rs439401	185	386	-0.32222	-0.41357	-0.279459	-0.134111	0.103825	0.17104	0.0780972	0.092943	1.30166e-27	1.78872e-15	8.182e-15	0.0888
159	rs1871046	rs12721046	188	387	0.103246	0.163808	0.0678478	0.0959599	0.0106601	0.026833	0.00460332	0.0222296	0.000463001	0.00149141	0.059082	0.2643
160	rs4803763	rs440277	NA
161	rs4803763	rs3852856	205	425	0.653626	0.629665	0.667176	-0.0375104	0.427227	0.396478	0.445123	-0.048645	0	3.12743e-37	2.83876e-84	0.5125
162	rs4803763	rs377702	195	410	-0.130889	-0.164836	-0.115926	-0.0489098	0.0171316	0.0271709	0.0134389	0.013732	5.29005e-06	0.00113294	0.00090141	0.5574
163	rs4803763	rs8105340	200	426	0.0443058	-0.0483564	0.070351	-0.118707	0.00196299	0.00233834	0.00494927	-0.00261093	0.116952	0.33348	0.0400261	0.1672
164	rs4803763	rs12610605	205	426	-0.27765	-0.303661	-0.26724	-0.036421	0.0770896	0.0922102	0.0714174	0.0207928	5.99691e-23	7.81342e-10	6.16692e-15	0.2575
165	rs4803763	rs4803766	205	426	0.360672	0.350353	0.367608	-0.0172543	0.130084	0.122747	0.135135	-0.0123879	1.39142e-37	1.30184e-12	7.35086e-27	0.8084
166	rs4803763	rs17561351	205	426	0.0773515	0.0654333	0.0816424	-0.0162091	0.00598325	0.00428152	0.00666548	-0.00238396	0.00599815	0.185196	0.0171692	0.8
167	rs4803763	rs8104483	204	426	-0.477862	-0.44883	-0.495232	0.046402	0.228352	0.201448	0.245255	-0.0438063	1.55788e-64	1.23553e-19	2.31952e-47	0.5108
168	rs4803763	rs4081918	205	425	0.110762	0.115124	0.106403	0.00872126	0.0122675	0.0132536	0.0113216	0.001932	8.43996e-05	0.0197484	0.00192114	0.8963
169	rs4803763	rs519113	205	425	0.131244	0.149652	0.123685	0.025967	0.0172253	0.0223959	0.0152981	0.00709776	3.1814e-06	0.00244367	0.00031093	0.7077
170	rs4803763	rs2075642	205	426	0.577945	0.552021	0.591927	-0.039906	0.334021	0.304728	0.350378	-0.0456504	1.13116e-93	5.25018e-29	6.91473e-67	0.5383
171	rs4803763	rs387976	205	426	0.316386	0.299915	0.320396	-0.0204814	0.1001	0.0899491	0.102654	-0.0127048	2.60927e-29	1.25685e-09	8.59531e-21	0.7267
172	rs4803763	rs11667640	197	411	0.1064	0.141335	0.0867138	0.0546209	0.0113208	0.0199755	0.00751928	0.0124562	0.000207039	0.0050252	0.012914	0.3154
173	rs4803763	rs6859	205	426	-0.11585	-0.0955866	-0.129081	0.0334948	0.0134204	0.0091368	0.016662	-0.00752522	3.86492e-05	0.0529312	0.000164717	0.6517
174	rs4803763	rs11673139	205	426	-0.0914384	-0.125239	-0.0767547	-0.0484846	0.00836078	0.0156849	0.00589128	0.0097936	0.00116106	0.0112158	0.0250652	0.4548
175	rs4803763	rs283813	204	425	-0.0557507	-0.0899618	-0.0260659	-0.0638959	0.00310791	0.00809313	0.000679431	0.0074137	0.0480066	0.0691958	0.447288	0.4924
176	rs4803763	rs157580	205	426	0.228563	0.23353	0.227692	0.0058379	0.0522445	0.0545363	0.0518437	0.00269257	4.66608e-16	2.26046e-06	3.00926e-11	0.9265
177	rs4803763	rs2075650	205	426	-0.217086	-0.239475	-0.201159	-0.0383161	0.0471263	0.0573484	0.040465	0.0168834	1.23957e-14	1.24083e-06	4.315e-09	0.6377
178	rs4803763	rs8106922	200	420	-0.142952	-0.134323	-0.149554	0.0152311	0.020435	0.0180427	0.0223665	-0.00432378	4.80798e-07	0.00722127	1.46094e-05	0.8436
179	rs4803763	rs405509	205	426	-0.0954031	-0.0793363	-0.105565	0.0262282	0.00910145	0.00629425	0.0111439	-0.00484962	0.000701212	0.108178	0.0020608	0.7233
180	rs4803763	rs440446	205	426	-0.156916	-0.153502	-0.157413	0.00391116	0.0246225	0.0235628	0.0247788	-0.00121604	2.48432e-08	0.00188247	4.33303e-06	0.9522
181	rs4803763	rs439401	199	416	-0.187454	-0.180076	-0.189545	0.00946912	0.0351394	0.0324273	0.0359273	-0.00349998	4.88813e-11	0.00032752	4.56914e-08	0.8985
182	rs4803763	rs12721046	203	419	0.179625	0.285873	0.112838	0.173035	0.0322651	0.0817235	0.0127324	0.0689911	2.3666e-10	8.40209e-09	0.00108901	0.0422
183	rs440277	rs3852856	NA
184	rs440277	rs377702	NA
185	rs440277	rs8105340	NA
186	rs440277	rs12610605	NA
187	rs440277	rs4803766	NA
188	rs440277	rs17561351	NA
189	rs440277	rs8104483	NA
190	rs440277	rs4081918	NA
191	rs440277	rs519113	NA
192	rs440277	rs2075642	NA
193	rs440277	rs387976	NA
194	rs440277	rs11667640	NA
195	rs440277	rs6859	NA
196	rs440277	rs11673139	NA
197	rs440277	rs283813	NA
198	rs440277	rs157580	NA
199	rs440277	rs2075650	NA
200	rs440277	rs8106922	NA
201	rs440277	rs405509	NA
202	rs440277	rs440446	NA
203	rs440277	rs439401	NA
204	rs440277	rs12721046	NA
205	rs3852856	rs377702	195	409	-0.409626	-0.411462	-0.408732	-0.00273079	0.167793	0.169301	0.167061	0.00223978	5.39374e-46	4.4468e-16	1.43375e-31	0.9249
206	rs3852856	rs8105340	200	425	0.0292342	-0.00445488	0.0419851	-0.04644	0.000858054	1.98459e-05	0.00176275	-0.00174291	0.300366	0.929004	0.220927	0.6111
207	rs3852856	rs12610605	205	425	-0.251243	-0.248881	-0.252383	0.0035027	0.0631229	0.0619415	0.0636973	-0.00175578	4.73797e-19	4.66881e-07	1.86446e-13	0.8751
208	rs3852856	rs4803766	205	425	0.570815	0.575017	0.5688	0.00621781	0.325829	0.330645	0.323533	0.00711204	2.78906e-91	2.48469e-31	9.21631e-62	0.8854
209	rs3852856	rs17561351	205	425	0.141026	0.137994	0.142491	-0.00449684	0.0198884	0.0190425	0.0203038	-0.0012613	5.55914e-07	0.00520323	3.26285e-05	0.804
210	rs3852856	rs8104483	204	425	-0.684089	-0.668051	-0.69179	0.023739	0.467977	0.446293	0.478574	-0.0322813	0	1.69696e-41	1.83377e-90	0.6421
211	rs3852856	rs4081918	205	424	0.17295	0.159474	0.179354	-0.0198796	0.0299117	0.025432	0.0321678	-0.00673576	8.55642e-10	0.00124178	1.76179e-07	0.3118
212	rs3852856	rs519113	205	424	0.158992	0.169533	0.154243	0.0152899	0.0252786	0.0287414	0.0237909	0.00495051	1.70849e-08	0.000597429	7.06826e-06	0.8273
213	rs3852856	rs2075642	205	425	0.830565	0.81009	0.840289	-0.0301997	0.689838	0.656245	0.706086	-0.0498409	0	1.81821e-60	0	0.491
214	rs3852856	rs387976	205	425	0.250061	0.222114	0.260711	-0.0385976	0.0625308	0.0493345	0.0679704	-0.0186359	6.91185e-19	6.877e-06	2.93906e-14	0.5615
215	rs3852856	rs11667640	197	410	0.108383	0.115615	0.104293	0.0113227	0.0117469	0.0133669	0.0108769	0.00248995	0.00015915	0.021739	0.00282205	0.8955
216	rs3852856	rs6859	205	425	-0.365713	-0.354872	-0.371288	0.0164158	0.133746	0.125934	0.137854	-0.0119205	1.55706e-38	6.69103e-13	2.62656e-27	0.7471
217	rs3852856	rs11673139	205	425	-0.161164	-0.143579	-0.16934	0.0257612	0.025974	0.0206149	0.0286761	-0.00806117	1.06042e-08	0.00364617	7.93037e-07	0.179
218	rs3852856	rs283813	204	424	-0.0110013	-0.0350442	-0.000231511	-0.0348127	0.000121023	0.00122809	5.35975e-08	0.00122804	0.696627	0.479034	0.994621	0.6983
219	rs3852856	rs157580	205	425	0.218538	0.224223	0.215761	0.00846184	0.0477588	0.050276	0.0465529	0.00372308	8.67412e-15	5.62087e-06	3.16514e-10	0.9054
220	rs3852856	rs2075650	205	425	0.137467	0.152357	0.129851	0.0225058	0.0188965	0.0232125	0.0168612	0.00635131	1.06353e-06	0.00203562	0.000153235	0.7563
221	rs3852856	rs8106922	200	419	-0.304639	-0.334627	-0.290165	-0.0444619	0.0928048	0.111976	0.084196	0.0277795	8.30859e-27	2.19317e-11	4.47326e-17	0.5367
222	rs3852856	rs405509	205	425	-0.281389	-0.300229	-0.272685	-0.0275446	0.0791782	0.0901377	0.074357	0.0157807	1.71631e-23	1.20797e-09	1.86425e-15	0.6954
223	rs3852856	rs440446	205	425	-0.200977	-0.189771	-0.206266	0.0164949	0.0403918	0.0360131	0.0425457	-0.0065326	9.75078e-13	0.000121751	1.81404e-09	0.796
224	rs3852856	rs439401	199	415	-0.183475	-0.176663	-0.186442	0.00977963	0.0336631	0.0312097	0.0347607	-0.00355103	1.28037e-10	0.000424432	7.81505e-08	0.9007
225	rs3852856	rs12721046	203	418	-0.0563757	-0.00322026	-0.0773893	0.0741691	0.00317824	1.03701e-05	0.00598911	-0.00597874	0.0469444	0.948264	0.0252466	0.3621
226	rs377702	rs8105340	191	410	0.249444	0.260119	0.244514	0.0156054	0.0622224	0.0676621	0.059787	0.00787501	5.23186e-18	3.69597e-07	2.52673e-12	0.5529
227	rs377702	rs12610605	195	410	-0.358402	-0.366177	-0.354738	-0.0114384	0.128452	0.134085	0.125839	0.00824609	1.12945e-35	4.7801e-13	3.04783e-24	0.6806
228	rs377702	rs4803766	195	410	-0.670266	-0.665168	-0.672666	0.00749769	0.449256	0.442449	0.452479	-0.0100307	0	2.04718e-39	1.11498e-82	0.8319
229	rs377702	rs17561351	195	410	0.200313	0.198035	0.201336	-0.00330089	0.0401253	0.0392178	0.0405361	-0.00131828	3.21704e-12	9.19619e-05	8.1474e-09	0.892
230	rs377702	rs8104483	194	410	0.499738	0.475994	0.511005	-0.0350109	0.249738	0.22657	0.261126	-0.0345557	1.41597e-67	6.85322e-21	1.73135e-48	0.3123
231	rs377702	rs4081918	195	409	0.245219	0.23006	0.252052	-0.0219921	0.0601326	0.0529275	0.0635302	-0.0106026	1.55583e-17	5.53756e-06	5.64217e-13	0.3974
232	rs377702	rs519113	195	410	0.38548	0.38742	0.384543	0.00287612	0.148595	0.150094	0.147874	0.00222026	5.35965e-41	1.99542e-14	3.35807e-28	0.9174
233	rs377702	rs2075642	195	410	-0.384497	-0.353137	-0.40041	0.047273	0.147838	0.124706	0.160328	-0.0356224	8.4938e-41	3.08291e-12	1.95513e-30	0.2541
234	rs377702	rs387976	195	410	0.509997	0.538151	0.497072	0.0410787	0.260097	0.289606	0.247081	0.0425256	2.04978e-70	2.21676e-26	5.63784e-46	0.2479
235	rs377702	rs11667640	187	395	0.19178	0.169755	0.201056	-0.0313017	0.0367794	0.0288166	0.0404236	-0.011607	6.02853e-11	0.00102746	1.59446e-08	0.2166
236	rs377702	rs6859	195	410	0.678987	0.65121	0.691986	-0.0407756	0.461023	0.424075	0.478844	-0.0547696	0	7.52132e-38	2.19002e-87	0.4448
237	rs377702	rs11673139	195	410	-0.194286	-0.20637	-0.18878	-0.0175897	0.0377465	0.0425885	0.0356379	0.00695058	1.39714e-11	4.59204e-05	6.45067e-08	0.787
238	rs377702	rs283813	194	409	-0.0182429	-0.00525539	-0.0222785	0.0170231	0.000332824	2.76191e-05	0.00049633	-0.000468711	0.526374	0.917551	0.524008	0.8714
239	rs377702	rs157580	195	410	0.275039	0.200123	0.310459	-0.110335	0.0756419	0.0400494	0.0963845	-0.0563352	1.10095e-21	7.74621e-05	6.10093e-19	0.1519
240	rs377702	rs2075650	195	410	-0.238348	-0.258998	-0.227459	-0.0315392	0.0568109	0.0670799	0.0517374	0.0153424	1.12273e-16	3.14079e-07	7.34569e-11	0.6746
241	rs377702	rs8106922	191	406	-0.162065	-0.106353	-0.189647	0.0832936	0.0262663	0.011311	0.0359659	-0.0246549	2.14138e-08	0.0376494	6.51349e-08	0.3639
242	rs377702	rs405509	195	410	-0.0663767	-0.0130563	-0.0937114	0.0806551	0.00440567	0.000170468	0.00878183	-0.00861136	0.0209511	0.796529	0.0072859	0.4244
243	rs377702	rs440446	195	410	-0.161323	-0.120425	-0.180414	0.0599894	0.0260279	0.0145021	0.0325492	-0.0180471	2.00088e-08	0.0173977	2.38814e-07	0.4929
244	rs377702	rs439401	191	400	-0.137188	-0.118162	-0.144553	0.0263904	0.0188193	0.0139623	0.0208955	-0.00693314	2.40053e-06	0.020918	4.34047e-05	0.7447
245	rs377702	rs12721046	194	404	0.225305	0.210475	0.229366	-0.0188907	0.0507626	0.0442999	0.0526088	-0.00830889	6.60655e-15	3.38503e-05	7.03968e-11	0.8109
246	rs8105340	rs12610605	200	426	0.1111	0.103309	0.131713	-0.0284039	0.0123437	0.0106728	0.0173484	-0.00667555	8.4522e-05	0.038811	0.000120759	0.8099
247	rs8105340	rs4803766	200	426	-0.366707	-0.365429	-0.367417	0.00198765	0.134475	0.133538	0.134995	-0.00145664	1.6862e-38	2.69975e-13	7.80722e-27	0.9573
248	rs8105340	rs17561351	200	426	-0.0861948	-0.0878873	-0.0853834	-0.00250389	0.00742954	0.00772418	0.00729033	0.00043385	0.00228931	0.0787908	0.0126933	0.8564
249	rs8105340	rs8104483	199	426	-0.161313	-0.144271	-0.171468	0.0271965	0.0260214	0.0208142	0.0294011	-0.00858698	1.17564e-08	0.00399951	5.58693e-07	0.6545
250	rs8105340	rs4081918	200	425	-0.105705	-0.101596	-0.107443	0.00584691	0.0111734	0.0103218	0.011544	-0.00122223	0.000186067	0.0421615	0.00173339	0.6582
251	rs8105340	rs519113	200	425	0.563962	0.552841	0.569526	-0.0166848	0.318053	0.305633	0.32436	-0.0187264	1.86557e-88	2.03175e-28	6.47803e-62	0.7962
252	rs8105340	rs2075642	200	426	0.113699	0.0885047	0.133252	-0.0447478	0.0129291	0.00783309	0.0177562	-0.00992314	5.73786e-05	0.0767113	0.000100446	0.5797
253	rs8105340	rs387976	200	426	0.414845	0.395048	0.423746	-0.0286975	0.172096	0.156063	0.179561	-0.0234974	8.82647e-49	2.76748e-15	3.85852e-35	0.6162
254	rs8105340	rs11667640	192	411	-0.0809794	-0.0734936	-0.0841375	0.0106439	0.00655766	0.00540131	0.00707912	-0.00167782	0.00492021	0.149818	0.0158536	0.4809
255	rs8105340	rs6859	200	426	-0.223682	-0.2537	-0.206148	-0.0475525	0.0500335	0.0643638	0.0424969	0.0218669	2.47921e-15	3.89529e-07	1.77402e-09	0.5517
256	rs8105340	rs11673139	200	426	0.0979953	0.0896822	0.0802567	0.00942547	0.00960307	0.0080429	0.00644114	0.00160175	0.000525467	0.07287	0.019149	0.6405
257	rs8105340	rs283813	199	425	0.0404473	0.0204643	0.046081	-0.0256167	0.00163564	0.000418787	0.00212346	-0.00170467	0.153081	0.683082	0.179116	0.7863
258	rs8105340	rs157580	200	426	-0.110929	-0.222442	-0.0520621	-0.17038	0.0123052	0.0494806	0.00271047	0.0467701	8.67071e-05	8.63331e-06	0.128601	0.0767
259	rs8105340	rs2075650	200	426	0.114763	0.196211	0.0755071	0.120704	0.0131703	0.0384987	0.00570132	0.0327973	4.89279e-05	8.70131e-05	0.0275257	0.2328
260	rs8105340	rs8106922	195	420	0.0117015	0.0748925	-0.0083375	0.08323	0.000137041	0.00560888	6.9514e-05	0.00553937	0.681394	0.139138	0.809056	0.4298
261	rs8105340	rs405509	200	426	0.0119286	0.0772062	-0.0109767	0.0881828	0.000140658	0.00596079	0.000120487	0.00584031	0.674744	0.122558	0.748666	0.4056
262	rs8105340	rs440446	200	426	0.113523	0.196341	0.0659293	0.130411	0.0128874	0.0385497	0.00434668	0.034203	5.89822e-05	8.60782e-05	0.0543028	0.1613
263	rs8105340	rs439401	194	416	-0.175655	-0.0727418	-0.208656	0.135915	0.0308548	0.00529137	0.0435375	-0.0382461	8.49566e-10	0.151901	1.75965e-09	0.1375
264	rs8105340	rs12721046	199	419	-0.07571	-0.183817	-0.0197219	-0.164095	0.00573203	0.0337886	0.000388953	0.0333997	0.00777412	0.000245283	0.568058	0.1099
265	rs12610605	rs4803766	205	426	-0.400598	-0.400954	-0.400941	-1.31082e-05	0.160478	0.160764	0.160754	1.05114e-05	5.87767e-46	4.7117e-16	1.22892e-31	0.9998
266	rs12610605	rs17561351	205	426	0.105996	0.014604	0.124579	-0.109975	0.0112353	0.000213275	0.0155198	-0.0153065	0.000166219	0.767453	0.000276553	0.1041
267	rs12610605	rs8104483	204	426	0.310036	0.30025	0.314736	-0.0144851	0.0961222	0.0901503	0.0990585	-0.00890815	3.60791e-28	1.32149e-09	4.04592e-20	0.5908
268	rs12610605	rs4081918	205	425	0.151686	0.115527	0.156777	-0.0412503	0.0230086	0.0133464	0.024579	-0.0112326	7.27223e-08	0.0193232	4.85879e-06	0.4141
269	rs12610605	rs519113	205	425	0.237345	0.236433	0.237784	-0.00135117	0.0563326	0.0559007	0.0565414	-0.000640751	3.61036e-17	1.6895e-06	4.13333e-12	0.9536
270	rs12610605	rs2075642	205	426	-0.253619	-0.252421	-0.254196	0.00177528	0.0643227	0.0637161	0.0646155	-0.000899385	2.06564e-19	3.20243e-07	1.17357e-13	0.9351
271	rs12610605	rs387976	205	426	-0.676508	-0.664933	-0.682154	0.0172207	0.457663	0.442136	0.465333	-0.0231978	0	2.55217e-41	3.24094e-88	0.6725
272	rs12610605	rs11667640	197	411	0.0898881	0.0252853	0.11843	-0.0931444	0.00807972	0.000639348	0.0140256	-0.0133863	0.00172161	0.615738	0.000685173	0.219
273	rs12610605	rs6859	205	426	-0.363457	-0.350103	-0.370468	0.0203653	0.132101	0.122572	0.137246	-0.0146746	3.86706e-38	1.3505e-12	2.96795e-27	0.5977
274	rs12610605	rs11673139	205	426	0.137881	0.137265	0.139346	-0.0020818	0.0190117	0.0188416	0.0194174	-0.000575848	9.6698e-07	0.00544598	4.75427e-05	0.983
275	rs12610605	rs283813	204	425	-0.0954187	-0.103166	-0.092246	-0.01092	0.00910337	0.0106432	0.00850933	0.0021339	0.000714157	0.0371737	0.00715783	0.9306
276	rs12610605	rs157580	205	426	-0.469006	-0.451319	-0.477372	0.0260533	0.219967	0.203688	0.227884	-0.0241954	2.5054e-62	6.33214e-20	3.93528e-44	0.656
277	rs12610605	rs2075650	205	426	0.153615	0.172891	0.143789	0.0291017	0.0235976	0.0298911	0.0206752	0.00921591	4.8391e-08	0.000463922	2.70405e-05	0.132
278	rs12610605	rs8106922	200	420	0.317469	0.279258	0.336056	-0.0567981	0.100788	0.077985	0.112934	-0.0349486	5.14856e-29	2.33486e-08	2.03896e-22	0.3357
279	rs12610605	rs405509	205	426	0.36527	0.309987	0.394383	-0.0843966	0.133422	0.0960919	0.155538	-0.0594464	1.67186e-38	3.45709e-10	1.15219e-30	0.1631
280	rs12610605	rs440446	205	426	0.464486	0.425319	0.483195	-0.0578759	0.215747	0.180896	0.233477	-0.052581	3.6271e-61	7.17677e-18	3.58922e-45	0.3531
281	rs12610605	rs439401	199	416	0.261539	0.296377	0.246763	0.0496148	0.0684025	0.0878396	0.0608918	0.0269478	4.62096e-20	3.3652e-09	1.09723e-12	0.538
282	rs12610605	rs12721046	203	419	-0.167563	-0.192988	-0.15415	-0.0388384	0.0280773	0.0372444	0.0237621	0.0134823	3.42089e-09	0.000100823	8.1062e-06	0.0712
283	rs4803766	rs17561351	205	426	-0.303341	-0.304559	-0.302733	-0.00182627	0.0920155	0.0927565	0.0916474	0.00110908	4.46596e-27	6.96595e-10	9.87712e-19	0.9609
284	rs4803766	rs8104483	204	426	-0.755173	-0.734489	-0.764779	0.0302899	0.570287	0.539474	0.584887	-0.0454127	0	8.57776e-50	0	0.3788
285	rs4803766	rs4081918	205	425	-0.363877	-0.351963	-0.36942	0.0174577	0.132407	0.123878	0.136471	-0.0125937	3.63972e-38	1.02803e-12	4.75119e-27	0.6606
286	rs4803766	rs519113	205	425	-0.569843	-0.58968	-0.560525	-0.0291544	0.324721	0.347722	0.314189	0.0335336	5.61731e-91	7.31292e-33	4.96117e-60	0.4596
287	rs4803766	rs2075642	205	426	0.597317	0.569366	0.610544	-0.0411782	0.356788	0.324177	0.372764	-0.0485866	0	9.44758e-31	4.83949e-71	0.3084
288	rs4803766	rs387976	205	426	-0.0254344	-0.0625228	-0.0133957	-0.0491271	0.000646967	0.0039091	0.000179444	0.00372966	0.366214	0.205517	0.695792	0.5636
289	rs4803766	rs11667640	197	411	-0.292759	-0.2646	-0.304805	0.0402045	0.085708	0.0700133	0.0929059	-0.0228927	1.80972e-24	1.50322e-07	2.35355e-18	0.277
290	rs4803766	rs6859	205	426	-0.422553	-0.405144	-0.430982	0.0258384	0.17855	0.164142	0.185746	-0.0216041	6.21976e-51	2.33403e-16	2.72151e-36	0.6991
291	rs4803766	rs11673139	205	426	0.141339	0.17705	0.123782	0.0532674	0.0199782	0.0313466	0.015322	0.0160245	5.1349e-07	0.000337102	0.000302578	0.5851
292	rs4803766	rs283813	204	425	0.0729454	0.122653	0.0565033	0.06615	0.00532147	0.0150438	0.00319263	0.0118512	0.00967157	0.0132316	0.099488	0.4869
293	rs4803766	rs157580	205	426	0.0775412	0.0913788	0.0708425	0.0205363	0.00601314	0.00835008	0.00501866	0.00333142	0.00587389	0.0642734	0.0386565	0.8143
294	rs4803766	rs2075650	205	426	0.131814	0.16493	0.116562	0.0483677	0.0173752	0.0272018	0.0135867	0.0136151	2.83155e-06	0.000839068	0.000668123	0.536
295	rs4803766	rs8106922	200	420	-0.11105	-0.116978	-0.107592	-0.00938585	0.0123319	0.0136839	0.0115761	0.00210778	9.21268e-05	0.0193064	0.00181886	0.9052
296	rs4803766	rs405509	205	426	-0.245923	-0.264435	-0.236575	-0.0278605	0.0604801	0.069926	0.0559676	0.0139584	2.4051e-18	8.58376e-08	5.00654e-12	0.7299
297	rs4803766	rs440446	205	426	-0.182787	-0.187431	-0.18115	-0.00628167	0.0334091	0.0351305	0.0328151	0.0023153	8.4003e-11	0.000147529	1.23945e-07	0.9368
298	rs4803766	rs439401	199	416	-0.0638382	-0.112312	-0.0448088	-0.0675027	0.00407536	0.0126139	0.00200783	0.010606	0.0251622	0.0250515	0.196189	0.4441
299	rs4803766	rs12721046	203	419	-0.0924649	-0.0364759	-0.113671	0.0771948	0.00854939	0.00133049	0.012921	-0.0115905	0.00110941	0.462358	0.000999858	0.3579
300	rs17561351	rs8104483	204	426	0.399991	0.40899	0.395844	0.0131462	0.159993	0.167273	0.156693	0.0105805	9.39154e-46	1.44217e-16	7.02101e-31	0.7738
301	rs17561351	rs4081918	205	425	0.811624	0.865318	0.789076	0.0762412	0.658734	0.748775	0.622642	0.126133	0	9.84688e-69	0	0.2084
302	rs17561351	rs519113	205	425	0.494334	0.486681	0.497945	-0.0112636	0.244367	0.236859	0.247949	-0.0110905	6.25343e-69	6.55121e-23	9.39186e-48	0.8526
303	rs17561351	rs2075642	205	426	0.120429	0.0616574	0.14354	-0.0818826	0.0145032	0.00380163	0.0206037	-0.0168021	1.88408e-05	0.21186	2.79208e-05	0.0627
304	rs17561351	rs387976	205	426	-0.149504	-0.179292	-0.142672	-0.0366195	0.0223515	0.0321456	0.0203554	0.0117902	1.08979e-07	0.000283001	3.1208e-05	0.6643
305	rs17561351	rs11667640	197	411	0.807676	0.799954	0.812828	-0.0128738	0.65234	0.639926	0.660689	-0.0207626	0	8.91038e-57	0	0.8822
306	rs17561351	rs6859	205	426	0.181776	0.182991	0.181162	0.00182934	0.0330424	0.0334857	0.0328195	0.000666158	1.06432e-10	0.000211154	1.23706e-07	0.9786
307	rs17561351	rs11673139	205	426	-0.694555	-0.799821	-0.652074	-0.147748	0.482407	0.639714	0.4252	0.214514	0	5.45638e-59	9.01981e-81	0.0943
308	rs17561351	rs283813	204	425	-0.0288662	0.0181881	-0.0453661	0.0635542	0.000833247	0.000330808	0.00205808	-0.00172728	0.305916	0.713334	0.185956	0.5209
309	rs17561351	rs157580	205	426	0.198027	0.207222	0.193418	0.0138049	0.0392147	0.0429412	0.0374104	0.0055308	1.99492e-12	2.71748e-05	1.64537e-08	0.8563
310	rs17561351	rs2075650	205	426	-0.0783985	-0.0871056	-0.0735239	-0.0135817	0.00614607	0.00758739	0.00540577	0.00218162	0.00535242	0.0777734	0.0318656	0.8109
311	rs17561351	rs8106922	200	420	-0.123801	-0.140696	-0.11687	-0.023826	0.0153266	0.0197954	0.0136586	0.00613677	1.30381e-05	0.00489413	0.000706061	0.7552
312	rs17561351	rs405509	205	426	-0.141292	-0.156957	-0.133768	-0.023189	0.0199635	0.0246355	0.0178939	0.00674162	5.18437e-07	0.00148223	9.43955e-05	0.768
313	rs17561351	rs440446	205	426	-0.195393	-0.249411	-0.167763	-0.0816478	0.0381782	0.0622059	0.0281445	0.0340614	3.88649e-12	4.41373e-07	9.73858e-07	0.302
314	rs17561351	rs439401	199	416	-0.209746	-0.232125	-0.198865	-0.0332601	0.0439927	0.0538821	0.0395473	0.0143348	1.89476e-13	3.6411e-06	9.68556e-09	0.6724
315	rs17561351	rs12721046	203	419	0.0935911	0.107859	0.0503653	0.0574936	0.00875928	0.0116335	0.00253666	0.00909687	0.000963437	0.029758	0.144844	0.1264
316	rs8104483	rs4081918	204	425	0.475201	0.472674	0.476052	-0.00337814	0.225816	0.223421	0.226626	-0.00320493	9.70973e-64	1.32806e-21	8.47031e-44	0.9497
317	rs8104483	rs519113	204	425	0.059203	-0.0283412	0.102655	-0.130997	0.00350519	0.000803223	0.0105381	-0.00973493	0.0357388	0.567008	0.00276344	0.1515
318	rs8104483	rs2075642	204	426	-0.799824	-0.797971	-0.801022	0.00305101	0.639719	0.636757	0.641636	-0.00487855	0	1.90018e-58	0	0.9302
319	rs8104483	rs387976	204	426	-0.404121	-0.42067	-0.396822	-0.0238483	0.163313	0.176964	0.157468	0.0194958	1.1477e-46	1.94341e-17	5.03394e-31	0.5816
320	rs8104483	rs11667640	196	411	0.387096	0.35804	0.398806	-0.040766	0.149843	0.128192	0.159046	-0.0308535	1.85575e-41	1.35259e-12	2.82871e-30	0.3944
321	rs8104483	rs6859	204	426	0.517309	0.521553	0.51482	0.00673331	0.267609	0.272018	0.26504	0.00697823	2.61483e-75	5.96715e-26	4.87892e-51	0.8488
322	rs8104483	rs11673139	204	426	-0.226202	-0.283879	-0.195659	-0.0882193	0.0511675	0.0805872	0.0382826	0.0423045	9.79638e-16	9.80488e-09	1.1224e-08	0.3218
323	rs8104483	rs283813	203	425	-0.124074	-0.0903465	-0.134582	0.0442353	0.0153943	0.00816249	0.0181122	-0.00994976	1.09663e-05	0.0686934	8.71998e-05	0.6269
324	rs8104483	rs157580	204	426	-0.130931	-0.0701801	-0.162701	0.0925206	0.0171423	0.00492524	0.0264715	-0.0215463	3.35967e-06	0.156317	2.04348e-06	0.2857
325	rs8104483	rs2075650	204	426	-0.187603	-0.235663	-0.165415	-0.0702481	0.0351948	0.0555372	0.0273622	0.028175	2.75254e-11	1.93434e-06	1.37695e-06	0.1268
326	rs8104483	rs8106922	199	420	0.17712	0.156254	0.185927	-0.0296736	0.0313719	0.0244152	0.0345689	-0.0101537	4.60368e-10	0.00182546	7.09755e-08	0.6782
327	rs8104483	rs405509	204	426	0.198193	0.134101	0.22795	-0.0938485	0.0392806	0.0179831	0.051961	-0.0339779	1.99021e-12	0.00675457	2.85953e-11	0.2363
328	rs8104483	rs440446	204	426	0.0810713	-0.00787026	0.128979	-0.136849	0.00657246	6.19411e-05	0.0166356	-0.0165737	0.00400554	0.873691	0.000166698	0.0896
329	rs8104483	rs439401	198	416	0.123122	0.0703563	0.148453	-0.0780964	0.015159	0.00495001	0.0220382	-0.0170882	1.59936e-05	0.161491	1.85195e-05	0.3554
330	rs8104483	rs12721046	202	419	0.1191	0.119563	0.115227	0.00433561	0.0141851	0.0142952	0.0132773	0.00101796	2.70042e-05	0.0162532	0.0008511	0.9562
331	rs4081918	rs519113	205	424	0.470703	0.441643	0.484641	-0.0429982	0.221561	0.195049	0.234877	-0.0398286	1.42457e-62	3.80142e-19	3.15976e-45	0.5587
332	rs4081918	rs2075642	205	425	0.0327661	0.0259291	0.0356542	-0.00972505	0.00107139	0.00067232	0.00127122	-0.000598901	0.245286	0.599566	0.298577	0.8977
333	rs4081918	rs387976	205	425	-0.155079	-0.207209	-0.137557	-0.0696522	0.0240497	0.0429355	0.0189219	0.0240137	3.69636e-08	2.72077e-05	6.06075e-05	0.3182
334	rs4081918	rs11667640	197	410	0.788131	0.75728	0.799503	-0.0422227	0.62115	0.573474	0.639205	-0.0657315	0	4.55944e-51	0	0.5602
335	rs4081918	rs6859	205	425	0.20589	0.219401	0.196911	0.0224904	0.0423911	0.0481368	0.0387738	0.00936301	2.70335e-13	8.89058e-06	9.41834e-09	0.7066
336	rs4081918	rs11673139	205	425	-0.567461	-0.683122	-0.519851	-0.163271	0.322012	0.466656	0.270245	0.196411	3.10873e-90	1.63038e-43	6.90306e-52	0.0965
337	rs4081918	rs283813	204	424	-0.184714	-0.0948951	-0.212669	0.117774	0.0341191	0.00900508	0.0452282	-0.0362231	5.89935e-11	0.0552649	5.90224e-10	0.2755
338	rs4081918	rs157580	205	425	0.112115	0.165741	0.0850999	0.0806412	0.01257	0.0274701	0.007242	0.0202281	6.89947e-05	0.000790779	0.0130989	0.3748
339	rs4081918	rs2075650	205	425	-0.105731	-0.11024	-0.102163	-0.00807749	0.011179	0.0121529	0.0104372	0.00171568	0.000174685	0.0256021	0.00289634	0.762
340	rs4081918	rs8106922	200	419	-0.11063	-0.127715	-0.10522	-0.0224948	0.0122391	0.0163111	0.0110712	0.00523981	9.9193e-05	0.0106403	0.00231961	0.7729
341	rs4081918	rs405509	205	425	-0.0684663	-0.102457	-0.0522282	-0.0502284	0.00468763	0.0104973	0.00272778	0.00776957	0.0150858	0.0380248	0.127834	0.5867
342	rs4081918	rs440446	205	425	-0.132831	-0.193722	-0.0993001	-0.0944217	0.0176426	0.0375281	0.0098605	0.0276676	2.41903e-06	8.76109e-05	0.00379074	0.3011
343	rs4081918	rs439401	199	415	-0.145302	-0.169187	-0.132504	-0.0366824	0.0211137	0.0286241	0.0175573	0.0110667	3.54449e-07	0.00073746	0.000134861	0.7087
344	rs4081918	rs12721046	203	418	0.115019	0.12466	0.090126	0.0345345	0.0132294	0.0155402	0.0081227	0.00741754	5.04562e-05	0.0120104	0.00916402	0.1938
345	rs519113	rs2075642	205	425	0.273007	0.270985	0.273984	-0.0029985	0.0745326	0.0734329	0.075067	-0.00163409	3.30019e-22	4.08748e-08	1.37228e-15	0.9001
346	rs519113	rs387976	205	425	0.375254	0.428638	0.35112	0.0775185	0.140815	0.183731	0.123285	0.0604457	1.76681e-40	3.9834e-18	1.35632e-24	0.2646
347	rs519113	rs11667640	197	410	0.513022	0.45499	0.538972	-0.0839822	0.263192	0.207016	0.290491	-0.0834751	1.8472e-71	1.69667e-19	9.69826e-54	0.156
348	rs519113	rs6859	205	425	0.0133776	-0.0143532	0.0292027	-0.043556	0.000180984	0.000206015	0.000852799	-0.000646784	0.632982	0.771334	0.394548	0.6463
349	rs519113	rs11673139	205	425	-0.349436	-0.390335	-0.334744	-0.0555916	0.122105	0.152362	0.112053	0.0403083	2.49486e-35	2.70779e-15	1.68202e-22	0.5357
350	rs519113	rs283813	204	424	-0.0505601	-0.0908244	-0.0325351	-0.0582893	0.00255632	0.00824907	0.00105853	0.00719053	0.0731562	0.0665705	0.343416	0.5322
351	rs519113	rs157580	205	425	0.178144	0.130852	0.201939	-0.0710868	0.0317353	0.0171223	0.0407794	-0.0236571	2.55721e-10	0.00805973	3.92115e-09	0.3923
352	rs519113	rs2075650	205	425	0.0166529	0.0496431	0.00272354	0.0469195	0.000277337	0.00246443	7.41769e-06	0.00245702	0.554428	0.314803	0.936711	0.6263
353	rs519113	rs8106922	200	419	-0.202388	-0.231174	-0.191218	-0.0399567	0.0409563	0.0534416	0.0365642	0.0168774	1.07403e-12	3.77342e-06	3.10496e-08	0.6014
354	rs519113	rs405509	205	425	-0.028857	0.0449571	-0.0630008	0.107958	0.000832625	0.00202114	0.0039691	-0.00194796	0.305713	0.362659	0.0662435	0.2691
355	rs519113	rs440446	205	425	-0.00970263	0.0631524	-0.0470557	0.110208	9.55815e-05	0.00398822	0.00221424	0.00177398	0.728566	0.200989	0.170095	0.2532
356	rs519113	rs439401	199	415	-0.22068	-0.129433	-0.253535	0.124102	0.0487001	0.0167529	0.0642801	-0.0475272	1.04806e-14	0.00981775	2.78756e-13	0.179
357	rs519113	rs12721046	203	418	0.0392527	0.0467206	0.0360624	0.0106582	0.0015409	0.00218282	0.0013005	0.00088232	0.166542	0.346503	0.297089	0.9154
358	rs2075642	rs387976	205	426	0.366572	0.370634	0.364609	0.0060242	0.134375	0.137369	0.13294	0.00442925	9.13127e-39	6.15414e-14	1.88787e-26	0.8307
359	rs2075642	rs11667640	197	411	0.133606	0.117332	0.141022	-0.0236897	0.0178506	0.0137669	0.0198872	-0.00612033	3.17751e-06	0.0198602	5.27322e-05	0.2964
360	rs2075642	rs6859	205	426	-0.444055	-0.452688	-0.439923	-0.0127648	0.197185	0.204927	0.193533	0.011394	4.63235e-56	4.89816e-20	9.66902e-38	0.6782
361	rs2075642	rs11673139	205	426	-0.162706	-0.14562	-0.170581	0.0249611	0.0264731	0.0212051	0.0290978	-0.00789273	7.46736e-09	0.00319244	6.38836e-07	0.2047
362	rs2075642	rs283813	204	425	0.0175132	0.0128713	0.0193812	-0.00650992	0.000304469	0.00016567	0.000375632	-0.000209961	0.535991	0.794873	0.572037	0.9454
363	rs2075642	rs157580	205	426	0.252683	0.236895	0.259972	-0.0230776	0.0638488	0.0561191	0.0675856	-0.0114665	2.79569e-19	1.61257e-06	3.24019e-14	0.7205
364	rs2075642	rs2075650	205	426	0.157514	0.198163	0.138605	0.0595578	0.0248108	0.0392687	0.0192114	0.0200572	2.19811e-08	6.00794e-05	5.21543e-05	0.1601
365	rs2075642	rs8106922	200	420	-0.323605	-0.333191	-0.319127	-0.0140637	0.10472	0.111016	0.101842	0.00917402	4.41346e-30	2.66815e-11	2.26232e-20	0.8308
366	rs2075642	rs405509	205	426	-0.315845	-0.294335	-0.325435	0.0310997	0.0997644	0.0866334	0.105908	-0.0192747	3.22935e-29	2.52486e-09	2.11629e-21	0.6077
367	rs2075642	rs440446	205	426	-0.216822	-0.170579	-0.237545	0.0669667	0.0470123	0.0290971	0.0564278	-0.0273307	1.33361e-14	0.000552434	4.09917e-12	0.3174
368	rs2075642	rs439401	199	416	-0.253765	-0.235024	-0.2608	0.0257766	0.0643962	0.0552361	0.0680167	-0.0127806	5.59206e-19	2.7494e-06	5.36873e-14	0.6871
369	rs2075642	rs12721046	203	419	-0.0538174	0.0263025	-0.0795863	0.105889	0.00289618	0.000691823	0.00633398	-0.00564215	0.0576807	0.596125	0.0212293	0.1826
370	rs387976	rs11667640	197	411	-0.0851435	-0.151541	-0.0776433	-0.0738981	0.00724901	0.0229648	0.00602848	0.0169363	0.00298798	0.00262963	0.0260092	0.4678
371	rs387976	rs6859	205	426	0.200672	0.164341	0.219477	-0.055136	0.0402697	0.027008	0.0481702	-0.0211622	1.01215e-12	0.000875812	1.49071e-10	0.462
372	rs387976	rs11673139	205	426	-0.0054769	0.0627971	-0.0274773	0.0902744	2.90313e-05	0.00394347	0.000755	0.00318847	0.848205	0.203535	0.422533	0.3437
373	rs387976	rs283813	204	425	0.144288	0.0942636	0.167257	-0.0729938	0.0208188	0.00888563	0.0279751	-0.0190894	3.0941e-07	0.056906	1.08066e-06	0.2159
374	rs387976	rs157580	205	426	0.404132	0.314814	0.445533	-0.130719	0.163323	0.0991079	0.198499	-0.0993915	9.67785e-47	1.83564e-10	1.15095e-38	0.0462
375	rs387976	rs2075650	205	426	-0.0832029	-0.0430232	-0.101138	0.0581149	0.00692331	0.001851	0.0102289	-0.00837792	0.00311781	0.38367	0.00315596	0.4503
376	rs387976	rs8106922	200	420	-0.300107	-0.279403	-0.309134	0.0297305	0.0900643	0.0780663	0.0955638	-0.0174975	4.19964e-26	2.2961e-08	3.26001e-19	0.6603
377	rs387976	rs405509	205	426	-0.235914	-0.169541	-0.265658	0.0961169	0.0556545	0.0287441	0.0705739	-0.0418299	5.26191e-17	0.000597079	8.88399e-15	0.2067
378	rs387976	rs440446	205	426	-0.236973	-0.130873	-0.283217	0.152344	0.056157	0.0171276	0.0802117	-0.063084	3.81537e-17	0.00804996	1.37578e-16	0.0448
379	rs387976	rs439401	199	416	-0.253021	-0.206073	-0.270386	0.0643129	0.0640191	0.0424661	0.0731085	-0.0306425	7.07198e-19	3.93705e-05	6.23395e-15	0.422
380	rs387976	rs12721046	203	419	0.135972	0.0678873	0.150432	-0.0825446	0.0184881	0.00460869	0.0226298	-0.0180211	1.6207e-06	0.171346	1.33226e-05	0.3027
381	rs11667640	rs6859	197	411	0.187755	0.186693	0.184965	0.00172832	0.035252	0.0348544	0.034212	0.000642344	5.86062e-11	0.000210761	1.13886e-07	0.9741
382	rs11667640	rs11673139	197	411	-0.559636	-0.683189	-0.514351	-0.168838	0.313192	0.466747	0.264557	0.20219	8.16126e-85	6.82789e-42	3.22995e-49	0.1253
383	rs11667640	rs283813	197	410	-0.124342	-0.0294387	-0.150177	0.120738	0.015461	0.000866639	0.022553	-0.0216864	1.47495e-05	0.55899	1.70489e-05	0.2904
384	rs11667640	rs157580	197	411	0.180531	0.27756	0.146126	0.131434	0.0325916	0.0770396	0.0213529	0.0556867	3.06718e-10	3.6004e-08	2.79547e-05	0.1066
385	rs11667640	rs2075650	197	411	-0.0813997	-0.0814909	-0.079902	-0.00158888	0.00662592	0.00664077	0.00638434	0.000256434	0.00453252	0.10576	0.021973	0.9264
386	rs11667640	rs8106922	192	405	-0.138716	-0.195579	-0.123976	-0.0716033	0.019243	0.0382511	0.01537	0.0228812	1.64022e-06	0.000126822	0.000418065	0.3891
387	rs11667640	rs405509	197	411	-0.0937087	-0.143735	-0.0798657	-0.0638691	0.00878096	0.0206597	0.00637853	0.0142812	0.00108438	0.00433011	0.0220333	0.4844
388	rs11667640	rs440446	197	411	-0.15436	-0.235381	-0.121789	-0.113593	0.0238275	0.0554044	0.0148324	0.040572	7.33483e-08	2.98007e-06	0.00047988	0.1884
389	rs11667640	rs439401	191	401	-0.157763	-0.181983	-0.148333	-0.0336502	0.0248868	0.033118	0.0220027	0.0111152	5.69061e-08	0.000375352	2.66047e-05	0.7039
390	rs11667640	rs12721046	195	404	0.088467	0.0928699	0.0842347	0.00863514	0.00782641	0.00862481	0.00709549	0.00152932	0.0021984	0.0666491	0.0166475	0.6169
391	rs6859	rs11673139	205	426	-0.234033	-0.227859	-0.235983	0.00812434	0.0547713	0.0519197	0.0556881	-0.00376841	9.25845e-17	3.95392e-06	5.65335e-12	0.8416
392	rs6859	rs283813	204	425	-0.145668	-0.135952	-0.148107	0.0121548	0.0212193	0.0184831	0.0219358	-0.00345269	2.38373e-07	0.00603074	1.57427e-05	0.8648
393	rs6859	rs157580	205	426	0.276892	0.251046	0.291163	-0.0401167	0.0766689	0.0630242	0.0847758	-0.0217516	7.84136e-23	3.70938e-07	1.91621e-17	0.5962
394	rs6859	rs2075650	205	426	-0.326854	-0.368228	-0.304885	-0.063343	0.106833	0.135592	0.0929546	0.0426369	3.60863e-31	8.91614e-14	5.62058e-19	0.2434
395	rs6859	rs8106922	200	420	-0.121592	-0.101561	-0.133471	0.0319098	0.0147832	0.0103146	0.0178145	-0.00749983	1.85639e-05	0.0422328	0.000109574	0.6982
396	rs6859	rs405509	205	426	-0.0146954	-0.0118594	-0.0174746	0.00561527	0.000214084	0.000140645	0.000305363	-0.000164719	0.603215	0.810226	0.610004	0.9497
397	rs6859	rs440446	205	426	-0.169779	-0.175348	-0.166076	-0.00927261	0.0288251	0.0307471	0.0275812	0.00316589	1.62589e-09	0.000384448	1.24968e-06	0.9152
398	rs6859	rs439401	199	416	-0.0103862	-0.0547372	0.0088982	-0.0636354	0.000107913	0.00299616	7.9178e-05	0.00291698	0.715615	0.274831	0.797439	0.4873
399	rs6859	rs12721046	203	419	0.234928	0.21726	0.24244	-0.0251805	0.055191	0.0472019	0.0587774	-0.0115755	1.17133e-16	1.19956e-05	2.24709e-12	0.7304
400	rs11673139	rs283813	204	425	-0.028806	-0.0588311	-0.0185451	-0.0402859	0.00082947	0.0034611	0.000343922	0.00311717	0.307015	0.234704	0.588729	0.6554
401	rs11673139	rs157580	205	426	-0.333401	-0.284842	-0.356686	0.0718446	0.111156	0.0811348	0.127225	-0.0460903	2.31287e-32	8.04064e-09	2.20125e-25	0.1854
402	rs11673139	rs2075650	205	426	0.0985483	0.0997436	0.0964849	0.00325867	0.00971177	0.00994878	0.00930934	0.000639444	0.000463702	0.0434193	0.004858	0.8582
403	rs11673139	rs8106922	200	420	0.240044	0.239506	0.245555	-0.00604813	0.0576208	0.0573634	0.0602971	-0.00293371	2.84401e-17	1.66673e-06	1.10422e-12	0.9006
404	rs11673139	rs405509	205	426	0.295439	0.266539	0.310566	-0.0440276	0.0872839	0.0710428	0.0964513	-0.0254085	9.07457e-26	6.77667e-08	1.24459e-19	0.3956
405	rs11673139	rs440446	205	426	0.361722	0.353108	0.364853	-0.011745	0.130843	0.124685	0.133118	-0.00843243	8.59342e-38	8.68491e-13	1.74926e-26	0.8324
406	rs11673139	rs439401	199	416	0.353745	0.345384	0.357838	-0.0124538	0.125134	0.11929	0.128048	-0.00875779	2.41671e-35	5.56393e-12	5.62641e-25	0.8263
407	rs11673139	rs12721046	203	419	-0.10768	-0.112226	-0.0852639	-0.026962	0.0115951	0.0125947	0.00726993	0.00532473	0.000145908	0.0237413	0.013578	0.3406
408	rs283813	rs157580	204	425	0.211342	0.174787	0.226728	-0.0519405	0.0446653	0.0305505	0.0514054	-0.0208549	6.58297e-14	0.000414735	3.83833e-11	0.0449
409	rs283813	rs2075650	204	425	0.0484604	0.0248936	0.0482591	-0.0233655	0.00234838	0.000619691	0.00232894	-0.00170925	0.0856511	0.615087	0.159433	0.8012
410	rs283813	rs8106922	199	419	0.204107	0.196331	0.208481	-0.01215	0.0416622	0.0385459	0.0434643	-0.00491845	7.17996e-13	8.97352e-05	1.58809e-09	0.8258
411	rs283813	rs405509	204	425	-0.221496	-0.200303	-0.228182	0.027879	0.0490574	0.0401211	0.0520668	-0.0119457	3.97101e-15	5.21194e-05	2.88001e-11	0.5494
412	rs283813	rs440446	204	425	-0.181084	-0.156274	-0.194197	0.0379237	0.0327923	0.0244215	0.0377127	-0.0132912	1.33765e-10	0.00159633	1.4981e-08	0.3698
413	rs283813	rs439401	198	415	-0.174798	-0.15606	-0.183639	0.027579	0.0305556	0.0243547	0.0337232	-0.00936855	9.32494e-10	0.00189925	1.21927e-07	0.6325
414	rs283813	rs12721046	202	418	-0.0963608	-0.0918541	-0.0878873	-0.00396683	0.00928539	0.00843718	0.00772417	0.000713004	0.000690782	0.0648567	0.0110491	0.9052
415	rs157580	rs2075650	205	426	-0.255867	-0.293228	-0.237417	-0.0558113	0.0654679	0.0859829	0.0563668	0.029616	9.94189e-20	2.8954e-09	4.20917e-12	0.036
416	rs157580	rs8106922	200	420	-0.704812	-0.696695	-0.70848	0.0117855	0.496759	0.485383	0.501944	-0.0165606	0	3.94276e-44	1.07652e-93	0.7442
417	rs157580	rs405509	205	426	-0.695785	-0.659569	-0.713595	0.0540264	0.484117	0.435031	0.509218	-0.074187	0	1.1039e-40	2.35589e-96	0.2448
418	rs157580	rs440446	205	426	-0.826641	-0.815709	-0.832784	0.0170745	0.683336	0.665382	0.693529	-0.0281471	0	2.77502e-61	0	0.6254
419	rs157580	rs439401	199	416	-0.628647	-0.670077	-0.609062	-0.0610151	0.395197	0.449003	0.370956	0.0780468	0	9.30189e-41	4.32969e-69	0.2578
420	rs157580	rs12721046	203	419	0.249004	0.280018	0.236628	0.0433898	0.0619999	0.0784099	0.0559928	0.0224172	1.60236e-18	1.6789e-08	7.3871e-12	0.3059
421	rs2075650	rs8106922	200	420	-0.290499	-0.326178	-0.270178	-0.0560004	0.0843898	0.106392	0.0729959	0.0333961	1.46222e-24	6.86591e-11	4.8598e-15	0.1425
422	rs2075650	rs405509	205	426	-0.335593	-0.354019	-0.325198	-0.0288202	0.112622	0.125329	0.105754	0.0195752	9.1114e-33	7.59189e-13	2.26154e-21	0.5425
423	rs2075650	rs440446	205	426	0.135102	0.178831	0.113108	0.0657227	0.0182523	0.0319805	0.0127935	0.019187	1.59127e-06	0.000293412	0.00096163	0.3687
424	rs2075650	rs439401	199	416	0.149658	0.214829	0.122138	0.0926916	0.0223975	0.0461516	0.0149176	0.031234	1.53173e-07	1.8206e-05	0.000426715	0.2075
425	rs2075650	rs12721046	203	419	-0.584391	-0.670148	-0.52251	-0.147639	0.341513	0.449099	0.273016	0.176082	2.15559e-94	1.49906e-41	1.0958e-51	0.0712
426	rs8106922	rs405509	200	420	0.805499	0.802563	0.80661	-0.00404651	0.648829	0.644108	0.650619	-0.00651153	0	5.60105e-58	0	0.9101
427	rs8106922	rs440446	200	420	0.669406	0.633576	0.687306	-0.0537291	0.448104	0.401419	0.472389	-0.0709698	0	8.50407e-37	2.72953e-88	0.1328
428	rs8106922	rs439401	195	410	0.479863	0.513725	0.465834	0.0478911	0.230269	0.263914	0.217002	0.0469122	1.49691e-62	3.4784e-24	1.36441e-40	0.4329
429	rs8106922	rs12721046	198	413	0.0463897	0.0685775	0.0265752	0.0420022	0.00215195	0.00470287	0.000706243	0.00399662	0.104882	0.172355	0.445	0.5699
430	rs405509	rs440446	205	426	0.829755	0.781669	0.853886	-0.0722171	0.688494	0.611006	0.729121	-0.118115	0	2.00792e-56	0	0.0135
431	rs405509	rs439401	199	416	0.631521	0.647875	0.625073	0.0228023	0.398818	0.419742	0.390716	0.0290261	0	3.25031e-38	1.13602e-72	0.6629
432	rs405509	rs12721046	203	419	0.0948189	0.132387	0.0695538	0.0628336	0.00899044	0.0175264	0.00483774	0.0126887	0.000825008	0.00764104	0.0440662	0.4036
433	rs440446	rs439401	199	416	0.746903	0.763596	0.738917	0.0246793	0.557864	0.583079	0.545998	0.037081	0	2.11317e-52	0	0.5764
434	rs440446	rs12721046	203	419	-0.251057	-0.29427	-0.226417	-0.0678524	0.0630297	0.0865946	0.0512647	0.0353298	8.377e-19	3.04104e-09	5.58748e-11	0.0388
435	rs439401	rs12721046	197	409	-0.252118	-0.302985	-0.224732	-0.0782524	0.0635639	0.0917996	0.0505045	0.0412951	1.67577e-18	1.8092e-09	1.29723e-10	0.026

## Sheet: FHSO
ID	snp1	snp2	n_case	n_noncase	r_all	r_case	r_noncase	delta_r	r2_all	r2_case	r2_noncase	delta_r2	p_all	p_case	p_noncase	p_delta
1	rs7026	rs1871045	NA
2	rs7026	rs11668536	NA
3	rs7026	rs10402271	NA
4	rs7026	rs4803760	NA
5	rs7026	rs1871046	NA
6	rs7026	rs4803763	NA
7	rs7026	rs440277	NA
8	rs7026	rs3852856	NA
9	rs7026	rs377702	NA
10	rs7026	rs8105340	NA
11	rs7026	rs12610605	NA
12	rs7026	rs4803766	NA
13	rs7026	rs17561351	NA
14	rs7026	rs8104483	NA
15	rs7026	rs4081918	NA
16	rs7026	rs519113	NA
17	rs7026	rs2075642	NA
18	rs7026	rs387976	NA
19	rs7026	rs11667640	NA
20	rs7026	rs6859	NA
21	rs7026	rs11673139	NA
22	rs7026	rs283813	NA
23	rs7026	rs157580	NA
24	rs7026	rs2075650	NA
25	rs7026	rs8106922	NA
26	rs7026	rs405509	NA
27	rs7026	rs440446	NA
28	rs7026	rs439401	NA
29	rs7026	rs12721046	NA
30	rs1871045	rs11668536	NA
31	rs1871045	rs10402271	103	2901	-0.537615	-0.596087	-0.535496	-0.0605914	0.28903	0.35532	0.286756	0.0685642	0	1.17396e-17	0	0.1141
32	rs1871045	rs4803760	NA
33	rs1871045	rs1871046	98	2775	0.873227	0.890271	0.872653	0.0176183	0.762526	0.792582	0.761523	0.0310597	0	1.17638e-35	0	0.648
34	rs1871045	rs4803763	103	2901	0.434612	0.469908	0.4335	0.0364085	0.188888	0.220814	0.187922	0.0328917	0	1.53607e-11	0	0.4426
35	rs1871045	rs440277	NA
36	rs1871045	rs3852856	102	2900	0.302537	0.218947	0.304767	-0.0858198	0.0915286	0.0479378	0.0928828	-0.044945	0	0.00176486	0	0.1676
37	rs1871045	rs377702	102	2873	-0.131957	0.109261	-0.137727	0.246988	0.0174125	0.0119381	0.0189687	-0.00703065	2.47025e-24	0.118626	1.62766e-25	0.0109
38	rs1871045	rs8105340	102	2891	-0.180764	-0.132523	-0.18169	0.0491665	0.0326756	0.0175624	0.0330112	-0.0154487	1.90933e-44	0.0583831	2.0527e-43	0.523
39	rs1871045	rs12610605	103	2901	-0.322302	-0.385272	-0.320264	-0.065008	0.103878	0.148435	0.102569	0.0458655	0	3.20788e-08	0	0.4502
40	rs1871045	rs4803766	103	2897	0.372797	0.241487	0.376489	-0.135002	0.138977	0.0583161	0.141744	-0.0834277	0	0.000528274	0	0.0834
41	rs1871045	rs17561351	103	2897	0.150136	0.117827	0.151047	-0.0332195	0.0225409	0.0138833	0.0228152	-0.00893186	2.91817e-31	0.0908098	1.35893e-30	0.7147
42	rs1871045	rs8104483	103	2884	-0.205574	-0.121699	-0.208277	0.0865787	0.0422605	0.0148106	0.0433795	-0.0285689	7.53793e-57	0.0806885	2.33359e-56	0.2943
43	rs1871045	rs4081918	103	2901	0.0717063	0.0410712	0.0724836	-0.0314124	0.00514186	0.00168685	0.00525388	-0.00356703	2.72754e-08	0.555537	3.36804e-08	0.7429
44	rs1871045	rs519113	103	2901	-0.126545	-0.0119843	-0.130034	0.118049	0.0160137	0.000143624	0.0169087	-0.0167651	1.0331e-22	0.863431	3.9688e-23	0.2202
45	rs1871045	rs2075642	103	2901	0.303426	0.271576	0.304335	-0.0327597	0.0920676	0.0737533	0.09262	-0.0188667	0	9.70534e-05	0	0.6069
46	rs1871045	rs387976	103	2901	0.0758973	0.220445	0.0713667	0.149078	0.00576042	0.048596	0.0050932	0.0435028	4.03126e-09	0.00155626	5.44712e-08	0.1288
47	rs1871045	rs11667640	100	2802	0.156991	0.139918	0.157369	-0.0174508	0.0246464	0.019577	0.024765	-0.00518791	5.73769e-33	0.0478453	4.9135e-32	0.8427
48	rs1871045	rs6859	102	2878	0.102105	0.195099	0.099395	0.0957045	0.0104255	0.0380638	0.00987936	0.0281844	3.20588e-15	0.00532679	4.66637e-14	0.3427
49	rs1871045	rs11673139	103	2901	-0.27496	-0.338714	-0.272706	-0.0660077	0.0756034	0.114727	0.0743688	0.0403585	0	1.16522e-06	7.71119e-96	0.4018
50	rs1871045	rs283813	103	2895	-0.131426	-0.0971348	-0.132178	0.0350431	0.0172725	0.00943517	0.017471	-0.00803584	2.51853e-24	0.163273	8.49676e-24	0.7152
51	rs1871045	rs157580	103	2899	0.365157	0.370326	0.364918	0.005408	0.13334	0.137141	0.133165	0.0039762	0	1.06553e-07	0	0.9517
52	rs1871045	rs2075650	103	2901	-0.103836	-0.0905387	-0.103524	0.0129856	0.010782	0.00819725	0.0107173	-0.00252003	8.38301e-16	0.193781	3.13188e-15	0.8941
53	rs1871045	rs8106922	103	2899	-0.347445	-0.264584	-0.350623	0.0860392	0.120718	0.0700047	0.122937	-0.0529319	0	0.000146166	0	0.2633
54	rs1871045	rs405509	103	2897	-0.331136	-0.242083	-0.33514	0.0930575	0.109651	0.0586042	0.112319	-0.0537149	0	0.000511722	0	0.2853
55	rs1871045	rs440446	103	2898	-0.378634	-0.361202	-0.379116	0.0179132	0.143364	0.130467	0.143729	-0.0132615	0	2.16911e-07	0	0.8363
56	rs1871045	rs439401	101	2883	-0.189777	-0.206953	-0.189028	-0.0179252	0.0360152	0.0428297	0.0357316	0.00709804	1.14931e-48	0.00326775	1.01005e-46	0.8593
57	rs1871045	rs12721046	99	2840	0.0856024	0.130427	0.083228	0.0471994	0.00732781	0.0170113	0.0069269	0.0100844	5.27386e-11	0.0664648	3.55196e-10	0.6183
58	rs11668536	rs10402271	NA
59	rs11668536	rs4803760	NA
60	rs11668536	rs1871046	NA
61	rs11668536	rs4803763	NA
62	rs11668536	rs440277	NA
63	rs11668536	rs3852856	NA
64	rs11668536	rs377702	NA
65	rs11668536	rs8105340	NA
66	rs11668536	rs12610605	NA
67	rs11668536	rs4803766	NA
68	rs11668536	rs17561351	NA
69	rs11668536	rs8104483	NA
70	rs11668536	rs4081918	NA
71	rs11668536	rs519113	NA
72	rs11668536	rs2075642	NA
73	rs11668536	rs387976	NA
74	rs11668536	rs11667640	NA
75	rs11668536	rs6859	NA
76	rs11668536	rs11673139	NA
77	rs11668536	rs283813	NA
78	rs11668536	rs157580	NA
79	rs11668536	rs2075650	NA
80	rs11668536	rs8106922	NA
81	rs11668536	rs405509	NA
82	rs11668536	rs440446	NA
83	rs11668536	rs439401	NA
84	rs11668536	rs12721046	NA
85	rs10402271	rs4803760	NA
86	rs10402271	rs1871046	98	2790	-0.535642	-0.541553	-0.535593	-0.00596028	0.286913	0.293279	0.286859	0.00642009	0	3.40954e-14	0	0.8917
87	rs10402271	rs4803763	103	2918	-0.803484	-0.739299	-0.8061	0.0668007	0.645587	0.546563	0.649797	-0.103234	0	2.65076e-26	0	0.1479
88	rs10402271	rs440277	NA
89	rs10402271	rs3852856	102	2917	-0.566211	-0.366299	-0.573792	0.207493	0.320595	0.134175	0.329238	-0.195063	0	1.67872e-07	0	0.0031
90	rs10402271	rs377702	102	2890	0.12929	-0.0520259	0.135699	-0.187725	0.0167158	0.0027067	0.0184143	-0.0157077	1.50293e-23	0.457434	5.92048e-25	0.0545
91	rs10402271	rs8105340	102	2908	-0.0933473	-0.207841	-0.0886326	-0.119208	0.00871371	0.0431978	0.00785574	0.0353421	4.39879e-13	0.00299198	1.38602e-11	0.236
92	rs10402271	rs12610605	103	2918	0.26917	0.217538	0.271609	-0.0540715	0.0724527	0.0473226	0.0737715	-0.0264489	3.32776e-97	0.00179474	1.24587e-95	0.3343
93	rs10402271	rs4803766	103	2914	-0.337628	-0.128482	-0.34562	0.217137	0.113992	0.0165077	0.119453	-0.102945	0	0.0651732	0	0.0114
94	rs10402271	rs17561351	103	2914	-0.0245261	-0.033544	-0.0235939	-0.00995007	0.000601512	0.0011252	0.000556672	0.000568526	0.056763	0.630199	0.0716729	0.9105
95	rs10402271	rs8104483	103	2900	0.482161	0.347298	0.488239	-0.140941	0.232479	0.120616	0.238378	-0.117762	0	6.20692e-07	0	0.0726
96	rs10402271	rs4081918	103	2918	0.0291458	0.080398	0.0279305	0.0524675	0.00084948	0.00646383	0.00078011	0.00568372	0.0234811	0.24853	0.0328664	0.5914
97	rs10402271	rs519113	103	2918	-0.160571	-0.28929	-0.154467	-0.134823	0.0257832	0.0836888	0.0238601	0.0598287	9.4454e-36	3.29444e-05	3.88791e-32	0.1469
98	rs10402271	rs2075642	103	2918	-0.568581	-0.43536	-0.573768	0.138409	0.323284	0.189538	0.32921	-0.139672	0	4.14187e-10	0	0.0371
99	rs10402271	rs387976	103	2918	-0.352112	-0.385837	-0.35189	-0.0339474	0.123983	0.14887	0.123826	0.0250439	0	3.06285e-08	0	0.625
100	rs10402271	rs11667640	100	2802	-0.140472	-0.163215	-0.139336	-0.0238791	0.0197323	0.0266392	0.0194145	0.00722466	9.99244e-27	0.0209874	1.79602e-25	0.6144
101	rs10402271	rs6859	102	2895	0.0835635	0.00784055	0.0877981	-0.0799576	0.00698281	6.14743e-05	0.00770851	-0.00764704	9.83022e-11	0.910835	2.3774e-11	0.4126
102	rs10402271	rs11673139	103	2918	0.117313	0.193797	0.114574	0.0792235	0.0137623	0.0375574	0.0131271	0.0244302	7.59876e-20	0.00541061	2.08288e-18	0.3404
103	rs10402271	rs283813	103	2912	0.0880601	-0.107051	0.0885118	-0.195562	0.00775443	0.0114598	0.00783434	0.00362549	8.02662e-12	0.124424	1.4304e-11	0.0317
104	rs10402271	rs157580	103	2916	-0.328253	-0.275014	-0.32972	0.0547059	0.10775	0.075633	0.108716	-0.0330826	0	7.90703e-05	0	0.4879
105	rs10402271	rs2075650	103	2918	0.237702	0.214454	0.236977	-0.0225234	0.0565019	0.0459903	0.0561581	-0.0101677	3.18635e-76	0.00208403	2.98764e-73	0.8065
106	rs10402271	rs8106922	103	2916	0.209777	0.0224187	0.219599	-0.197181	0.0440062	0.000502596	0.0482238	-0.0477212	9.77478e-60	0.747628	4.02819e-63	0.0341
107	rs10402271	rs405509	103	2914	0.129602	0.00497307	0.137892	-0.132919	0.0167967	2.47314e-05	0.0190141	-0.0189894	7.70305e-24	0.943098	6.4976e-26	0.1662
108	rs10402271	rs440446	103	2915	0.250691	0.170939	0.253614	-0.0826747	0.0628457	0.0292201	0.0643199	-0.0350998	1.73555e-84	0.0141499	1.53743e-83	0.3499
109	rs10402271	rs439401	101	2900	0.209073	0.260428	0.206115	0.0543135	0.0437116	0.0678229	0.0424833	0.0253396	5.25731e-59	0.00021443	1.57984e-55	0.5584
110	rs10402271	rs12721046	99	2857	-0.217648	-0.260523	-0.214026	-0.0464972	0.0473708	0.0678721	0.045807	0.0220652	7.29979e-63	0.000246489	7.16203e-59	0.6362
111	rs4803760	rs1871046	NA
112	rs4803760	rs4803763	NA
113	rs4803760	rs440277	NA
114	rs4803760	rs3852856	NA
115	rs4803760	rs377702	NA
116	rs4803760	rs8105340	NA
117	rs4803760	rs12610605	NA
118	rs4803760	rs4803766	NA
119	rs4803760	rs17561351	NA
120	rs4803760	rs8104483	NA
121	rs4803760	rs4081918	NA
122	rs4803760	rs519113	NA
123	rs4803760	rs2075642	NA
124	rs4803760	rs387976	NA
125	rs4803760	rs11667640	NA
126	rs4803760	rs6859	NA
127	rs4803760	rs11673139	NA
128	rs4803760	rs283813	NA
129	rs4803760	rs157580	NA
130	rs4803760	rs2075650	NA
131	rs4803760	rs8106922	NA
132	rs4803760	rs405509	NA
133	rs4803760	rs440446	NA
134	rs4803760	rs439401	NA
135	rs4803760	rs12721046	NA
136	rs1871046	rs4803763	98	2790	0.48539	0.475867	0.485699	-0.00983165	0.235603	0.22645	0.235903	-0.00945378	0	2.69867e-11	0	0.8074
137	rs1871046	rs440277	NA
138	rs1871046	rs3852856	97	2789	0.33455	0.257973	0.336527	-0.0785546	0.111924	0.0665499	0.113251	-0.0467007	0	0.000326713	0	0.1838
139	rs1871046	rs377702	97	2764	-0.0887605	0.204826	-0.0965601	0.301386	0.00787833	0.0419537	0.00932385	0.0326298	1.89167e-11	0.00433229	7.00728e-13	0.003
140	rs1871046	rs8105340	97	2783	-0.195659	-0.194868	-0.195518	0.000650008	0.0382823	0.0379735	0.0382272	-0.000253754	7.01525e-50	0.0066437	3.41145e-48	0.9947
141	rs1871046	rs12610605	98	2790	-0.463344	-0.544539	-0.460478	-0.0840611	0.214688	0.296522	0.21204	0.0844828	0	2.46807e-14	0	0.2197
142	rs1871046	rs4803766	98	2787	0.434717	0.318491	0.437977	-0.119486	0.188979	0.101436	0.191824	-0.0903873	0	8.23917e-06	0	0.0982
143	rs1871046	rs17561351	98	2787	0.113298	0.152134	0.11221	0.0399236	0.0128367	0.0231447	0.0125911	0.0105536	7.54876e-18	0.0331822	5.4055e-17	0.6671
144	rs1871046	rs8104483	98	2772	-0.26294	-0.157442	-0.265898	0.108456	0.0691403	0.024788	0.0707017	-0.0459138	2.65083e-88	0.0275112	3.08281e-87	0.1604
145	rs1871046	rs4081918	98	2790	0.0257069	0.0492749	0.0250163	0.0242585	0.000660859	0.00242801	0.000625816	0.0018022	0.0507314	0.49029	0.061664	0.8019
146	rs1871046	rs519113	98	2790	-0.162982	-0.0485955	-0.166124	0.117528	0.0265654	0.00236152	0.0275971	-0.0252356	3.06752e-35	0.496291	2.3254e-35	0.211
147	rs1871046	rs2075642	98	2790	0.339754	0.310274	0.340554	-0.0302801	0.115433	0.0962698	0.115977	-0.0197072	0	1.40019e-05	0	0.6022
148	rs1871046	rs387976	98	2790	0.182901	0.308911	0.178504	0.130408	0.0334527	0.0954263	0.0318636	0.0635627	6.29412e-44	1.52698e-05	1.46573e-40	0.168
149	rs1871046	rs11667640	95	2679	0.1081	0.187143	0.105788	0.0813557	0.0116856	0.0350226	0.011191	0.0238316	8.15755e-16	0.00989168	9.67331e-15	0.3894
150	rs1871046	rs6859	97	2768	0.150073	0.365183	0.143764	0.221419	0.0225216	0.133358	0.0206681	0.11269	6.61633e-30	3.6491e-07	1.05521e-26	0.0254
151	rs1871046	rs11673139	98	2790	-0.255122	-0.351096	-0.251916	-0.0991802	0.0650872	0.123269	0.0634618	0.0598069	9.50864e-84	8.86237e-07	5.37798e-79	0.2159
152	rs1871046	rs283813	98	2784	-0.0906232	-0.0809111	-0.0910054	0.0100943	0.00821261	0.00654661	0.00828198	-0.00173538	5.97593e-12	0.257317	1.11563e-11	0.921
153	rs1871046	rs157580	98	2788	0.44598	0.458982	0.445777	0.0132054	0.198898	0.210665	0.198717	0.0119477	0	1.31219e-10	0	0.8682
154	rs1871046	rs2075650	98	2790	-0.136931	-0.2473	-0.133201	-0.114099	0.0187503	0.0611572	0.0177425	0.0434147	2.30799e-25	0.000535783	2.52089e-23	0.2286
155	rs1871046	rs8106922	98	2789	-0.386909	-0.294571	-0.389993	0.0954217	0.149699	0.0867722	0.152094	-0.0653223	0	3.72353e-05	0	0.2062
156	rs1871046	rs405509	98	2789	-0.398015	-0.245411	-0.403508	0.158097	0.158416	0.0602264	0.162819	-0.102592	0	0.000590917	0	0.0551
157	rs1871046	rs440446	98	2788	-0.457271	-0.440216	-0.45796	0.0177445	0.209097	0.19379	0.209728	-0.0159377	0	7.13694e-10	0	0.8218
158	rs1871046	rs439401	96	2772	-0.26751	-0.320039	-0.2658	-0.0542385	0.0715615	0.102425	0.0706498	0.031775	2.88608e-91	9.22491e-06	3.56164e-87	0.5669
159	rs1871046	rs12721046	95	2733	0.111959	0.257173	0.10654	0.150633	0.012535	0.0661379	0.0113507	0.0547872	3.76209e-17	0.000392785	3.36052e-15	0.1123
160	rs4803763	rs440277	NA
161	rs4803763	rs3852856	102	2917	0.637059	0.390387	0.645203	-0.254816	0.405844	0.152402	0.416286	-0.263885	0	2.46346e-08	0	0.0005
162	rs4803763	rs377702	102	2890	-0.15011	-0.031944	-0.153691	0.121747	0.0225334	0.00102042	0.023621	-0.0226005	3.5787e-31	0.64821	1.52857e-31	0.201
163	rs4803763	rs8105340	102	2908	0.0853745	0.133592	0.0834823	0.0501094	0.00728876	0.0178467	0.0069693	0.0108774	3.49438e-11	0.056382	1.93281e-10	0.6473
164	rs4803763	rs12610605	103	2918	-0.269471	-0.232543	-0.270301	0.0377582	0.0726148	0.0540761	0.0730626	-0.0189865	2.03698e-97	0.000845003	9.90549e-95	0.3447
165	rs4803763	rs4803766	103	2914	0.348983	0.162829	0.355013	-0.192185	0.121789	0.0265132	0.126035	-0.0995213	0	0.0194374	0	0.02
166	rs4803763	rs17561351	103	2914	0.00580681	-0.0449573	0.00767551	-0.0526328	3.37144e-05	0.00202116	5.89134e-05	0.00196224	0.651964	0.51876	0.557903	0.6146
167	rs4803763	rs8104483	103	2900	-0.483351	-0.32702	-0.48908	0.162059	0.233628	0.106942	0.239199	-0.132256	0	2.68405e-06	0	0.0388
168	rs4803763	rs4081918	103	2918	0.0500771	-0.0321254	0.0527709	-0.0848964	0.00250773	0.00103204	0.00278477	-0.00175273	9.92072e-05	0.644737	5.54529e-05	0.4083
169	rs4803763	rs519113	103	2918	0.132856	0.193375	0.130173	0.0632023	0.0176503	0.0373939	0.0169449	0.0204489	5.33078e-25	0.00551248	2.6683e-23	0.5311
170	rs4803763	rs2075642	103	2918	0.563682	0.383298	0.569901	-0.186603	0.317738	0.146917	0.324787	-0.17787	0	3.76875e-08	0	0.0118
171	rs4803763	rs387976	103	2918	0.336003	0.3239	0.336823	-0.0129229	0.112898	0.104911	0.11345	-0.00853849	0	3.33808e-06	0	0.8368
172	rs4803763	rs11667640	100	2802	0.0933492	0.12724	0.0930498	0.0341897	0.0087142	0.0161899	0.00865827	0.00753163	1.14566e-12	0.0719493	3.26783e-12	0.6995
173	rs4803763	rs6859	102	2895	-0.109286	0.00257577	-0.113469	0.116045	0.0119435	6.63457e-06	0.0128753	-0.0128686	2.65024e-17	0.970653	5.91891e-18	0.2331
174	rs4803763	rs11673139	103	2918	-0.0694254	-0.127834	-0.0668833	-0.060951	0.0048198	0.0163416	0.00447337	0.0118682	6.7988e-08	0.0665403	3.23079e-07	0.5484
175	rs4803763	rs283813	103	2912	-0.0901162	-0.0711666	-0.0905775	0.019411	0.008121	0.00506468	0.00820429	-0.00313961	2.59953e-12	0.30705	4.76397e-12	0.8695
176	rs4803763	rs157580	103	2916	0.280685	0.244026	0.281848	-0.0378227	0.0787839	0.0595485	0.0794385	-0.01989	0	0.000461041	0	0.6464
177	rs4803763	rs2075650	103	2918	-0.291386	-0.299272	-0.292632	-0.00663931	0.0849056	0.0895636	0.0856338	0.00392983	0	1.74412e-05	0	0.9431
178	rs4803763	rs8106922	103	2916	-0.128803	0.065401	-0.136918	0.202319	0.01659	0.00427729	0.0187465	-0.0144693	1.39821e-23	0.347894	1.37406e-25	0.0453
179	rs4803763	rs405509	103	2914	-0.059946	0.106678	-0.0672607	0.173938	0.00359351	0.0113801	0.00452401	0.00685612	3.21584e-06	0.125742	2.82483e-07	0.083
180	rs4803763	rs440446	103	2915	-0.207502	-0.119706	-0.210667	0.0909611	0.0430569	0.0143295	0.0443805	-0.030051	1.81192e-58	0.0857781	3.23224e-58	0.3146
181	rs4803763	rs439401	101	2900	-0.164835	-0.222166	-0.162394	-0.0597717	0.0271708	0.0493578	0.0263719	0.0229858	2.40427e-37	0.00159088	3.91412e-35	0.5425
182	rs4803763	rs12721046	99	2857	0.2212	0.281088	0.219759	0.0613283	0.0489291	0.0790102	0.0482941	0.0307161	7.17606e-65	7.64539e-05	5.72248e-62	0.5611
183	rs440277	rs3852856	NA
184	rs440277	rs377702	NA
185	rs440277	rs8105340	NA
186	rs440277	rs12610605	NA
187	rs440277	rs4803766	NA
188	rs440277	rs17561351	NA
189	rs440277	rs8104483	NA
190	rs440277	rs4081918	NA
191	rs440277	rs519113	NA
192	rs440277	rs2075642	NA
193	rs440277	rs387976	NA
194	rs440277	rs11667640	NA
195	rs440277	rs6859	NA
196	rs440277	rs11673139	NA
197	rs440277	rs283813	NA
198	rs440277	rs157580	NA
199	rs440277	rs2075650	NA
200	rs440277	rs8106922	NA
201	rs440277	rs405509	NA
202	rs440277	rs440446	NA
203	rs440277	rs439401	NA
204	rs440277	rs12721046	NA
205	rs3852856	rs377702	101	2889	-0.395812	-0.379892	-0.396353	0.0164608	0.156667	0.144318	0.157095	-0.0127776	0	6.69107e-08	0	0.646
206	rs3852856	rs8105340	101	2907	0.0950811	0.204284	0.0879853	0.116299	0.00904177	0.041732	0.00774142	0.0339906	1.63956e-13	0.00369108	1.9617e-11	0.1742
207	rs3852856	rs12610605	102	2917	-0.236143	-0.23261	-0.236214	0.00360414	0.0557633	0.0541073	0.055797	-0.00168971	3.34051e-75	0.000892684	9.09108e-73	0.9138
208	rs3852856	rs4803766	102	2913	0.533397	0.524509	0.533745	-0.00923629	0.284513	0.27511	0.284884	-0.00977435	0	6.80966e-14	0	0.8625
209	rs3852856	rs17561351	102	2913	0.135793	-0.0146874	0.136683	-0.15137	0.0184397	0.00021572	0.0186822	-0.0184665	5.37296e-26	0.833841	1.75695e-25	0.0323
210	rs3852856	rs8104483	102	2899	-0.69	-0.800577	-0.686238	-0.114339	0.4761	0.640924	0.470923	0.170001	0	2.81049e-30	0	0.0592
211	rs3852856	rs4081918	102	2917	0.164845	0.0257638	0.165998	-0.140234	0.027174	0.000663775	0.0275552	-0.0268915	1.45572e-37	0.712887	7.73061e-37	0.0372
212	rs3852856	rs519113	102	2917	0.206514	0.258641	0.204401	0.0542401	0.0426479	0.0668952	0.0417798	0.0251155	5.99324e-58	0.000220637	6.00546e-55	0.49
213	rs3852856	rs2075642	102	2917	0.837685	0.909398	0.835299	0.0740989	0.701716	0.827004	0.697724	0.12928	0	1.41635e-38	0	0.133
214	rs3852856	rs387976	102	2917	0.2701	0.370703	0.265481	0.105222	0.0729541	0.137421	0.0704803	0.0669404	8.43875e-98	1.19214e-07	2.02661e-91	0.1273
215	rs3852856	rs11667640	99	2801	0.115551	0.0833855	0.116503	-0.0331177	0.013352	0.00695315	0.013573	-0.00661986	1.36722e-18	0.24066	2.78542e-18	0.2744
216	rs3852856	rs6859	101	2894	-0.356377	-0.460902	-0.352667	-0.108235	0.127005	0.21243	0.124374	0.0880565	0	5.72891e-11	0	0.0773
217	rs3852856	rs11673139	102	2917	-0.151126	-0.151231	-0.151328	9.66612e-05	0.0228391	0.0228709	0.0229002	-2.92458e-05	7.6544e-32	0.0307714	6.6842e-31	0.996
218	rs3852856	rs283813	102	2911	-0.0586908	-0.0982213	-0.0574196	-0.0408018	0.00344397	0.00964743	0.00329701	0.00635042	5.22403e-06	0.160652	1.18012e-05	0.7225
219	rs3852856	rs157580	102	2915	0.227167	0.174462	0.229167	-0.0547045	0.0516047	0.0304371	0.0525175	-0.0220804	1.09129e-69	0.012709	1.48631e-68	0.5332
220	rs3852856	rs2075650	102	2917	0.0908972	0.242901	0.0816653	0.161236	0.00826261	0.0590008	0.00666922	0.0523316	1.62643e-12	0.000521783	4.4421e-10	0.0526
221	rs3852856	rs8106922	102	2915	-0.290247	-0.346099	-0.288057	-0.0580429	0.084243	0.119785	0.0829766	0.0368083	0	7.68156e-07	0	0.5221
222	rs3852856	rs405509	102	2913	-0.239687	-0.282854	-0.237858	-0.0449962	0.0574499	0.0800064	0.0565763	0.0234301	2.54749e-77	5.34597e-05	1.1667e-73	0.6027
223	rs3852856	rs440446	102	2914	-0.238311	-0.153238	-0.241517	0.0882782	0.0567922	0.023482	0.0583303	-0.0348483	1.75807e-76	0.0286199	6.54637e-76	0.2764
224	rs3852856	rs439401	100	2899	-0.168497	-0.190909	-0.168087	-0.0228222	0.0283909	0.0364463	0.0282533	0.00819309	6.39922e-39	0.00693677	1.66243e-37	0.8174
225	rs3852856	rs12721046	98	2856	-0.0177491	-0.158778	-0.00956249	-0.149216	0.000315042	0.0252106	9.14412e-05	0.0251191	0.172479	0.0262227	0.469857	0.178
226	rs377702	rs8105340	101	2880	0.274967	0.320941	0.2733	0.0476411	0.0756067	0.103003	0.0746927	0.0283103	0	5.08078e-06	1.4484e-95	0.142
227	rs377702	rs12610605	102	2890	-0.352106	-0.333598	-0.353054	0.0194562	0.123979	0.111288	0.124647	-0.0133597	0	1.89105e-06	0	0.5901
228	rs377702	rs4803766	102	2886	-0.672301	-0.677872	-0.672106	-0.00576612	0.451988	0.459511	0.451727	0.00778414	0	3.59776e-22	0	0.8901
229	rs377702	rs17561351	102	2886	0.202603	0.174945	0.203515	-0.0285698	0.0410481	0.0306057	0.0414182	-0.0108125	2.74421e-55	0.0124646	6.28664e-54	0.3553
230	rs377702	rs8104483	102	2872	0.47896	0.456511	0.479805	-0.0232943	0.229403	0.208402	0.230213	-0.0218108	0	7.01758e-11	0	0.5674
231	rs377702	rs4081918	102	2890	0.243139	0.209165	0.244263	-0.0350986	0.0591164	0.0437499	0.0596646	-0.0159147	6.45647e-79	0.00281297	5.57438e-77	0.2787
232	rs377702	rs519113	102	2890	0.399433	0.40993	0.399114	0.0108158	0.159546	0.168042	0.159292	0.00875048	0	4.77104e-09	0	0.7956
233	rs377702	rs2075642	102	2890	-0.376271	-0.404081	-0.375427	-0.028654	0.14158	0.163281	0.140945	0.022336	0	7.86039e-09	0	0.5088
234	rs377702	rs387976	102	2890	0.525689	0.534802	0.525464	0.00933788	0.276349	0.286013	0.276112	0.00990064	0	2.19768e-14	0	0.8353
235	rs377702	rs11667640	99	2774	0.190012	0.161955	0.19093	-0.028975	0.0361046	0.0262295	0.0364543	-0.0102249	4.92781e-47	0.0226723	6.74716e-46	0.3622
236	rs377702	rs6859	101	2867	0.634993	0.628458	0.635464	-0.00700553	0.403216	0.39496	0.403814	-0.00885445	0	4.18118e-19	0	0.906
237	rs377702	rs11673139	102	2890	-0.229368	-0.246941	-0.228426	-0.0185149	0.0526095	0.0609797	0.0521784	0.00880135	1.95138e-70	0.000420267	1.48306e-67	0.6169
238	rs377702	rs283813	102	2884	0.0122865	0.103944	0.00995111	0.0939928	0.000150938	0.0108043	9.90245e-05	0.0107053	0.342407	0.137645	0.449793	0.3734
239	rs377702	rs157580	102	2888	0.234125	0.377273	0.229713	0.14756	0.0548144	0.142335	0.0527679	0.089567	2.91162e-73	7.10333e-08	2.98358e-68	0.1054
240	rs377702	rs2075650	102	2890	-0.244418	-0.30695	-0.243374	-0.0635762	0.05974	0.0942184	0.0592308	0.0349875	9.94013e-80	1.16453e-05	1.9596e-76	0.5008
241	rs377702	rs8106922	102	2888	-0.0877327	-0.0906418	-0.0877368	-0.00290496	0.00769706	0.00821593	0.00769775	0.000518182	1.1655e-11	0.19545	2.59316e-11	0.979
242	rs377702	rs405509	102	2886	-0.0140346	-0.106403	-0.0110973	-0.0953056	0.000196983	0.0113216	0.000123149	0.0111984	0.277933	0.128577	0.399173	0.3803
243	rs377702	rs440446	102	2887	-0.112975	-0.323341	-0.105643	-0.217698	0.0127621	0.104549	0.0111604	0.0933889	2.44691e-18	3.87024e-06	9.94988e-16	0.034
244	rs377702	rs439401	100	2872	-0.109871	-0.206902	-0.106769	-0.100133	0.0120716	0.0428083	0.0113996	0.0314087	2.43847e-17	0.00343317	5.87317e-16	0.3308
245	rs377702	rs12721046	98	2829	0.164546	0.194191	0.164702	0.0294889	0.0270756	0.0377101	0.0271267	0.0105834	2.40615e-36	0.00655444	3.00392e-35	0.7667
246	rs8105340	rs12610605	102	2908	0.162017	0.201825	0.160808	0.0410174	0.0262495	0.0407335	0.0258592	0.0148743	3.06056e-36	0.00394353	1.41949e-34	0.2362
247	rs8105340	rs4803766	102	2904	-0.404302	-0.476731	-0.40166	-0.0750709	0.16346	0.227273	0.161331	0.0659416	0	9.82219e-12	0	0.1035
248	rs8105340	rs17561351	102	2904	-0.094499	-0.094272	-0.0943842	0.000112182	0.00893007	0.00888721	0.00890837	-2.11638e-05	2.35045e-13	0.17815	6.33648e-13	0.998
249	rs8105340	rs8104483	102	2890	-0.168627	-0.246	-0.164645	-0.0813556	0.0284347	0.0605161	0.0271078	0.0334083	6.84999e-39	0.000442103	6.00306e-36	0.1834
250	rs8105340	rs4081918	102	2908	-0.114662	-0.112713	-0.11457	0.00185723	0.0131473	0.0127042	0.0131263	-0.000422116	5.76697e-19	0.107429	2.38508e-18	0.9374
251	rs8105340	rs519113	102	2908	0.597463	0.791808	0.590218	0.20159	0.356962	0.626959	0.348357	0.278602	0	1.18062e-29	0	0.0047
252	rs8105340	rs2075642	102	2908	0.116229	0.217747	0.110922	0.106825	0.013509	0.0474138	0.0123037	0.0351101	1.9155e-19	0.00187056	2.69205e-17	0.1129
253	rs8105340	rs387976	102	2908	0.430622	0.508184	0.427398	0.0807857	0.185435	0.258251	0.182669	0.0755817	0	3.91939e-13	0	0.2076
254	rs8105340	rs11667640	99	2792	-0.0875481	-0.0318509	-0.0875228	0.055672	0.00766468	0.00101448	0.00766024	-0.00664577	2.79257e-11	0.654022	6.14182e-11	0.25
255	rs8105340	rs6859	101	2885	-0.293859	-0.329408	-0.292174	-0.0372338	0.086353	0.10851	0.0853657	0.0231439	0	2.84414e-06	0	0.6212
256	rs8105340	rs11673139	102	2908	0.113302	0.133061	0.112591	0.0204705	0.0128373	0.0177053	0.0126767	0.00502861	1.48317e-18	0.0573683	8.96802e-18	0.4236
257	rs8105340	rs283813	102	2902	0.051729	0.0838886	0.0485977	0.0352909	0.00267586	0.0070373	0.00236174	0.00467556	6.08316e-05	0.230851	0.000213597	0.6582
258	rs8105340	rs157580	102	2906	-0.148243	-0.175559	-0.14679	-0.0287695	0.021976	0.030821	0.0215472	0.00927381	1.34773e-30	0.0121593	4.52713e-29	0.7686
259	rs8105340	rs2075650	102	2908	0.092306	0.354935	0.0770649	0.27787	0.0085203	0.125979	0.005939	0.12004	7.95907e-13	3.98895e-07	4.17324e-09	0.0075
260	rs8105340	rs8106922	102	2906	0.113457	-0.0453674	0.120857	-0.166225	0.012873	0.0020582	0.0146065	-0.0125483	1.36532e-18	0.517	3.14957e-20	0.1118
261	rs8105340	rs405509	102	2904	0.0554114	-0.147953	0.0663492	-0.214302	0.00307074	0.0218901	0.00440221	0.0174878	1.73391e-05	0.0345845	4.27055e-07	0.0445
262	rs8105340	rs440446	102	2905	0.128911	0.153234	0.127613	0.0256216	0.0166185	0.0234808	0.016285	0.00719577	1.56774e-23	0.028624	2.31133e-22	0.8149
263	rs8105340	rs439401	100	2890	-0.196586	-0.114978	-0.200429	0.0854512	0.0386461	0.01322	0.0401719	-0.0269519	3.425e-52	0.103942	1.98143e-52	0.3863
264	rs8105340	rs12721046	98	2849	-0.0947785	-0.405866	-0.0780675	-0.327799	0.00898315	0.164727	0.00609454	0.158633	3.42727e-13	1.3303e-08	3.79397e-09	0.0016
265	rs12610605	rs4803766	103	2914	-0.402449	-0.421479	-0.401777	-0.0197022	0.161965	0.177645	0.161425	0.01622	0	1.45419e-09	0	0.6158
266	rs12610605	rs17561351	103	2914	0.109427	0.0648028	0.110095	-0.0452925	0.0119747	0.00419941	0.012121	-0.00792158	1.89086e-17	0.352322	4.28499e-17	0.3179
267	rs12610605	rs8104483	103	2900	0.286286	0.284424	0.286336	-0.00191229	0.0819596	0.0808969	0.0819884	-0.00109146	0	4.46017e-05	0	0.9507
268	rs12610605	rs4081918	103	2918	0.137595	0.130481	0.1379	-0.00741884	0.0189328	0.0170254	0.0190165	-0.00199108	1.06946e-26	0.0611014	5.97633e-26	0.8218
269	rs12610605	rs519113	103	2918	0.234671	0.25548	0.234254	0.0212256	0.0550682	0.0652699	0.0548751	0.0103949	2.4546e-74	0.00024558	1.27722e-71	0.5925
270	rs12610605	rs2075642	103	2918	-0.234387	-0.25185	-0.233693	-0.0181575	0.0549372	0.0634287	0.0546124	0.00881628	3.64994e-74	0.000300656	2.75535e-71	0.5474
271	rs12610605	rs387976	103	2918	-0.631058	-0.632032	-0.631019	-0.00101295	0.398234	0.399464	0.398185	0.00127941	0	1.17537e-19	0	0.9819
272	rs12610605	rs11667640	100	2802	0.0960573	0.0107393	0.0973497	-0.0866104	0.00922678	0.000115334	0.00947697	-0.00936164	2.51806e-13	0.879284	3.1555e-13	0.1962
273	rs12610605	rs6859	102	2895	-0.380339	-0.453878	-0.377803	-0.0760744	0.144657	0.206005	0.142735	0.0632696	0	9.01132e-11	0	0.0824
274	rs12610605	rs11673139	103	2918	0.181376	0.365517	0.174284	0.191233	0.0328972	0.133603	0.030375	0.103228	3.8845e-45	1.55306e-07	1.91332e-40	0.0855
275	rs12610605	rs283813	103	2912	-0.0320211	0.0484289	-0.0346659	0.0830949	0.00102551	0.00234536	0.00120173	0.00114364	0.0128924	0.487001	0.00815618	0.4014
276	rs12610605	rs157580	103	2916	-0.433077	-0.589112	-0.427609	-0.161503	0.187556	0.347053	0.18285	0.164203	0	2.78249e-17	0	0.0215
277	rs12610605	rs2075650	103	2918	0.159423	0.288036	0.155072	0.132965	0.0254158	0.082965	0.0240473	0.0589177	2.88685e-35	3.56346e-05	2.2432e-32	0.0486
278	rs12610605	rs8106922	103	2916	0.308213	0.350458	0.306254	0.0442042	0.0949956	0.122821	0.0937915	0.0290295	0	4.90423e-07	0	0.4723
279	rs12610605	rs405509	103	2914	0.344078	0.331258	0.344648	-0.01339	0.11839	0.109732	0.118782	-0.00905038	0	1.98997e-06	0	0.8453
280	rs12610605	rs440446	103	2915	0.449596	0.581206	0.444825	0.13638	0.202136	0.3378	0.19787	0.139931	0	7.31234e-17	0	0.058
281	rs12610605	rs439401	101	2900	0.165144	0.339383	0.158526	0.180857	0.0272725	0.11518	0.0251303	0.0900501	1.76858e-37	1.41038e-06	1.46784e-33	0.0709
282	rs12610605	rs12721046	99	2857	-0.158562	-0.287864	-0.153625	-0.134239	0.0251419	0.0828657	0.0236008	0.0592649	3.43964e-34	5.10852e-05	3.55233e-31	0.0456
283	rs4803766	rs17561351	103	2910	-0.298642	-0.258982	-0.299963	0.0409805	0.0891869	0.0670718	0.0899776	-0.0229058	0	0.000201528	0	0.3451
284	rs4803766	rs8104483	103	2896	-0.707288	-0.674823	-0.708501	0.0336773	0.500256	0.455387	0.501973	-0.0465866	0	3.47374e-22	0	0.4253
285	rs4803766	rs4081918	103	2914	-0.358007	-0.309607	-0.359641	0.0500334	0.128169	0.0958567	0.129341	-0.0334848	0	8.84243e-06	0	0.275
286	rs4803766	rs519113	103	2914	-0.594593	-0.606166	-0.594233	-0.0119326	0.353542	0.367437	0.353113	0.0143239	0	3.31556e-18	0	0.7949
287	rs4803766	rs2075642	103	2914	0.553893	0.59754	0.552382	0.0451581	0.306797	0.357054	0.305125	0.0519283	0	9.79671e-18	0	0.3666
288	rs4803766	rs387976	103	2914	0.00284041	0.0577928	0.00103117	0.0567617	8.07612e-06	0.00334001	1.0633e-06	0.00333895	0.825286	0.406831	0.937255	0.5603
289	rs4803766	rs11667640	100	2798	-0.281791	-0.242353	-0.283098	0.0407451	0.0794061	0.0587349	0.0801444	-0.0214095	0	0.000609421	1.53854e-99	0.3784
290	rs4803766	rs6859	102	2891	-0.319998	-0.279455	-0.321407	0.041952	0.102399	0.0780949	0.103302	-0.0252073	0	6.56816e-05	0	0.6247
291	rs4803766	rs11673139	103	2914	0.0962247	0.049811	0.0979699	-0.0481589	0.00925906	0.00248114	0.00959811	-0.00711697	7.74573e-14	0.474657	7.48017e-14	0.6239
292	rs4803766	rs283813	103	2908	0.0120493	-0.102718	0.0161354	-0.118853	0.000144879	0.010551	0.000260352	0.0102906	0.350275	0.140407	0.218498	0.2438
293	rs4803766	rs157580	103	2912	0.104677	0.1475	0.103584	0.0439158	0.0109573	0.0217562	0.0107296	0.0110266	4.34644e-16	0.0342581	2.67881e-15	0.6434
294	rs4803766	rs2075650	103	2914	0.0995731	0.136367	0.0988021	0.0375651	0.00991438	0.018596	0.00976186	0.00883416	1.03763e-14	0.0503195	4.60388e-14	0.6956
295	rs4803766	rs8106922	103	2912	-0.148927	-0.252569	-0.145222	-0.107347	0.0221791	0.063791	0.0210895	0.0427015	6.22844e-31	0.000288911	1.52287e-28	0.2746
296	rs4803766	rs405509	103	2910	-0.253904	-0.221641	-0.255497	0.0338558	0.0644672	0.0491247	0.0652786	-0.0161539	1.7738e-86	0.00146693	1.29428e-84	0.7171
297	rs4803766	rs440446	103	2911	-0.215872	-0.199944	-0.216468	0.0165248	0.0466006	0.0399775	0.0468586	-0.00688112	4.75999e-63	0.0041082	2.76897e-61	0.8535
298	rs4803766	rs439401	101	2896	-0.0271945	-0.091691	-0.025383	-0.0663079	0.000739539	0.00840724	0.000644299	0.00776294	0.0352547	0.192515	0.0533865	0.5208
299	rs4803766	rs12721046	99	2853	-0.029536	0.0145417	-0.031619	0.0461608	0.000872486	0.000211462	0.000999762	-0.0007883	0.0232309	0.837869	0.0169201	0.6556
300	rs17561351	rs8104483	103	2897	0.416319	0.383778	0.417263	-0.0334855	0.173322	0.147285	0.174109	-0.0268232	0	3.62426e-08	0	0.5506
301	rs17561351	rs4081918	103	2914	0.826552	0.836486	0.826258	0.0102282	0.683188	0.699708	0.682702	0.0170069	0	3.31127e-33	0	0.889
302	rs17561351	rs519113	103	2914	0.475446	0.358821	0.479022	-0.1202	0.226049	0.128753	0.229462	-0.100709	0	2.60409e-07	0	0.0676
303	rs17561351	rs2075642	103	2914	0.12174	-0.0348805	0.127109	-0.161989	0.0148206	0.00121665	0.0161566	-0.0149399	3.18057e-21	0.616632	2.90925e-22	0.0284
304	rs17561351	rs387976	103	2914	-0.181069	-0.172705	-0.181266	0.00856111	0.032786	0.029827	0.0328574	-0.00303039	6.21241e-45	0.0131832	1.50134e-43	0.8065
305	rs17561351	rs11667640	100	2798	0.858384	0.869103	0.858097	0.0110059	0.736824	0.755339	0.73633	0.0190094	0	1.01286e-34	0	0.9108
306	rs17561351	rs6859	102	2891	0.159986	0.145133	0.160264	-0.0151312	0.0255953	0.0210635	0.0256845	-0.00462101	3.44018e-35	0.0381806	3.67365e-34	0.8415
307	rs17561351	rs11673139	103	2914	-0.672076	-0.462942	-0.678856	0.215914	0.451686	0.214315	0.460845	-0.24653	0	3.04324e-11	0	0.0345
308	rs17561351	rs283813	103	2908	-0.06281	-0.156432	-0.060052	-0.09638	0.00394508	0.024471	0.00360624	0.0208647	1.09281e-06	0.0247539	4.65586e-06	0.4371
309	rs17561351	rs157580	103	2912	0.210003	0.14334	0.212389	-0.0690488	0.0441012	0.0205464	0.045109	-0.0245626	8.74705e-60	0.0396557	4.39285e-59	0.3996
310	rs17561351	rs2075650	103	2914	-0.0765565	-0.134631	-0.0724802	-0.0621511	0.0058609	0.0181256	0.00525338	0.0128722	2.734e-09	0.0533197	3.14375e-08	0.2143
311	rs17561351	rs8106922	103	2912	-0.17824	-0.0732022	-0.182073	0.108871	0.0317692	0.00535856	0.0331505	-0.027792	1.44568e-43	0.29342	6.80038e-44	0.0793
312	rs17561351	rs405509	103	2910	-0.165462	-0.043212	-0.170676	0.127464	0.0273778	0.00186727	0.0291302	-0.0272629	9.24751e-38	0.535121	9.33516e-39	0.1199
313	rs17561351	rs440446	103	2911	-0.227991	-0.193033	-0.22896	0.0359277	0.0519796	0.0372617	0.0524229	-0.0151612	4.1038e-70	0.00559631	2.41862e-68	0.6592
314	rs17561351	rs439401	101	2896	-0.213018	-0.155802	-0.214781	0.0589795	0.0453767	0.0242741	0.0461309	-0.0218568	4.18514e-61	0.0268043	4.64868e-60	0.4901
315	rs17561351	rs12721046	99	2853	0.0843357	0.134053	0.0802122	0.0538404	0.00711231	0.0179701	0.00643399	0.0115361	9.16904e-11	0.0592563	1.3691e-09	0.2328
316	rs8104483	rs4081918	103	2900	0.494816	0.458798	0.495854	-0.0370561	0.244843	0.210495	0.245871	-0.0353757	0	4.54931e-11	0	0.5243
317	rs8104483	rs519113	103	2900	0.0675251	-0.115782	0.0749466	-0.190728	0.00455972	0.0134054	0.005617	0.00778844	1.66662e-07	0.0965565	1.14469e-08	0.0717
318	rs8104483	rs2075642	103	2900	-0.789727	-0.885476	-0.786495	-0.0989801	0.623669	0.784067	0.618575	0.165492	0	5.27269e-37	0	0.0311
319	rs8104483	rs387976	103	2900	-0.433909	-0.450015	-0.43317	-0.0168456	0.188277	0.202514	0.187636	0.0148778	0	1.05442e-10	0	0.7091
320	rs8104483	rs11667640	100	2785	0.397368	0.363242	0.398345	-0.0351033	0.157901	0.131944	0.158679	-0.0267342	0	2.79142e-07	0	0.5581
321	rs8104483	rs6859	102	2877	0.478988	0.490662	0.47848	0.0121819	0.22943	0.240749	0.228943	0.011806	0	2.41664e-12	0	0.8116
322	rs8104483	rs11673139	103	2900	-0.205572	-0.129308	-0.208611	0.0793022	0.0422598	0.0167206	0.0435183	-0.0267977	3.83097e-57	0.0634644	7.7594e-57	0.4121
323	rs8104483	rs283813	103	2894	-0.102978	0.0395999	-0.107748	0.147347	0.0106047	0.00156815	0.0116095	-0.0100414	1.55201e-15	0.569787	2.45822e-16	0.1702
324	rs8104483	rs157580	103	2898	-0.125542	-0.0515677	-0.128927	0.0773593	0.0157606	0.00265923	0.0166222	-0.013963	2.33624e-22	0.459217	9.66479e-23	0.4377
325	rs8104483	rs2075650	103	2900	-0.131082	-0.30698	-0.121338	-0.185642	0.0171825	0.0942368	0.014723	0.0795138	3.03266e-24	1.053e-05	2.44546e-20	0.0248
326	rs8104483	rs8106922	103	2898	0.151601	0.283534	0.14581	0.137724	0.0229828	0.0803916	0.0212606	0.059131	7.50029e-32	4.71179e-05	1.244e-28	0.1712
327	rs8104483	rs405509	103	2896	0.169724	0.249602	0.16589	0.0837122	0.0288061	0.0623011	0.0275194	0.0347817	1.82896e-39	0.000340372	1.53599e-36	0.3758
328	rs8104483	rs440446	103	2897	0.101386	0.0395366	0.104214	-0.0646775	0.010279	0.00156314	0.0108606	-0.00929744	4.05265e-15	0.570404	2.146e-15	0.5114
329	rs8104483	rs439401	101	2883	0.110886	0.101393	0.111823	-0.0104294	0.0122958	0.0102806	0.0125044	-0.00222372	1.0688e-17	0.149565	2.04554e-17	0.9163
330	rs8104483	rs12721046	99	2839	0.0681875	0.233361	0.0594648	0.173896	0.00464942	0.0544571	0.00353606	0.0509211	1.7242e-07	0.00102464	7.43571e-06	0.085
331	rs4081918	rs519113	103	2918	0.443481	0.21533	0.450105	-0.234775	0.196675	0.0463671	0.202594	-0.156227	0	0.00199774	0	0.0081
332	rs4081918	rs2075642	103	2918	0.0375068	-0.178116	0.0442255	-0.222342	0.00140677	0.0317253	0.0019559	0.0297694	0.00355204	0.0105747	0.000728689	0.0143
333	rs4081918	rs387976	103	2918	-0.212177	-0.206466	-0.212118	0.0056524	0.045019	0.0426282	0.0449942	-0.00236601	4.14991e-61	0.00304317	4.68648e-59	0.8785
334	rs4081918	rs11667640	100	2802	0.810952	0.697538	0.813971	-0.116433	0.657644	0.486559	0.662549	-0.17599	0	5.92245e-23	0	0.1504
335	rs4081918	rs6859	102	2895	0.203762	0.183612	0.204137	-0.0205248	0.0415189	0.0337133	0.0416718	-0.00795845	4.59221e-56	0.00872866	2.06868e-54	0.7822
336	rs4081918	rs11673139	103	2918	-0.537642	-0.35697	-0.543591	0.186621	0.289059	0.127428	0.295491	-0.168063	0	2.99942e-07	0	0.0882
337	rs4081918	rs283813	103	2912	-0.170336	-0.102366	-0.171422	0.0690557	0.0290142	0.0104788	0.0293854	-0.0189066	6.12115e-40	0.141771	4.16935e-39	0.5958
338	rs4081918	rs157580	103	2916	0.101994	0.0806242	0.102235	-0.0216108	0.0104019	0.00650026	0.010452	-0.00395172	2.27996e-15	0.247201	5.83654e-15	0.8303
339	rs4081918	rs2075650	103	2918	-0.0929147	-0.160947	-0.0889338	-0.072013	0.00863333	0.0259038	0.00790921	0.0179946	5.10903e-13	0.0208871	1.09081e-11	0.1926
340	rs4081918	rs8106922	103	2916	-0.117926	0.0142705	-0.122279	0.136549	0.0139063	0.000203647	0.0149521	-0.0147484	5.03311e-20	0.837713	9.80547e-21	0.1245
341	rs4081918	rs405509	103	2914	-0.0594553	0.0164393	-0.0630203	0.0794597	0.00353492	0.000270251	0.00397156	-0.00370131	3.86697e-06	0.813473	1.50134e-06	0.4388
342	rs4081918	rs440446	103	2915	-0.12928	-0.113202	-0.129414	0.0162115	0.0167132	0.0128148	0.0167479	-0.00393316	9.76791e-24	0.104214	5.01702e-23	0.8739
343	rs4081918	rs439401	101	2900	-0.140634	-0.0907158	-0.141858	0.0511422	0.0197779	0.00822935	0.0201237	-0.0118943	1.21405e-27	0.197289	3.31025e-27	0.6123
344	rs4081918	rs12721046	99	2857	0.10774	0.160324	0.104969	0.0553555	0.0116079	0.0257039	0.0110184	0.0146854	1.19037e-16	0.024073	2.11015e-15	0.2244
345	rs519113	rs2075642	103	2918	0.280654	0.275526	0.280834	-0.00530852	0.0787666	0.0759144	0.0788678	-0.00295345	0	7.66832e-05	0	0.8636
346	rs519113	rs387976	103	2918	0.375462	0.478052	0.371954	0.106098	0.140972	0.228534	0.138349	0.0901841	0	6.82201e-12	0	0.211
347	rs519113	rs11667640	100	2802	0.465204	0.395912	0.467478	-0.0715666	0.216414	0.156746	0.218536	-0.0617899	0	2.15547e-08	0	0.2734
348	rs519113	rs6859	102	2895	-0.0173235	-0.157969	-0.0121037	-0.145866	0.000300108	0.0249543	0.0001465	0.0248078	0.179852	0.0240547	0.357052	0.1549
349	rs519113	rs11673139	103	2918	-0.290748	-0.169892	-0.295133	0.125241	0.0845342	0.0288632	0.0871036	-0.0582404	0	0.0147522	0	0.1972
350	rs519113	rs283813	103	2912	-0.0278309	0.0450429	-0.0291271	0.07417	0.00077447	0.00202886	0.000848387	0.00118048	0.030693	0.517964	0.0262268	0.4993
351	rs519113	rs157580	103	2916	0.119278	0.0252259	0.122721	-0.0974955	0.0142273	0.000636347	0.0150605	-0.0144242	1.88853e-20	0.717307	7.12173e-21	0.34
352	rs519113	rs2075650	103	2918	-0.0201098	0.159274	-0.0277366	0.187011	0.00040436	0.0253683	0.000769321	0.024599	0.11804	0.0222532	0.0340985	0.0794
353	rs519113	rs8106922	103	2916	-0.121733	-0.111711	-0.122273	0.0105622	0.0148191	0.0124793	0.0149507	-0.00247139	3.10087e-21	0.108857	9.84523e-21	0.9208
354	rs519113	rs405509	103	2914	0.0338409	-0.0712197	0.0376773	-0.108897	0.00114521	0.00507224	0.00141958	0.00365266	0.00857058	0.306689	0.00402321	0.3149
355	rs519113	rs440446	103	2915	0.016636	0.0380263	0.0159707	0.0220556	0.000276759	0.001446	0.000255064	0.00119093	0.196189	0.585217	0.222679	0.8337
356	rs519113	rs439401	101	2900	-0.226006	-0.173275	-0.227803	0.0545289	0.0510787	0.0300241	0.0518944	-0.0218704	1.21774e-68	0.0137898	2.00723e-67	0.5655
357	rs519113	rs12721046	99	2857	0.0320026	-0.172951	0.0407078	-0.213659	0.00102423	0.0299121	0.00165712	0.0282549	0.0138652	0.014948	0.00208997	0.0251
358	rs2075642	rs387976	103	2918	0.370564	0.398478	0.369574	0.0289039	0.137318	0.158784	0.136585	0.0221997	0	1.07008e-08	0	0.4145
359	rs2075642	rs11667640	100	2802	0.125225	0.103577	0.125961	-0.0223842	0.0156813	0.0107282	0.0158662	-0.00513803	1.42629e-21	0.142976	4.12334e-21	0.3833
360	rs2075642	rs6859	102	2895	-0.434711	-0.48957	-0.432838	-0.0567325	0.188974	0.239679	0.187348	0.0523305	0	2.70109e-12	0	0.1573
361	rs2075642	rs11673139	103	2918	-0.160801	-0.166109	-0.160694	-0.00541499	0.0258571	0.0275921	0.0258225	0.00176963	7.54689e-36	0.0171206	1.21895e-34	0.8392
362	rs2075642	rs283813	103	2912	-0.0184771	-0.104756	-0.0153385	-0.0894178	0.000341345	0.0109739	0.00023527	0.0107386	0.151378	0.132701	0.241775	0.3955
363	rs2075642	rs157580	103	2916	0.264914	0.165291	0.268543	-0.103252	0.0701795	0.027321	0.0721152	-0.0447942	3.73751e-94	0.0176745	1.82852e-93	0.2035
364	rs2075642	rs2075650	103	2918	0.0874259	0.260968	0.0788508	0.182117	0.00764326	0.0681043	0.00621744	0.0618868	1.07841e-11	0.000179967	1.70471e-09	0.0287
365	rs2075642	rs8106922	103	2916	-0.308876	-0.358604	-0.307098	-0.051506	0.0954043	0.128597	0.0943089	0.0342876	0	2.64785e-07	0	0.5712
366	rs2075642	rs405509	103	2914	-0.272252	-0.288372	-0.272193	-0.0161792	0.074121	0.0831583	0.0740888	0.00906948	2.86712e-99	3.48953e-05	6.62763e-96	0.8487
367	rs2075642	rs440446	103	2915	-0.242687	-0.137278	-0.247045	0.109767	0.0588971	0.0188454	0.0610313	-0.042186	2.68449e-79	0.0488021	2.29813e-79	0.1772
368	rs2075642	rs439401	101	2900	-0.248031	-0.205614	-0.249719	0.0441048	0.0615197	0.0422773	0.0623597	-0.0200824	2.73748e-82	0.00347425	1.2091e-80	0.5797
369	rs2075642	rs12721046	99	2857	-0.0129036	-0.159304	-0.00666165	-0.152642	0.0001665	0.0253778	4.43776e-05	0.0253334	0.321128	0.0249869	0.61457	0.1758
370	rs387976	rs11667640	100	2802	-0.16129	-0.157373	-0.161631	0.0042583	0.0260146	0.0247662	0.0261247	-0.00135841	1.05396e-34	0.0260417	1.06006e-33	0.921092
371	rs387976	rs6859	102	2895	0.206584	0.127221	0.210353	-0.0831314	0.0426774	0.0161853	0.0442483	-0.028063	1.40671e-57	0.0692043	1.15715e-57	0.3603
372	rs387976	rs11673139	103	2918	-0.0344947	-0.180876	-0.0279805	-0.152895	0.00118989	0.0327161	0.000782907	0.0319332	0.00733381	0.00943004	0.0325547	0.1583
373	rs387976	rs283813	103	2912	0.114992	0.0421091	0.116937	-0.0748277	0.0132231	0.00177318	0.0136742	-0.011901	4.28149e-19	0.545591	4.49537e-19	0.3987
374	rs387976	rs157580	103	2916	0.392191	0.430214	0.391554	0.03866	0.153814	0.185084	0.153314	0.0317695	0	6.6277e-10	0	0.6433
375	rs387976	rs2075650	103	2918	-0.122097	-0.0198401	-0.131027	0.111187	0.0149078	0.000393631	0.017168	-0.0167744	2.29567e-21	0.775828	1.38272e-23	0.2519
376	rs387976	rs8106922	103	2916	-0.261003	-0.369961	-0.256441	-0.113521	0.0681227	0.136871	0.0657617	0.0711095	1.88663e-91	1.0966e-07	2.12853e-85	0.2214
377	rs387976	rs405509	103	2914	-0.197901	-0.313658	-0.192669	-0.12099	0.0391653	0.0983816	0.0371212	0.0612604	2.49141e-53	6.73662e-06	5.67822e-49	0.2124
378	rs387976	rs440446	103	2915	-0.231028	-0.324239	-0.227654	-0.0965855	0.053374	0.105131	0.0518261	0.0533048	4.88913e-72	3.26023e-06	1.12242e-67	0.2994
379	rs387976	rs439401	101	2900	-0.222324	-0.328483	-0.218833	-0.109651	0.0494281	0.107901	0.0478878	0.0600135	1.75341e-66	3.0322e-06	2.32302e-62	0.247
380	rs387976	rs12721046	99	2857	0.115202	0.0415941	0.123282	-0.081688	0.013272	0.00173007	0.0151985	-0.0134684	8.14675e-19	0.558359	1.17419e-20	0.4051
381	rs11667640	rs6859	99	2779	0.158922	0.110592	0.160418	-0.0498267	0.025256	0.0122305	0.025734	-0.0135035	1.77928e-33	0.11967	5.79076e-33	0.4629
382	rs11667640	rs11673139	100	2802	-0.563668	-0.46246	-0.567512	0.105052	0.317722	0.213869	0.32207	-0.108201	0	6.14502e-11	0	0.4104
383	rs11667640	rs283813	100	2797	-0.14692	-0.0661445	-0.148292	0.0821473	0.0215856	0.00437509	0.0219905	-0.0176154	4.92034e-29	0.34957	1.38426e-28	0.5514
384	rs11667640	rs157580	100	2801	0.16379	0.154411	0.163712	-0.00930087	0.0268272	0.0238429	0.0268017	-0.00295883	1.00896e-35	0.0289837	1.61306e-34	0.9121
385	rs11667640	rs2075650	100	2802	-0.0753741	-0.121286	-0.0734816	-0.0478044	0.00568053	0.0147103	0.00539955	0.00931076	9.36017e-09	0.0863006	3.78023e-08	0.2704
386	rs11667640	rs8106922	100	2800	-0.169176	-0.144879	-0.170362	0.0254827	0.0286204	0.0209899	0.0290231	-0.00803317	5.53697e-38	0.0404721	3.17001e-37	0.6068
387	rs11667640	rs405509	100	2798	-0.104266	-0.166666	-0.103784	-0.0628827	0.0108715	0.0277777	0.010771	0.0170066	2.0555e-15	0.0184224	8.24975e-15	0.516
388	rs11667640	rs440446	100	2799	-0.160133	-0.211291	-0.157997	-0.0532942	0.0256426	0.0446439	0.024963	0.0196809	3.37634e-34	0.00280713	3.03011e-32	0.5766
389	rs11667640	rs439401	98	2784	-0.177636	-0.29285	-0.173344	-0.119506	0.0315545	0.085761	0.0300482	0.0557128	1.88339e-41	4.13332e-05	2.8644e-38	0.1688
390	rs11667640	rs12721046	96	2743	0.0750261	0.122056	0.0722899	0.049766	0.00562901	0.0148976	0.00522583	0.0096718	1.57256e-08	0.090788	8.58719e-08	0.2704
391	rs6859	rs11673139	102	2895	-0.26449	-0.299185	-0.26329	-0.0358948	0.0699549	0.0895115	0.0693216	0.0201899	3.4486e-93	1.92676e-05	2.76879e-89	0.2958
392	rs6859	rs283813	102	2889	-0.123544	0.0231998	-0.127144	0.150343	0.015263	0.000538232	0.0161655	-0.0156273	1.23268e-21	0.740373	4.26346e-22	0.0722
393	rs6859	rs157580	102	2893	0.287707	0.448805	0.281879	0.166926	0.0827753	0.201426	0.0794559	0.12197	0	1.45311e-10	0	0.0565
394	rs6859	rs2075650	102	2895	-0.315647	-0.52891	-0.3051	-0.22381	0.099633	0.279746	0.0930859	0.18666	0	4.2098e-14	0	0.0058
395	rs6859	rs8106922	102	2893	-0.163842	0.0693519	-0.172515	0.241866	0.0268447	0.00480968	0.0297613	-0.0249516	7.56741e-37	0.321909	2.44874e-39	0.0157
396	rs6859	rs405509	102	2891	-0.0215288	0.126991	-0.0285142	0.155506	0.000463467	0.0161268	0.000813059	0.0153138	0.0957876	0.0697085	0.0301432	0.1446
397	rs6859	rs440446	102	2892	-0.166212	-0.351369	-0.159608	-0.191761	0.0276266	0.12346	0.0254746	0.0979856	7.37557e-38	5.20618e-07	6.59627e-34	0.0512
398	rs6859	rs439401	100	2877	0.0433339	-0.149212	0.0499237	-0.199136	0.00187779	0.0222642	0.00249238	0.0197718	0.000826678	0.0348433	0.000152495	0.0538
399	rs6859	rs12721046	98	2837	0.244499	0.519433	0.231205	0.288228	0.0597799	0.269811	0.0534558	0.216355	2.68815e-78	3.54037e-13	6.26582e-68	0.0026
400	rs11673139	rs283813	103	2912	-0.0606328	-0.064072	-0.059489	-0.00458297	0.00367629	0.00410522	0.00353895	0.000566277	2.49801e-06	0.357778	5.62771e-06	0.938
401	rs11673139	rs157580	103	2916	-0.359511	-0.386036	-0.358805	-0.0272309	0.129248	0.149024	0.128741	0.0202827	0	3.01334e-08	0	0.6055
402	rs11673139	rs2075650	103	2918	0.112801	0.189989	0.109482	0.0805073	0.0127243	0.0360959	0.0119863	0.0241096	1.81647e-18	0.00639403	6.07612e-17	0.1419
403	rs11673139	rs8106922	103	2916	0.236693	0.177873	0.239262	-0.0613887	0.0560237	0.0316389	0.0572463	-0.0256074	1.51834e-75	0.0106811	1.38656e-74	0.1747
404	rs11673139	rs405509	103	2914	0.281245	0.217034	0.283866	-0.0668325	0.0790984	0.0471036	0.0805799	-0.0334764	0	0.00183934	0	0.2478
405	rs11673139	rs440446	103	2915	0.366238	0.400503	0.365099	0.0354034	0.13413	0.160402	0.133297	0.0271049	0	9.01485e-09	0	0.5421
406	rs11673139	rs439401	101	2900	0.36259	0.408394	0.361175	0.0472192	0.131472	0.166786	0.130447	0.0363384	0	6.46094e-09	0	0.4206
407	rs11673139	rs12721046	99	2857	-0.0961554	-0.189367	-0.0913007	-0.098066	0.00924588	0.0358598	0.00833583	0.0275239	1.43174e-13	0.00770739	5.14508e-12	0.1305
408	rs283813	rs157580	103	2910	0.220588	0.148917	0.223256	-0.0743388	0.048659	0.0221763	0.0498432	-0.0276669	9.8903e-66	0.0325685	4.75882e-65	0.0617
409	rs283813	rs2075650	103	2912	0.0841113	0.116102	0.0815945	0.0345076	0.00707479	0.0134797	0.00665766	0.00682202	6.50985e-11	0.0956382	4.7577e-10	0.4254
410	rs283813	rs8106922	103	2910	0.215377	0.145772	0.217928	-0.0721562	0.0463872	0.0212495	0.0474927	-0.0262432	9.51013e-63	0.0364186	4.55468e-62	0.0556
411	rs283813	rs405509	103	2908	-0.24703	-0.239826	-0.246687	0.00686118	0.0610235	0.0575163	0.0608543	-0.00333805	6.60836e-82	0.000577122	5.91001e-79	0.8882
412	rs283813	rs440446	103	2909	-0.193807	-0.144207	-0.19586	0.0516533	0.0375614	0.0207957	0.0383613	-0.0175656	3.88008e-51	0.0384747	1.82592e-50	0.2521
413	rs283813	rs439401	101	2894	-0.190561	-0.139872	-0.19296	0.053088	0.036312	0.0195641	0.0372334	-0.0176693	3.16065e-49	0.0468173	8.63963e-49	0.2867
414	rs283813	rs12721046	99	2851	-0.104469	-0.111272	-0.103363	-0.00790952	0.0109137	0.0123815	0.0106838	0.00169766	1.02023e-15	0.11741	5.94697e-15	0.7102
415	rs157580	rs2075650	103	2916	-0.318941	-0.441581	-0.313456	-0.128125	0.101723	0.194994	0.0982546	0.0967394	0	2.32943e-10	0	0.0003
416	rs157580	rs8106922	103	2914	-0.644236	-0.415705	-0.652205	0.2365	0.415039	0.17281	0.425371	-0.252561	0	2.4242e-09	0	0
417	rs157580	rs405509	103	2912	-0.634016	-0.375911	-0.644336	0.268425	0.401977	0.141309	0.415169	-0.27386	0	6.83944e-08	0	0.0002
418	rs157580	rs440446	103	2913	-0.806545	-0.810563	-0.806364	-0.00419899	0.650514	0.657012	0.650223	0.00678946	0	2.77569e-31	0	0.9255
419	rs157580	rs439401	101	2898	-0.568876	-0.600297	-0.567518	-0.032779	0.32362	0.360357	0.322077	0.0382798	0	1.44051e-17	0	0.6403
420	rs157580	rs12721046	99	2855	0.290878	0.439375	0.283965	0.155409	0.0846099	0.19305	0.0806363	0.112414	0	6.30742e-10	0	0.0075
421	rs2075650	rs8106922	103	2916	-0.274299	-0.432252	-0.266129	-0.166123	0.0752398	0.186842	0.0708246	0.116017	0	5.505e-10	7.95144e-92	0.0127
422	rs2075650	rs405509	103	2914	-0.342293	-0.499565	-0.333345	-0.16622	0.117164	0.249565	0.111119	0.138446	0	7.49407e-13	0	0.0091
423	rs2075650	rs440446	103	2915	0.179418	0.199117	0.178179	0.020938	0.0321909	0.0396474	0.0317476	0.00789981	3.65428e-44	0.00426508	3.75387e-42	0.8054
424	rs2075650	rs439401	101	2900	0.186351	0.160898	0.185676	-0.0247779	0.0347271	0.0258882	0.0344756	-0.00858738	3.01993e-47	0.0222079	2.13245e-45	0.7658
425	rs2075650	rs12721046	99	2857	-0.682022	-0.818627	-0.671978	-0.146649	0.465155	0.67015	0.451554	0.218595	0	1.05711e-30	0	0.0845
426	rs8106922	rs405509	103	2912	0.783263	0.865258	0.780411	0.0848463	0.613501	0.748671	0.609042	0.139629	0	2.06675e-35	0	0.0234
427	rs8106922	rs440446	103	2913	0.623737	0.520286	0.627717	-0.107431	0.389048	0.270697	0.394028	-0.123331	0	8.17303e-14	0	0.0092
428	rs8106922	rs439401	101	2898	0.37264	0.37892	0.3734	0.00551965	0.13886	0.14358	0.139428	0.00415254	0	7.22596e-08	0	0.9444
429	rs8106922	rs12721046	99	2855	0.123967	0.208309	0.118889	0.0894199	0.0153678	0.0433925	0.0141345	0.0292579	1.59499e-21	0.00337697	2.61648e-19	0.3585
430	rs405509	rs440446	103	2911	0.789147	0.601307	0.796756	-0.195449	0.622752	0.36157	0.63482	-0.27325	0	6.11481e-18	0	0
431	rs405509	rs439401	101	2896	0.544588	0.467321	0.549432	-0.0821106	0.296577	0.218389	0.301875	-0.0834863	0	3.09698e-11	0	0.2371
432	rs405509	rs12721046	99	2853	0.220487	0.312738	0.213886	0.0988518	0.0486143	0.0978051	0.0457473	0.0520577	2.219e-64	1.07945e-05	1.02113e-58	0.2565
433	rs440446	rs439401	101	2897	0.713178	0.738669	0.712219	0.0264502	0.508622	0.545632	0.507255	0.0383762	0	8.78043e-26	0	0.6415
434	rs440446	rs12721046	99	2854	-0.275364	-0.420375	-0.268942	-0.151433	0.0758255	0.176715	0.07233	0.104385	2.14494e-99	3.31472e-09	8.7441e-92	0.0108
435	rs439401	rs12721046	97	2840	-0.289898	-0.413449	-0.284335	-0.129114	0.0840407	0.17094	0.0808466	0.0900935	0	8.47751e-09	0	0.0119
