# Supplementary material for: Apolipoprotein E region molecular signatures of Alzheimer's disease
Source: Aging Cell. 2018 May 23;17(4):e12779. doi: 10.1111/acel.12779 (PMC6052488; doi:10.1111/acel.12779)
Supplement: Supplementary file 9 [file ACEL-17-na-s009.xlsx]

## Sheet: Table_S4
Table S4. LD estimates using genotype-based method in the pooled sample of all cohorts and each cohort separately.
ID	snp1	snp2	n_case	n_noncase	r_all	r_case	r_noncase	delta_r	r2_all	r2_case	r2_noncase	delta_r2	p_all	p_case	p_noncase	p_delta	95%CI_r_all low	95%CI_r_all hi	95%CI_r_case low	95%CI_r_case hi	95%CI_r_noncase low	95%CI_r_noncase hi
1	rs7026	rs1871045	2308	11807	0.843038	0.885166	0.835603	0.049563	0.710714	0.783518	0.698232	0.0852864	0	0	0	0	0.834995	0.850721	0.866812	0.901124	0.826627	0.844153
2	rs7026	rs11668536	2289	11366	0.557977	0.590371	0.552074	0.0382973	0.311338	0.348538	0.304785	0.0437525	0	0	0	0.032	0.543902	0.571737	0.555881	0.622832	0.536601	0.567175
3	rs7026	rs10402271	2297	11653	-0.459383	-0.533279	-0.444635	-0.0886437	0.211033	0.284386	0.1977	0.0866858	0	0	0	0	-0.484866	-0.433122	-0.603401	-0.454973	-0.47177	-0.416658
4	rs7026	rs4803760	2309	11780	-0.242487	-0.148036	-0.260443	0.112408	0.0588001	0.0219146	0.0678307	-0.0459162	0	8.30845e-24	0	0	-0.260933	-0.223864	-0.192191	-0.103283	-0.280744	-0.23991
5	rs7026	rs1871046	2282	11471	0.728449	0.772653	0.720506	0.0521466	0.530637	0.596992	0.519129	0.0778631	0	0	0	0.0004	0.716969	0.739533	0.74597	0.796859	0.707745	0.732797
6	rs7026	rs4803763	1848	10849	-0.402663	-0.51227	-0.381837	-0.130434	0.162137	0.262421	0.145799	0.116622	0	0	0	0	-0.425369	-0.37945	-0.576269	-0.442028	-0.406017	-0.357122
7	rs7026	rs440277	2283	11556	0.112671	0.198507	0.0958086	0.102698	0.0126948	0.039405	0.00917928	0.0302257	2.13583e-78	5.03737e-41	4.66103e-48	0	0.0917993	0.133444	0.151229	0.244879	0.0725435	0.118969
8	rs7026	rs3852856	2297	11638	-0.249627	-0.262145	-0.248028	-0.0141176	0.0623134	0.0687201	0.0615177	0.00720242	0	1.25174e-70	0	0.46934	-0.268794	-0.230261	-0.306892	-0.216242	-0.269166	-0.22665
9	rs7026	rs377702	2297	11653	0.00115937	-0.02666	0.008553	-0.035213	1.34414e-06	0.000710754	7.31537e-05	0.0006376	0.846447	0.0707642	0.191646	0.11934	-0.0225776	0.0248951	-0.0891096	0.0359985	-0.0170686	0.0341634
10	rs7026	rs8105340	2288	11487	-0.115927	-0.035158	-0.131411	0.096253	0.013439	0.00123608	0.0172689	-0.0160328	1.65636e-82	0.0173927	2.82998e-88	2e-05	-0.133203	-0.0985795	-0.0790253	0.0088453	-0.150161	-0.112566
11	rs7026	rs12610605	2295	11662	0.348022	0.314644	0.352563	-0.0379192	0.121119	0.099001	0.124301	-0.0253	0	0	0	0.08088	0.331652	0.364182	0.274727	0.353479	0.334609	0.370262
12	rs7026	rs4803766	2297	11654	-0.280746	-0.206024	-0.295153	0.0891292	0.0788182	0.0424458	0.0871154	-0.0446695	0	2.58134e-44	0	2e-05	-0.309841	-0.251126	-0.273192	-0.136857	-0.327309	-0.262315
13	rs7026	rs17561351	2262	11633	0.141273	0.147943	0.139777	0.00816589	0.0199581	0.0218872	0.0195377	0.0023495	0	2.50232e-23	0	0.73472	0.123812	0.158647	0.102332	0.192934	0.120851	0.158602
14	rs7026	rs8104483	2296	11607	-0.156215	-0.162315	-0.156406	-0.00590834	0.0244033	0.0263461	0.024463	0.00188311	0	3.85786e-28	0	0.79036	-0.178208	-0.134067	-0.213703	-0.11003	-0.180693	-0.131929
15	rs7026	rs4081918	2271	11597	0.0798029	0.0922259	0.076954	0.0152719	0.0063685	0.00850562	0.00592192	0.0025837	2.62903e-40	5.11588e-10	1.00942e-31	0.52118	0.0619192	0.0976353	0.0475632	0.136521	0.0574178	0.0964313
16	rs7026	rs519113	2267	11615	-0.0914001	0.0194933	-0.111975	0.131468	0.00835398	0.000379987	0.0125384	-0.0121584	2.25064e-52	0.189325	2.63272e-65	0	-0.111831	-0.0708923	-0.0299901	0.0688813	-0.134387	-0.0894486
17	rs7026	rs2075642	2298	11657	-0.24008	-0.264027	-0.2369	-0.0271263	0.0576383	0.06971	0.0561217	0.0135883	0	1.19281e-71	0	0.17292	-0.259494	-0.220471	-0.308542	-0.218357	-0.258362	-0.215205
18	rs7026	rs387976	2297	11658	0.149783	0.195619	0.140307	0.0553127	0.0224349	0.0382669	0.0196859	0.018581	0	4.00793e-40	0	0.01644	0.128904	0.170529	0.147299	0.243008	0.117148	0.163313
19	rs7026	rs11667640	2307	11745	0.108004	0.113246	0.106192	0.00705344	0.0116649	0.0128246	0.0112768	0.0015478	2.85326e-73	1.44412e-14	1.47234e-59	0.76666	0.0906615	0.125281	0.0691801	0.156871	0.0872983	0.12501
20	rs7026	rs6859	2298	11647	-0.088505	-0.081261	-0.086081	0.00482006	0.00783314	0.00660335	0.00740995	-0.000806598	1.95413e-49	3.60895e-08	1.99403e-39	0.83336	-0.114717	-0.06217	-0.154809	-0.00681686	-0.114082	-0.0579439
21	rs7026	rs11673139	2220	11411	0.252839	0.201551	0.259234	-0.0576826	0.0639273	0.0406228	0.0672021	-0.0265793	0	4.0335e-41	0	0.01042	0.236468	0.269066	0.157532	0.244771	0.241536	0.276758
22	rs7026	rs283813	2122	11362	-0.0577923	7.56108e-05	-0.0681248	0.0682004	0.00333995	5.71699e-09	0.00464098	-0.00464098	2.29672e-21	0.99607	9.67492e-25	0.00294	-0.0748865	-0.0406642	-0.0459288	0.0460797	-0.0864804	-0.0497229
23	rs7026	rs157580	2297	11652	0.344054	0.289128	0.352548	-0.0634195	0.118373	0.083595	0.12429	-0.0406948	0	1.64569e-85	0	0.0031	0.325217	0.362618	0.243664	0.333324	0.331746	0.373007
24	rs7026	rs2075650	2298	11662	-0.100002	-0.106835	-0.0937841	-0.0130508	0.0100004	0.0114137	0.00879546	0.00261823	1.11614e-62	4.39702e-13	1.57435e-46	0.54502	-0.118442	-0.0814924	-0.165486	-0.0474306	-0.113193	-0.0743036
25	rs7026	rs8106922	2296	11653	-0.230262	-0.149309	-0.251069	0.101761	0.0530206	0.0222931	0.0630358	-0.0407427	0	4.60682e-24	0	0	-0.256259	-0.203932	-0.202636	-0.0950986	-0.28077	-0.220889
26	rs7026	rs405509	2297	11653	0.296344	0.160122	0.329781	-0.169659	0.0878198	0.025639	0.108755	-0.0831163	0	1.9317e-27	0	0	0.274764	0.317625	0.0934569	0.225358	0.307207	0.351984
27	rs7026	rs440446	2244	11450	0.378117	0.297101	0.390994	-0.093893	0.142972	0.0882691	0.152876	-0.0646073	0	3.78985e-88	0	2e-05	0.359815	0.396128	0.251258	0.341614	0.370967	0.410658
28	rs7026	rs439401	2297	11639	0.196529	0.174817	0.19786	-0.0230426	0.0386235	0.0305611	0.0391486	-0.00858746	0	2.17878e-32	0	0.30938	0.17574	0.217142	0.125974	0.222815	0.174749	0.220753
29	rs7026	rs12721046	1897	11125	-0.079916	-0.123482	-0.0648134	-0.0586689	0.00638656	0.0152479	0.00420077	0.0110471	4.68185e-38	2.82827e-14	4.12991e-22	0.01282	-0.0988344	-0.0609398	-0.184582	-0.0614318	-0.0848908	-0.0446833
30	rs1871045	rs11668536	2287	11368	0.746394	0.727783	0.749363	-0.0215802	0.557104	0.529668	0.561545	-0.0318771	0	0	0	0.07606	0.73715	0.755358	0.702805	0.750969	0.739371	0.759025
31	rs1871045	rs10402271	2601	14981	-0.545746	-0.584079	-0.538559	-0.0455194	0.297839	0.341148	0.290046	0.0511018	0	0	0	0.00068	-0.569475	-0.521109	-0.651083	-0.508041	-0.563727	-0.512392
32	rs1871045	rs4803760	2307	11782	-0.26101	-0.144533	-0.283005	0.138472	0.0681261	0.0208898	0.0800917	-0.0592019	0	9.45622e-23	0	0	-0.279944	-0.241872	-0.189317	-0.0991483	-0.303911	-0.261826
33	rs1871045	rs1871046	2566	14643	0.869322	0.869912	0.86898	0.000932112	0.75572	0.756747	0.755127	0.00162084	0	0	0	0.9179	0.862743	0.875607	0.85163	0.88608	0.861859	0.875759
34	rs1871045	rs4803763	2152	14178	-0.446326	-0.532064	-0.431645	-0.100419	0.199207	0.283092	0.186317	0.0967745	0	0	0	0	-0.46725	-0.424903	-0.592716	-0.465411	-0.453831	-0.408923
35	rs1871045	rs440277	2281	11559	0.254188	0.295053	0.244919	0.0501338	0.0646118	0.0870562	0.0599853	0.0270709	0	2.29755e-88	0	0.02214	0.234647	0.273525	0.250408	0.338445	0.223149	0.266445
36	rs1871045	rs3852856	2600	14964	-0.306285	-0.281185	-0.31124	0.0300548	0.0938105	0.0790652	0.0968705	-0.0178052	0	2.07079e-91	0	0.07938	-0.32375	-0.288611	-0.324149	-0.237064	-0.330321	-0.291905
37	rs1871045	rs377702	2590	14937	0.130836	0.0532312	0.146224	-0.0929933	0.017118	0.00283356	0.0213816	-0.018548	0	0.000127536	0	0	0.110742	0.150822	-0.00373548	0.109854	0.124794	0.167519
38	rs1871045	rs8105340	2586	14804	-0.143788	-0.04983	-0.158947	0.109117	0.020675	0.00248303	0.0252643	-0.0227812	0	0.000338881	0	0	-0.159185	-0.128322	-0.091349	-0.00813815	-0.175495	-0.14231
39	rs1871045	rs12610605	2599	14990	0.299512	0.264619	0.303075	-0.0384561	0.0897074	0.0700234	0.0918546	-0.0218313	0	3.82528e-81	0	0.06194	0.284469	0.314408	0.225804	0.302596	0.286745	0.31923
40	rs1871045	rs4803766	2601	14978	-0.371968	-0.263052	-0.390152	0.1271	0.13836	0.0691962	0.152218	-0.0830223	0	2.87458e-80	0	0	-0.399486	-0.34378	-0.328821	-0.194744	-0.420301	-0.359143
41	rs1871045	rs17561351	2566	14957	0.129644	0.127546	0.129542	-0.00199658	0.0168075	0.0162679	0.0167812	-0.000513295	0	6.4147e-20	0	0.92702	0.11433	0.144896	0.0854733	0.169164	0.113085	0.145928
42	rs1871045	rs8104483	2599	14918	-0.230297	-0.204415	-0.236055	0.0316395	0.0530368	0.0417856	0.0557219	-0.0139362	0	3.68801e-49	0	0.1012	-0.250616	-0.209776	-0.253675	-0.154098	-0.258325	-0.213534
43	rs1871045	rs4081918	2575	14924	0.0398486	0.0521563	0.0370539	0.0151024	0.00158791	0.00272028	0.00137299	0.00134729	9.00163e-14	0.000181895	1.53714e-10	0.48716	0.0239642	0.0557129	0.00977228	0.0943533	0.0198949	0.0541911
44	rs1871045	rs519113	2571	14942	-0.128152	-0.0106437	-0.147112	0.136468	0.0164228	0.000113289	0.0216418	-0.0215285	0	0.445321	0	0	-0.146755	-0.109458	-0.0575881	0.0363476	-0.167366	-0.126733
45	rs1871045	rs2075642	2602	14985	-0.309281	-0.296168	-0.312712	0.0165435	0.0956547	0.0877156	0.0977885	-0.010073	0	0	0	0.3362	-0.326939	-0.291407	-0.338906	-0.252211	-0.332045	-0.293116
46	rs1871045	rs387976	2601	14986	0.0843859	0.140651	0.0740772	0.0665737	0.00712097	0.0197827	0.00548743	0.0142952	2.0479e-56	3.50819e-24	1.19462e-37	0.00176	0.0649052	0.103802	0.0938605	0.186821	0.0526653	0.095421
47	rs1871045	rs11667640	2602	14961	0.100287	0.0947483	0.0999919	-0.0052436	0.0100575	0.00897724	0.00999837	-0.00102114	8.17867e-79	8.19922e-12	4.99235e-67	0.812	0.0848639	0.115663	0.0538202	0.135359	0.0833345	0.116593
48	rs1871045	rs6859	2601	14951	-0.0921646	-0.0780002	-0.0898884	0.0118882	0.00849432	0.00608403	0.00807993	-0.00199589	8.19e-67	1.84697e-08	1.75608e-54	0.5692	-0.116068	-0.068155	-0.14695	-0.00829647	-0.115309	-0.0643499
49	rs1871045	rs11673139	2524	14740	0.240537	0.19023	0.245291	-0.0550604	0.0578582	0.0361876	0.0601676	-0.02398	0	1.26282e-41	0	0.00676	0.226176	0.254794	0.149268	0.230541	0.229911	0.260549
50	rs1871045	rs283813	2426	14684	0.105441	0.07628	0.109554	-0.0332736	0.0111177	0.00581863	0.012002	-0.00618335	9.94167e-85	1.0761e-07	1.22552e-78	0.14112	0.0897455	0.121083	0.0338495	0.118436	0.0926607	0.126383
51	rs1871045	rs157580	2601	14978	0.329769	0.280459	0.334389	-0.0539302	0.108747	0.0786574	0.111816	-0.0331589	0	5.54088e-91	0	0.00686	0.312497	0.346823	0.236814	0.322975	0.31544	0.353072
52	rs1871045	rs2075650	2602	14990	-0.113472	-0.10234	-0.108932	0.00659203	0.012876	0.0104734	0.0118661	-0.00139271	0	1.55156e-13	2.37557e-79	0.74028	-0.129938	-0.0969439	-0.156311	-0.0477595	-0.126179	-0.0916192
53	rs1871045	rs8106922	2595	14973	-0.282654	-0.182395	-0.305198	0.122803	0.0798933	0.0332679	0.0931456	-0.0598777	0	1.94139e-39	0	0	-0.307094	-0.257842	-0.234282	-0.129471	-0.332777	-0.277096
54	rs1871045	rs405509	2601	14977	0.276381	0.154588	0.304085	-0.149497	0.0763864	0.0238975	0.092468	-0.0685704	0	7.18798e-29	0	0	0.256348	0.296176	0.0915146	0.216426	0.283149	0.324733
55	rs1871045	rs440446	2548	14776	0.355907	0.281915	0.364615	-0.0826995	0.12667	0.0794763	0.132944	-0.0534677	0	4.46747e-90	0	0	0.339107	0.372481	0.237815	0.324856	0.346333	0.38262
56	rs1871045	rs439401	2593	14939	0.173958	0.162255	0.172179	-0.00992407	0.0302615	0.0263267	0.0296456	-0.00331895	0	1.52779e-31	0	0.63768	0.154729	0.193056	0.11558	0.208215	0.150957	0.193243
57	rs1871045	rs12721046	2195	14386	-0.0942358	-0.129774	-0.080722	-0.0490516	0.00888039	0.0168412	0.00651604	0.0103252	5.22331e-66	8.08204e-18	1.1285e-42	0.0237	-0.111085	-0.0773322	-0.185902	-0.0728009	-0.0984949	-0.0628976
58	rs11668536	rs10402271	2281	11264	-0.407954	-0.443538	-0.401012	-0.0425268	0.166427	0.196726	0.16081	0.035916	0	0	0	0.0074	-0.428383	-0.387109	-0.500232	-0.383058	-0.422781	-0.37878
59	rs11668536	rs4803760	2288	11340	-0.150216	-0.0237189	-0.173547	0.149828	0.0225648	0.000562586	0.0301186	-0.029556	0	0.108606	0	0	-0.16688	-0.133466	-0.0655509	0.0181963	-0.191702	-0.155274
60	rs11668536	rs1871046	2268	11109	0.666235	0.681301	0.66333	0.0179704	0.44387	0.464171	0.440007	0.0241636	0	0	0	0.21918	0.654837	0.677331	0.653537	0.707234	0.65079	0.675509
61	rs11668536	rs4803763	1832	10460	-0.343306	-0.426928	-0.328289	-0.098639	0.117859	0.182268	0.107774	0.0744939	0	0	0	0	-0.361853	-0.324486	-0.479788	-0.37098	-0.34808	-0.308206
62	rs11668536	rs440277	2268	11171	0.00118534	0.0720016	-0.0129824	0.084984	1.40504e-06	0.00518423	0.000168542	0.00501568	0.845916	1.23902e-06	0.0523179	0.0002	-0.018537	0.0209068	0.0263542	0.117349	-0.0348514	0.00889904
63	rs11668536	rs3852856	2281	11249	-0.220046	-0.21027	-0.22252	0.0122498	0.04842	0.0442136	0.0495153	-0.00530161	0	8.87733e-46	0	0.51464	-0.23642	-0.203546	-0.249292	-0.170568	-0.240536	-0.204351
64	rs11668536	rs377702	2281	11263	-0.0808715	-0.083572	-0.0786785	-0.00489344	0.0065402	0.00698428	0.00619031	0.000793963	2.01997e-40	1.65501e-08	3.52392e-32	0.8263	-0.102275	-0.059393	-0.138607	-0.0280224	-0.101899	-0.0553725
65	rs11668536	rs8105340	2273	11102	-0.0463883	0.0697616	-0.0689491	0.138711	0.00215188	0.00486668	0.00475397	0.000112703	3.2738e-14	2.55605e-06	9.21957e-25	0	-0.0632653	-0.0294848	0.0263739	0.112887	-0.0871186	-0.0507337
66	rs11668536	rs12610605	2279	11273	0.420251	0.326098	0.434899	-0.108801	0.176611	0.10634	0.189137	-0.0827972	0	0	0	0	0.403418	0.4368	0.284269	0.366687	0.416577	0.452868
67	rs11668536	rs4803766	2281	11265	-0.260734	-0.171874	-0.277517	0.105643	0.067982	0.0295408	0.0770157	-0.047475	0	3.71659e-31	0	0	-0.28503	-0.236102	-0.228536	-0.114052	-0.304333	-0.250262
68	rs11668536	rs17561351	2246	11244	0.0596219	0.00221424	0.0700934	-0.0678791	0.00355478	4.90287e-06	0.00491308	-0.00490818	1.20358e-22	0.882024	7.6712e-26	0.00618	0.0414665	0.077738	-0.0399802	0.0444008	0.0501453	0.0899855
69	rs11668536	rs8104483	2280	11219	-0.185482	-0.210198	-0.182198	-0.0280002	0.0344035	0.0441834	0.0331962	0.0109872	0	9.94672e-46	0	0.17976	-0.20456	-0.166263	-0.254282	-0.165244	-0.203266	-0.160962
70	rs11668536	rs4081918	2255	11208	-0.00198827	-0.0425477	0.00478684	-0.0473346	3.95321e-06	0.00181031	2.29139e-05	0.0017874	0.744229	0.00427182	0.473569	0.04478	-0.0194206	0.0154453	-0.0834333	-0.00151921	-0.0143842	0.0239543
71	rs11668536	rs519113	2251	11226	-0.0816717	0.038028	-0.103668	0.141696	0.00667026	0.00144613	0.0107471	-0.00930093	5.38565e-41	0.0107241	2.0548e-54	0	-0.100102	-0.0631854	-0.00726212	0.0831625	-0.123797	-0.0834535
72	rs11668536	rs2075642	2282	11268	-0.220311	-0.231707	-0.21939	-0.012317	0.0485371	0.0536883	0.0481321	0.00555618	0	3.14212e-55	0	0.51822	-0.23696	-0.203533	-0.270214	-0.192461	-0.237786	-0.200837
73	rs11668536	rs387976	2281	11269	0.258348	0.288538	0.252034	0.0365042	0.0667435	0.0832543	0.0635211	0.0197331	0	1.37148e-84	0	0.10936	0.239874	0.276634	0.24593	0.330033	0.231563	0.272281
74	rs11668536	rs11667640	2286	11304	0.0411351	0.0141649	0.0451212	-0.0309563	0.0016921	0.000200645	0.00203593	-0.00183528	1.1878e-11	0.338172	1.16563e-11	0.19624	0.0234918	0.0587528	-0.0261254	0.0544094	0.0256691	0.0645393
75	rs11668536	rs6859	2282	11261	-0.240616	-0.149794	-0.256086	0.106292	0.0578959	0.0224383	0.0655802	-0.0431419	0	4.51782e-24	0	0	-0.26417	-0.216775	-0.213984	-0.0843162	-0.281226	-0.230595
76	rs11668536	rs11673139	2204	11022	0.237278	0.138532	0.251012	-0.11248	0.0563008	0.0191911	0.0630071	-0.043816	0	3.66282e-20	0	0	0.218991	0.255398	0.0923856	0.184085	0.231235	0.270582
77	rs11668536	rs283813	2105	10967	0.115282	-0.00757714	0.136983	-0.14456	0.0132899	5.7413e-05	0.0187643	-0.0187069	1.52113e-77	0.622975	1.66409e-91	0	0.0966115	0.133871	-0.0498813	0.0347542	0.116525	0.157324
78	rs11668536	rs157580	2281	11263	0.241393	0.195199	0.247606	-0.052407	0.0582706	0.0381025	0.0613086	-0.023206	0	1.08161e-39	0	0.02054	0.22261	0.259997	0.149646	0.239924	0.22695	0.268039
79	rs11668536	rs2075650	2282	11273	-0.0190575	0.0567844	-0.0293777	0.0861622	0.000363186	0.00322447	0.00086305	0.00236142	0.00170203	0.000124949	1.02818e-05	0.0002	-0.0365654	-0.00153779	0.00695316	0.106334	-0.0480264	-0.0107086
80	rs11668536	rs8106922	2280	11265	-0.279205	-0.225829	-0.295355	0.0695262	0.0779556	0.0509987	0.0872347	-0.036236	0	1.65325e-52	0	0.00068	-0.30129	-0.256822	-0.271077	-0.179585	-0.320573	-0.269719
81	rs11668536	rs405509	2281	11264	0.24672	0.21152	0.260285	-0.0487654	0.0608708	0.0447407	0.0677485	-0.0230078	0	2.65221e-46	0	0.022	0.227165	0.266077	0.159375	0.262488	0.239217	0.281109
82	rs11668536	rs440446	2228	11061	0.258888	0.177026	0.271178	-0.094152	0.067023	0.0313383	0.0735377	-0.0421994	0	3.18555e-32	0	2e-05	0.240161	0.277422	0.13037	0.2229	0.250737	0.291377
83	rs11668536	rs439401	2281	11252	0.0573556	0.0447681	0.0565753	-0.0118072	0.00328967	0.00200418	0.00320077	-0.00119658	3.87266e-21	0.0024966	2.11944e-17	0.61312	0.0371685	0.077496	-0.00179274	0.0911353	0.0341333	0.0789603
84	rs11668536	rs12721046	1881	10741	-0.0257344	0.0222301	-0.0287356	0.0509656	0.000662261	0.000494175	0.000825734	-0.000331559	4.33648e-05	0.17273	2.53456e-05	0.03412	-0.0436493	-0.00780299	-0.030609	0.0749452	-0.0479629	-0.00948698
85	rs10402271	rs4803760	2296	11628	-0.331743	-0.381278	-0.321596	-0.0596824	0.110054	0.145373	0.103424	0.0419492	0	0	0	0.00048	-0.349565	-0.313682	-0.430093	-0.33024	-0.340709	-0.302216
86	rs10402271	rs1871046	2620	15665	-0.539305	-0.576834	-0.532314	-0.0445199	0.29085	0.332737	0.283358	0.0493791	0	0	0	0.00098	-0.563072	-0.514647	-0.644788	-0.499833	-0.55749	-0.50616
87	rs10402271	rs4803763	2210	15259	0.808043	0.858182	0.798286	0.0598961	0.652933	0.736476	0.63726	0.0992159	0	0	0	0	0.80034	0.815478	0.83874	0.875438	0.7898	0.806465
88	rs10402271	rs440277	2277	11448	-0.31801	-0.376506	-0.302348	-0.0741579	0.10113	0.141757	0.0914143	0.0503424	0	0	0	0.00014	-0.340978	-0.294662	-0.436729	-0.312923	-0.327146	-0.277134
89	rs10402271	rs3852856	2658	16043	0.538238	0.433393	0.560012	-0.12662	0.2897	0.187829	0.313614	-0.125785	0	0	0	0	0.52637	0.549895	0.399496	0.466106	0.54745	0.572323
90	rs10402271	rs377702	2648	16012	-0.0932084	0.0284575	-0.120111	0.148569	0.00868781	0.000809829	0.0144267	-0.0136168	1.73674e-72	0.038363	0	0	-0.114245	-0.072088	-0.0337825	0.0904776	-0.142377	-0.0977233
91	rs10402271	rs8105340	2644	15869	-0.13401	-0.21745	-0.123396	-0.0940535	0.0179586	0.0472844	0.0152266	0.0320577	0	2.54548e-56	0	0	-0.148635	-0.119326	-0.260214	-0.173834	-0.139061	-0.10767
92	rs10402271	rs12610605	2657	16069	-0.256889	-0.224097	-0.259447	0.0353499	0.0659919	0.0502194	0.0673127	-0.0170932	0	5.46948e-60	0	0.03482	-0.271851	-0.241803	-0.265867	-0.181487	-0.275436	-0.243314
93	rs10402271	rs4803766	2659	16057	0.292938	0.150225	0.319895	-0.16967	0.0858124	0.0225677	0.102333	-0.0797652	0	6.27871e-28	0	0	0.275257	0.31042	0.0926342	0.206815	0.301541	0.338012
94	rs10402271	rs17561351	2624	16035	-0.0137797	-0.0214203	-0.0113628	-0.0100575	0.00018988	0.000458831	0.000129114	0.000329717	0.00776915	0.120721	0.0418639	0.63352	-0.0285432	0.000989818	-0.0630389	0.0202725	-0.0271617	0.00444163
95	rs10402271	rs8104483	2657	15990	0.46344	0.350787	0.487765	-0.136977	0.214777	0.123052	0.237914	-0.114862	0	0	0	0	0.449544	0.477112	0.309704	0.390564	0.473167	0.502094
96	rs10402271	rs4081918	2633	16001	0.0297393	-0.0104571	0.0384992	-0.0489563	0.000884425	0.00010935	0.00148219	-0.00137284	9.40383e-09	0.447948	5.69141e-12	0.02154	0.0145666	0.0448982	-0.0531701	0.0322942	0.0222277	0.0547504
97	rs10402271	rs519113	2629	16021	-0.183146	-0.255458	-0.171302	-0.0841552	0.0335424	0.0652586	0.0293445	0.0359141	0	1.32835e-76	0	2e-05	-0.200501	-0.165676	-0.307087	-0.202328	-0.189716	-0.152768
98	rs10402271	rs2075642	2660	16064	0.537959	0.442861	0.558816	-0.115954	0.2894	0.196126	0.312275	-0.116149	0	0	0	0	0.525996	0.549709	0.409344	0.475185	0.546111	0.571263
99	rs10402271	rs387976	2659	16065	-0.357108	-0.382051	-0.35141	-0.0306407	0.127526	0.145963	0.123489	0.0224738	0	0	0	0.0727	-0.377768	-0.336092	-0.44143	-0.31934	-0.37336	-0.329067
100	rs10402271	rs11667640	2591	14806	-0.0694997	-0.0936302	-0.0631397	-0.0304906	0.0048302	0.00876662	0.00398662	0.00478	1.96078e-38	1.58304e-11	1.68924e-27	0.12704	-0.0840781	-0.0548915	-0.134179	-0.0527684	-0.0787972	-0.047451
101	rs10402271	rs6859	2659	16026	-0.0730327	-0.0331188	-0.0921536	0.0590348	0.00533377	0.00109685	0.00849228	-0.00739542	2.93479e-45	0.0157276	3.77262e-61	0.0041	-0.0950179	-0.0509763	-0.10591	0.0400256	-0.115233	-0.0689744
102	rs10402271	rs11673139	2582	15819	-0.103981	-0.0970302	-0.100534	0.00350375	0.0108121	0.00941485	0.0101071	-0.000692214	1.57378e-88	3.10953e-12	1.62765e-71	0.85952	-0.118242	-0.0896768	-0.137413	-0.056325	-0.115819	-0.085201
103	rs10402271	rs283813	2482	15735	-0.0580476	-0.0344182	-0.0614612	0.027043	0.00336953	0.00118461	0.00377747	-0.00259286	1.56951e-28	0.0153103	1.11424e-27	0.19038	-0.0725213	-0.0435496	-0.0752555	0.00653444	-0.076922	-0.0459707
104	rs10402271	rs157580	2659	16056	-0.30363	-0.263779	-0.301956	0.0381767	0.0921912	0.0695796	0.0911775	-0.0215979	0	1.84896e-82	0	0.04158	-0.3259	-0.281023	-0.319112	-0.206655	-0.326257	-0.277257
105	rs10402271	rs2075650	2660	16069	0.232319	0.227646	0.217238	0.0104088	0.0539722	0.0518229	0.0471922	0.0046307	0	6.50389e-62	0	0.60986	0.217484	0.247046	0.179446	0.274756	0.201289	0.233071
106	rs10402271	rs8106922	2653	16048	0.150048	0.0256544	0.182939	-0.157284	0.0225143	0.000658147	0.0334665	-0.0328084	0	0.0616613	0	0	0.13125	0.168737	-0.0260423	0.0772142	0.163065	0.202664
107	rs10402271	rs405509	2659	16056	-0.0748684	0.00554333	-0.101327	0.106871	0.00560527	3.07285e-05	0.0102672	-0.0102365	1.51473e-47	0.686032	1.11677e-73	0	-0.0989959	-0.0506528	-0.0725971	0.0836161	-0.126748	-0.075773
108	rs10402271	rs440446	2606	15856	-0.228229	-0.228165	-0.221	-0.00716441	0.0520885	0.0520591	0.0488411	0.003218	0	5.81564e-61	0	0.71678	-0.249429	-0.20681	-0.2834	-0.171421	-0.243926	-0.197827
109	rs10402271	rs439401	2651	16013	-0.193535	-0.234297	-0.179242	-0.0550548	0.0374557	0.054895	0.0321277	0.0227673	0	2.93109e-65	0	0.0059	-0.214627	-0.172262	-0.289872	-0.177147	-0.201989	-0.156301
110	rs10402271	rs12721046	2253	15445	0.228203	0.260176	0.209097	0.0510793	0.0520764	0.0676916	0.0437215	0.0239701	0	2.65744e-68	0	0.02114	0.212901	0.243392	0.211053	0.307988	0.192656	0.22542
111	rs4803760	rs1871046	2281	11446	-0.163054	-0.0481963	-0.185177	0.136981	0.0265866	0.00232288	0.0342906	-0.0319677	0	0.00113272	0	0	-0.182768	-0.143209	-0.093231	-0.00296477	-0.207081	-0.163088
112	rs4803760	rs4803763	1848	10825	-0.284582	-0.338945	-0.275345	-0.0635997	0.0809867	0.114883	0.0758148	0.0390686	0	2.4223e-94	0	0.00064	-0.301221	-0.267769	-0.386675	-0.289403	-0.293113	-0.257387
113	rs4803760	rs440277	2282	11532	-0.159985	-0.0451352	-0.18252	0.137384	0.0255952	0.00203719	0.0333134	-0.0312762	0	0.0022944	0	0	-0.178	-0.141863	-0.0879123	-0.00219197	-0.202449	-0.162439
114	rs4803760	rs3852856	2296	11613	-0.185131	-0.148897	-0.192302	0.0434045	0.0342736	0.0221704	0.03698	-0.0148096	0	6.12179e-24	0	0.02074	-0.200303	-0.16987	-0.185873	-0.111501	-0.208936	-0.175556
115	rs4803760	rs377702	2296	11628	-0.220226	-0.179575	-0.226963	0.0473877	0.0484994	0.0322474	0.0515123	-0.0192649	0	4.55692e-34	0	0.02024	-0.239994	-0.200275	-0.230446	-0.127727	-0.248328	-0.205378
116	rs4803760	rs8105340	2287	11463	0.429562	0.447259	0.428625	0.0186342	0.184524	0.20004	0.183719	0.0163214	0	0	0	0.43494	0.412294	0.446522	0.40576	0.486917	0.409653	0.447225
117	rs4803760	rs12610605	2294	11637	-0.0354685	-0.0452527	-0.0353104	-0.00994224	0.00125801	0.0020478	0.00124683	0.000800977	3.21221e-09	0.0021754	7.16854e-08	0.65944	-0.0521649	-0.0187522	-0.0851271	-0.00523354	-0.0536623	-0.0169347
118	rs4803760	rs4803766	2296	11629	0.245396	0.205327	0.252591	-0.0472649	0.0602193	0.042159	0.0638024	-0.0216434	0	5.22213e-44	0	0.02912	0.227695	0.262935	0.160963	0.248862	0.233272	0.271711
119	rs4803760	rs17561351	2261	11608	-0.106611	-0.110225	-0.106239	-0.00398613	0.011366	0.0121496	0.0112868	0.000862856	1.55411e-70	1.24223e-13	6.18239e-59	0.82506	-0.11958	-0.0936064	-0.140467	-0.0797784	-0.120536	-0.0918986
120	rs4803760	rs8104483	2295	11582	-0.209258	-0.190291	-0.213712	0.0234202	0.043789	0.0362108	0.0456727	-0.00946184	0	4.98293e-38	0	0.22054	-0.226206	-0.192184	-0.229657	-0.150305	-0.232444	-0.194821
121	rs4803760	rs4081918	2270	11573	-0.0974498	-0.117884	-0.0943602	-0.0235242	0.00949645	0.0138967	0.00890384	0.00499288	3.96544e-59	1.97363e-15	9.80225e-47	0.22446	-0.111873	-0.082985	-0.150302	-0.0852132	-0.11032	-0.0783516
122	rs4803760	rs519113	2266	11590	0.460561	0.38691	0.474536	-0.087625	0.212116	0.1497	0.225184	-0.0754842	0	0	0	6e-05	0.444554	0.476273	0.34607	0.426287	0.457158	0.491551
123	rs4803760	rs2075642	2297	11632	-0.179263	-0.151451	-0.185132	0.0336811	0.0321352	0.0229375	0.034274	-0.0113365	0	1.01077e-24	0	0.07294	-0.194651	-0.163786	-0.188769	-0.113697	-0.202029	-0.168126
124	rs4803760	rs387976	2296	11633	0.427215	0.382535	0.434776	-0.052241	0.182513	0.146333	0.18903	-0.0426972	0	0	0	0.01144	0.411533	0.442644	0.342583	0.421106	0.417705	0.451541
125	rs4803760	rs11667640	2306	11721	-0.0710215	-0.0788782	-0.0705251	-0.00835305	0.00504406	0.00622177	0.00497379	0.00124797	1.24708e-32	8.47318e-08	3.51992e-27	0.67392	-0.0853894	-0.0566241	-0.110861	-0.0467321	-0.0864254	-0.0545889
126	rs4803760	rs6859	2297	11621	0.0601351	0.135076	0.0499556	0.0851205	0.00361624	0.0182455	0.00249556	0.01575	1.09124e-23	5.41928e-20	2.61872e-14	0.00032	0.0403321	0.079891	0.0866043	0.18291	0.0284404	0.0714246
127	rs4803760	rs11673139	2219	11387	-0.121395	-0.109436	-0.125061	0.0156246	0.0147369	0.0119763	0.0156402	-0.00366392	3.30366e-89	3.08899e-13	1.90185e-79	0.3808	-0.134657	-0.10809	-0.140032	-0.0786321	-0.139674	-0.110393
128	rs4803760	rs283813	2121	11339	-0.0710383	-0.0859265	-0.068396	-0.0175305	0.00504644	0.00738336	0.00467802	0.00270535	2.15183e-31	2.18788e-08	7.05301e-25	0.39372	-0.0857682	-0.0562772	-0.120495	-0.0511494	-0.0846113	-0.0521446
129	rs4803760	rs157580	2296	11627	0.10885	0.0396836	0.118291	-0.0786071	0.0118483	0.00157479	0.0139927	-0.0124179	9.96999e-74	0.00716383	9.72274e-73	0.00052	0.0901782	0.127445	-0.00435328	0.0835669	0.0977049	0.138775
130	rs4803760	rs2075650	2297	11637	0.0187092	0.0540819	0.0194437	0.0346382	0.000350035	0.00292485	0.000378057	0.00254679	0.00178857	0.000246743	0.00301412	0.12952	0.00168894	0.0357187	0.00848757	0.0994517	0.00108051	0.0377938
131	rs4803760	rs8106922	2295	11628	-0.0812874	-0.0247408	-0.0952388	0.070498	0.00660764	0.000612106	0.00907043	-0.00845832	6.50016e-42	0.0937036	8.55779e-48	0.00144	-0.100996	-0.0615155	-0.0690331	0.0196489	-0.117395	-0.0729878
132	rs4803760	rs405509	2296	11628	-0.0377552	0.0232336	-0.0463168	0.0695504	0.00142546	0.000539802	0.00214524	-0.00160544	2.96721e-10	0.115392	1.62627e-12	0.00186	-0.0594185	-0.0160564	-0.0313826	0.0777115	-0.0697887	-0.0227936
133	rs4803760	rs440446	2243	11426	-0.0461071	-0.0027402	-0.0569594	0.0542192	0.00212587	7.50872e-06	0.00324437	-0.00323686	2.46982e-14	0.85438	7.2756e-18	0.01624	-0.0652171	-0.0269634	-0.0468582	0.0413884	-0.07829	-0.0355766
134	rs4803760	rs439401	2296	11614	0.129454	0.160577	0.122249	0.0383281	0.0167583	0.025785	0.0149448	0.0108402	0	1.41394e-27	1.77997e-77	0.09348	0.110963	0.147855	0.116758	0.203772	0.101726	0.142668
135	rs4803760	rs12721046	1896	11101	-0.00859282	0.0320317	-0.01613	0.0481617	7.38366e-05	0.00102603	0.000260176	0.000765854	0.165933	0.048554	0.0162424	0.04954	-0.0261165	0.00893614	-0.017764	0.0816689	-0.0348112	0.00256248
136	rs1871046	rs4803763	2171	14864	-0.499359	-0.570377	-0.487926	-0.0824516	0.24936	0.32533	0.238071	0.0872587	0	0	0	0	-0.520506	-0.4776	-0.632687	-0.50073	-0.510276	-0.464916
137	rs1871046	rs440277	2263	11285	0.224536	0.270988	0.213546	0.0574418	0.0504163	0.0734346	0.0456021	0.0278325	0	2.93552e-74	0	0.01018	0.204332	0.244548	0.225329	0.31546	0.190959	0.235908
138	rs1871046	rs3852856	2619	15649	-0.344827	-0.313104	-0.350827	0.0377239	0.118906	0.0980338	0.12308	-0.0250461	0	0	0	0.0203	-0.362193	-0.327222	-0.356175	-0.268704	-0.369768	-0.331595
139	rs1871046	rs377702	2609	15624	0.0955668	0.0194515	0.110314	-0.090863	0.00913301	0.00037836	0.0121693	-0.0117909	2.0879e-74	0.159994	1.08911e-84	0	0.0752724	0.115782	-0.0391724	0.0779419	0.0887266	0.131799
140	rs1871046	rs8105340	2608	15487	-0.154914	-0.0481061	-0.171433	0.123326	0.0239982	0.00231419	0.0293891	-0.0270749	0	0.000512168	0	0	-0.17014	-0.139613	-0.090007	-0.00603512	-0.187738	-0.155033
141	rs1871046	rs12610605	2618	15675	0.448779	0.409809	0.453026	-0.043217	0.201402	0.167943	0.205233	-0.0372891	0	0	0	0.01394	0.436237	0.461146	0.376024	0.442505	0.439497	0.466349
142	rs1871046	rs4803766	2620	15664	-0.443201	-0.329852	-0.461692	0.13184	0.196427	0.108803	0.21316	-0.104357	0	0	0	0	-0.471306	-0.414197	-0.397478	-0.258663	-0.492411	-0.429825
143	rs1871046	rs17561351	2585	15643	0.075591	0.0486252	0.0791249	-0.0304997	0.005714	0.00236441	0.00626075	-0.00389634	3.2113e-47	0.000471781	1.66063e-44	0.16348	0.0603727	0.0907742	0.00612941	0.0909458	0.0628327	0.095375
144	rs1871046	rs8104483	2618	15598	-0.292743	-0.270916	-0.297998	0.0270824	0.0856983	0.0733952	0.0888027	-0.0154075	0	1.44336e-85	0	0.1447	-0.313251	-0.271961	-0.321064	-0.219252	-0.320426	-0.275235
145	rs1871046	rs4081918	2594	15610	-0.0178297	-0.0271442	-0.0175236	-0.00962064	0.000317899	0.00073681	0.000307077	0.000429733	0.000668782	0.0505666	0.00195966	0.65324	-0.0334447	-0.00220608	-0.0690712	0.0148784	-0.0343578	-0.000679496
146	rs1871046	rs519113	2590	15628	-0.179757	-0.0522053	-0.199604	0.147399	0.0323125	0.00272539	0.0398419	-0.0371165	0	0.000171736	0	0	-0.198306	-0.161079	-0.0998307	-0.00434117	-0.219745	-0.179294
147	rs1871046	rs2075642	2621	15671	-0.340955	-0.324024	-0.345099	0.0210751	0.11625	0.104991	0.119093	-0.0141019	0	0	0	0.20068	-0.358552	-0.323115	-0.366946	-0.279725	-0.364332	-0.325571
148	rs1871046	rs387976	2620	15672	0.18665	0.248583	0.175986	0.072597	0.0348381	0.0617934	0.030971	0.0308224	0	2.15637e-72	0	0.0006	0.168475	0.204698	0.204165	0.291979	0.156063	0.195765
149	rs1871046	rs11667640	2556	14471	0.0613934	0.0679241	0.0591226	0.00880143	0.00376915	0.00461368	0.00349549	0.00111819	9.38693e-30	1.19508e-06	8.45732e-24	0.69114	0.0455322	0.0772238	0.0254727	0.110131	0.041993	0.0762176
150	rs1871046	rs6859	2620	15637	-0.139282	-0.13011	-0.136285	0.0061747	0.0193993	0.0169287	0.0185736	-0.00164491	0	4.58022e-21	0	0.76368	-0.16354	-0.114855	-0.201645	-0.0571948	-0.16201	-0.110374
151	rs1871046	rs11673139	2543	15425	0.214495	0.175688	0.217297	-0.0416097	0.0460079	0.0308662	0.0472182	-0.016352	0	5.15616e-36	0	0.04508	0.200049	0.228847	0.13366	0.217085	0.201855	0.232632
152	rs1871046	rs283813	2443	15347	0.0688363	0.00840141	0.0772602	-0.0688588	0.00473843	7.05837e-05	0.00596914	-0.00589856	1.50104e-38	0.55703	9.61831e-42	0.00222	0.0532307	0.0844082	-0.0335001	0.0502734	0.0605057	0.0939712
153	rs1871046	rs157580	2620	15664	0.403681	0.356545	0.408071	-0.0515263	0.162959	0.127124	0.166522	-0.0393978	0	0	0	0.0064	0.387734	0.419387	0.315049	0.396679	0.390649	0.4252
154	rs1871046	rs2075650	2621	15675	-0.125668	-0.101839	-0.123694	0.0218552	0.0157925	0.0103712	0.0153002	-0.00492908	0	1.66451e-13	0	0.26664	-0.141931	-0.109337	-0.156359	-0.0467001	-0.140641	-0.106675
155	rs1871046	rs8106922	2617	15659	-0.323512	-0.216755	-0.34697	0.130215	0.10466	0.0469827	0.120388	-0.0734055	0	2.02635e-55	0	0	-0.348129	-0.29845	-0.269003	-0.163235	-0.374691	-0.31863
156	rs1871046	rs405509	2620	15665	0.341123	0.226603	0.367839	-0.141236	0.116365	0.051349	0.135305	-0.0839564	0	1.81082e-60	0	0	0.322538	0.359444	0.167231	0.284338	0.34848	0.386884
157	rs1871046	rs440446	2567	15463	0.427922	0.359926	0.435452	-0.0755266	0.183118	0.129546	0.189619	-0.0600721	0	0	0	6e-05	0.412412	0.443184	0.318071	0.40038	0.418641	0.451965
158	rs1871046	rs439401	2613	15624	0.233466	0.231867	0.230367	0.00150034	0.0545062	0.0537625	0.053069	0.000693508	0	4.63217e-63	0	0.94356	0.215216	0.251553	0.187019	0.275751	0.210275	0.250265
159	rs1871046	rs12721046	2216	15069	-0.100485	-0.120517	-0.0897461	-0.0307709	0.0100972	0.0145243	0.00805435	0.00646997	6.79308e-78	1.03021e-15	9.92686e-55	0.14916	-0.117127	-0.0837856	-0.177374	-0.0628583	-0.107201	-0.0722357
160	rs440277	rs4803763	1828	10646	-0.345095	-0.414704	-0.329165	-0.0855391	0.119091	0.17198	0.10835	0.0636299	0	0	0	2e-05	-0.366287	-0.323546	-0.472131	-0.353773	-0.351931	-0.30601
161	rs3852856	rs4803763	2209	15241	0.610509	0.522328	0.629255	-0.106926	0.372721	0.272827	0.395962	-0.123135	0	0	0	0	0.598657	0.622094	0.487616	0.555392	0.616816	0.64138
162	rs377702	rs4803763	2199	15209	-0.0892542	0.071646	-0.119626	0.191272	0.00796632	0.00513315	0.0143104	-0.00917722	2.83104e-62	2.02037e-06	1.14533e-96	0	-0.109124	-0.0693136	0.0121821	0.130605	-0.140568	-0.0985766
163	rs8105340	rs4803763	2196	15076	-0.125106	-0.241037	-0.109982	-0.131055	0.0156515	0.058099	0.0120961	0.046003	0	1.93729e-57	2.64118e-81	0	-0.139289	-0.110872	-0.282744	-0.198421	-0.125226	-0.0946866
164	rs12610605	rs4803763	2208	15266	-0.268295	-0.267729	-0.266857	-0.000871795	0.0719821	0.0716787	0.0712127	0.000466049	0	8.24183e-71	0	0.9602	-0.281809	-0.254674	-0.307304	-0.227229	-0.281237	-0.252358
165	rs4803766	rs4803763	2210	15254	0.293529	0.135213	0.320897	-0.185684	0.0861591	0.0182825	0.102975	-0.0846922	0	2.48667e-19	0	0	0.276633	0.310243	0.0778988	0.191636	0.303465	0.338114
166	rs17561351	rs4803763	2188	15241	-0.0101522	-0.0688983	0.000349707	-0.069248	0.000103066	0.00474698	1.22295e-07	0.00474686	0.0580343	5.17125e-06	0.951315	0.00268	-0.0252475	0.0049478	-0.112756	-0.0247724	-0.0157973	0.0164965
167	rs8104483	rs4803763	2208	15189	0.466156	0.38707	0.484755	-0.0976851	0.217302	0.149823	0.234988	-0.0851643	0	0	0	0	0.451968	0.480109	0.343799	0.428701	0.469908	0.499328
168	rs4081918	rs4803763	2194	15213	-0.0594811	-0.098681	-0.0516889	-0.0469921	0.003538	0.00973793	0.00267174	0.00706619	1.27881e-28	6.28398e-11	1.94875e-19	0.03044	-0.074152	-0.0447844	-0.141011	-0.0559904	-0.0673803	-0.0359719
169	rs519113	rs4803763	2185	15233	-0.169518	-0.299718	-0.149766	-0.149952	0.0287363	0.0898309	0.0224298	0.0674011	0	2.29281e-87	0	0	-0.185949	-0.152991	-0.349446	-0.248306	-0.167209	-0.132229
170	rs2075642	rs4803763	2211	15262	0.534063	0.479859	0.547882	-0.0680228	0.285223	0.230265	0.300174	-0.0699098	0	0	0	0.00036	0.521036	0.546841	0.443474	0.514665	0.534069	0.561402
171	rs387976	rs4803763	2210	15263	-0.350179	-0.42578	-0.338454	-0.087326	0.122626	0.181288	0.114551	0.0667375	0	0	0	0	-0.368988	-0.331084	-0.48319	-0.364723	-0.3583	-0.318301
172	rs11667640	rs4803763	2142	14004	-0.036402	-0.0650133	-0.0298588	-0.0351545	0.0013251	0.00422673	0.000891547	0.00333519	6.09359e-11	2.08796e-05	5.82155e-07	0.1179	-0.0515932	-0.0211939	-0.109813	-0.0199504	-0.0460446	-0.0136573
173	rs6859	rs4803763	2210	15223	-0.0756403	-0.0433216	-0.091366	0.0480444	0.00572146	0.00187676	0.00834774	-0.00647099	2.70611e-45	0.00397485	3.22522e-57	0.0339	-0.0963372	-0.0548781	-0.113721	0.0275109	-0.113027	-0.0696178
174	rs4803763	rs11673139	2157	15183	-0.0640201	-0.0740795	-0.0589463	-0.0151331	0.00409857	0.00548777	0.00347467	0.0020131	9.07054e-33	1.141e-06	9.43304e-25	0.4898	-0.0785801	-0.0494327	-0.117639	-0.0302354	-0.0744597	-0.0434044
175	rs4803763	rs283813	2081	15105	-0.08314	-0.086848	-0.0819808	-0.0048672	0.00691226	0.00754258	0.00672085	0.000821724	1.32015e-53	2.10825e-08	4.54057e-46	0.81542	-0.0969549	-0.069293	-0.127633	-0.0457697	-0.0966737	-0.0672522
176	rs157580	rs4803763	2210	15253	-0.274379	-0.277575	-0.267213	-0.0103617	0.0752837	0.0770477	0.0714028	0.00564495	0	4.84037e-76	0	0.60616	-0.29488	-0.253625	-0.331186	-0.222177	-0.289358	-0.244782
177	rs2075650	rs4803763	2211	15266	0.295532	0.304097	0.282555	0.0215424	0.0873394	0.092475	0.0798371	0.0126379	0	6.28397e-91	0	0.34734	0.28021	0.310704	0.257435	0.349344	0.266156	0.298789
178	rs8106922	rs4803763	2204	15245	0.0919936	-0.0157199	0.11813	-0.13385	0.00846282	0.000247116	0.0139548	-0.0137076	3.41988e-66	0.296629	1.56498e-94	0	0.0733243	0.110598	-0.068765	0.0374138	0.0984498	0.137718
179	rs405509	rs4803763	2210	15253	-0.0206575	0.0567086	-0.0429217	0.0996303	0.000426733	0.00321586	0.00184227	0.00137359	0.000113118	0.000163142	6.54496e-14	2e-05	-0.042337	0.00104145	-0.014342	0.127189	-0.0657466	-0.0200519
180	rs4803763	rs440446	2174	15208	-0.206647	-0.250068	-0.194108	-0.0559605	0.042703	0.0625341	0.0376778	0.0248563	0	4.377e-61	0	0.0078	-0.226193	-0.186934	-0.303264	-0.195319	-0.215071	-0.172966
181	rs439401	rs4803763	2202	15211	-0.169476	-0.239271	-0.15258	-0.0866913	0.028722	0.0572507	0.0232806	0.0339701	0	8.90586e-57	0	0.0001	-0.18917	-0.149644	-0.293345	-0.183672	-0.173655	-0.131365
182	rs4803763	rs12721046	1903	14853	0.239641	0.330026	0.211372	0.118655	0.057428	0.108917	0.044678	0.0642394	0	3.76671e-92	0	0	0.223578	0.255575	0.281635	0.376743	0.194264	0.228351
183	rs440277	rs3852856	2277	11433	-0.343018	-0.285091	-0.355257	0.0701668	0.117662	0.0812766	0.126208	-0.0449312	0	1.75017e-82	0	0	-0.360163	-0.325642	-0.323756	-0.245474	-0.374359	-0.335855
184	rs440277	rs377702	2277	11449	0.833808	0.693346	0.868341	-0.174995	0.695237	0.480729	0.754016	-0.273288	0	0	0	0	0.826166	0.841144	0.669201	0.716028	0.860998	0.875322
185	rs440277	rs8105340	2269	11283	-0.244251	-0.238062	-0.243529	0.00546653	0.0596587	0.0566735	0.0593062	-0.00263263	0	7.05074e-58	0	0.7451	-0.258959	-0.22943	-0.273769	-0.2017	-0.259665	-0.227256
186	rs440277	rs12610605	2275	11457	-0.268656	-0.22131	-0.281439	0.0601288	0.0721758	0.048978	0.0792077	-0.0302297	0	2.16144e-50	0	0.00064	-0.28484	-0.252318	-0.256962	-0.185056	-0.299597	-0.263077
187	rs440277	rs4803766	2277	11449	-0.589912	-0.510008	-0.606835	0.0968271	0.347996	0.260108	0.368249	-0.108141	0	0	0	0	-0.619428	-0.558731	-0.573415	-0.440528	-0.63974	-0.57171
188	rs440277	rs17561351	2242	11428	-0.166711	-0.144029	-0.171786	0.0277571	0.0277924	0.0207443	0.0295103	-0.00876608	0	5.18413e-22	0	0.1063	-0.180103	-0.153256	-0.175928	-0.111827	-0.186546	-0.156948
189	rs440277	rs8104483	2277	11402	-0.420277	-0.348426	-0.436371	0.0879449	0.176633	0.121401	0.19042	-0.0690189	0	0	0	0	-0.440848	-0.399265	-0.392565	-0.302686	-0.459483	-0.412669
190	rs440277	rs4081918	2251	11392	-0.211464	-0.187297	-0.217533	0.0302367	0.0447172	0.03508	0.0473208	-0.0122407	0	3.20533e-36	0	0.08052	-0.225704	-0.197135	-0.220481	-0.153679	-0.233294	-0.201658
191	rs440277	rs519113	2247	11410	-0.351503	-0.311609	-0.359822	0.0482127	0.123554	0.0971002	0.129472	-0.0323715	0	6.68115e-97	0	0.0038	-0.370103	-0.332621	-0.353625	-0.268338	-0.380495	-0.338789
192	rs440277	rs2075642	2278	11452	-0.341375	-0.283543	-0.354242	0.0706992	0.116537	0.0803967	0.125488	-0.0450909	0	1.20393e-81	0	0	-0.358808	-0.323704	-0.322093	-0.244055	-0.373737	-0.334435
193	rs440277	rs387976	2277	11453	-0.428442	-0.369855	-0.443531	0.0736759	0.183563	0.136793	0.19672	-0.059927	0	0	0	2e-05	-0.451241	-0.405085	-0.417276	-0.320426	-0.469276	-0.417034
194	rs440277	rs11667640	2280	11496	-0.168744	-0.140843	-0.175958	0.0351149	0.0284745	0.0198367	0.0309611	-0.0111244	0	1.89212e-21	0	0.04298	-0.182399	-0.155024	-0.172558	-0.108835	-0.19107	-0.160762
195	rs440277	rs6859	2278	11442	0.450786	0.368453	0.481415	-0.112963	0.203208	0.135757	0.231761	-0.0960034	0	0	0	0	0.433797	0.467454	0.324296	0.411007	0.46342	0.499014
196	rs440277	rs11673139	2200	11207	-0.188318	-0.14647	-0.199466	0.052996	0.0354637	0.0214536	0.0397868	-0.0183333	0	2.58348e-22	0	0.00214	-0.20253	-0.174027	-0.1787	-0.113927	-0.215261	-0.183567
197	rs440277	rs283813	2101	11152	0.0637827	0.0166044	0.0719384	-0.0553341	0.00406823	0.000275704	0.00517514	-0.00489943	2.92466e-25	0.281775	6.34764e-27	0.02504	0.0457353	0.0817885	-0.0260704	0.0592187	0.0521746	0.0916459
198	rs440277	rs157580	2277	11449	-0.12134	-0.0678804	-0.141814	0.0739333	0.0147235	0.00460775	0.0201111	-0.0155034	6.74294e-90	4.63211e-06	0	0.00092	-0.144597	-0.0979501	-0.114948	-0.0205085	-0.168608	-0.11481
199	rs440277	rs2075650	2278	11457	-0.0485977	-0.0869398	-0.0189646	-0.0679751	0.00236174	0.00755852	0.000359657	0.00719886	7.97242e-16	4.40358e-09	0.00409503	0.00214	-0.0665401	-0.0306239	-0.138998	-0.0344019	-0.0383032	0.000388151
200	rs440277	rs8106922	2276	11449	0.138861	0.170016	0.126473	0.0435435	0.0192823	0.0289056	0.0159954	0.0129102	0	1.85046e-30	1.21893e-81	0.05546	0.11767	0.159925	0.123672	0.21562	0.102435	0.150363
201	rs440277	rs405509	2277	11448	-0.0995973	-0.129333	-0.0861651	-0.0431677	0.00991962	0.016727	0.00742443	0.00930255	3.58982e-61	2.59653e-18	7.43746e-39	0.05806	-0.126836	-0.0722085	-0.20226	-0.0549787	-0.115468	-0.0567126
202	rs440277	rs440446	2224	11246	-0.0138902	0.00195169	-0.0246294	0.0265811	0.000192938	3.8091e-06	0.000606609	-0.0006028	0.0226161	0.896436	0.000220964	0.2538	-0.0361067	0.00834001	-0.0454219	0.0493165	-0.0498372	0.00060966
203	rs440277	rs439401	2277	11433	-0.0227699	0.0015775	-0.0347971	0.0363746	0.000518469	2.4885e-06	0.00121084	-0.00120835	0.000162941	0.915221	1.42619e-07	0.11604	-0.0449847	-0.000532648	-0.0456197	0.0487677	-0.0600316	-0.00951812
204	rs440277	rs12721046	1878	10925	-0.0641858	-0.137289	-0.028677	-0.108612	0.00411982	0.0188481	0.000822368	0.0180258	9.52754e-25	3.96616e-17	2.24563e-05	0	-0.0826292	-0.0456985	-0.190799	-0.0829651	-0.0485129	-0.00881837
205	rs3852856	rs377702	2647	15996	-0.398313	-0.415197	-0.395431	-0.0197666	0.158653	0.172389	0.156365	0.0160233	0	0	0	0.17596	-0.415499	-0.380842	-0.464278	-0.363574	-0.413715	-0.376827
206	rs3852856	rs8105340	2643	15853	-0.103331	-0.149819	-0.0947081	-0.0551109	0.0106773	0.0224457	0.00896962	0.0134761	6.83488e-88	1.2506e-27	8.29528e-64	0.00286	-0.116462	-0.0901638	-0.184141	-0.115132	-0.108931	-0.0804465
207	rs3852856	rs12610605	2656	16053	-0.227716	-0.195365	-0.23346	0.0380954	0.0518545	0.0381675	0.0545038	-0.0163363	0	5.25628e-46	0	0.01188	-0.23953	-0.215834	-0.225842	-0.164506	-0.246285	-0.220554
208	rs3852856	rs4803766	2658	16040	0.535364	0.533506	0.535543	-0.00203718	0.286615	0.284629	0.286806	-0.00217785	0	0	0	0.88378	0.524781	0.545782	0.505337	0.560539	0.524092	0.546801
209	rs3852856	rs17561351	2623	16020	-0.129394	-0.12628	-0.130094	0.00381377	0.0167429	0.0159466	0.0169244	-0.00097775	0	5.88839e-20	0	0.80608	-0.140173	-0.118585	-0.154346	-0.09801	-0.141753	-0.118398
210	rs3852856	rs8104483	2656	15973	0.702927	0.730456	0.698598	0.031858	0.494106	0.533566	0.488039	0.0455268	0	0	0	0.0184	0.693472	0.71214	0.704889	0.754127	0.68837	0.708548
211	rs3852856	rs4081918	2632	15986	-0.155467	-0.146855	-0.157194	0.0103392	0.0241701	0.0215663	0.0247099	-0.00314361	0	1.65593e-26	0	0.50724	-0.16666	-0.144234	-0.176028	-0.117423	-0.169304	-0.145037
212	rs3852856	rs519113	2628	16005	-0.20721	-0.232687	-0.203283	-0.0294039	0.0429359	0.0541433	0.0413241	0.0128192	0	7.55421e-64	0	0.08738	-0.221149	-0.193186	-0.269186	-0.195521	-0.218346	-0.188124
213	rs3852856	rs2075642	2659	16048	0.853659	0.877999	0.849874	0.0281252	0.728734	0.770882	0.722286	0.0485967	0	0	0	0.00684	0.846438	0.860566	0.857806	0.895486	0.842074	0.857318
214	rs3852856	rs387976	2658	16049	-0.255546	-0.244675	-0.258033	0.0133582	0.0653036	0.0598656	0.0665809	-0.00671528	0	3.49183e-71	0	0.44204	-0.271502	-0.239448	-0.285331	-0.203139	-0.275371	-0.240527
215	rs3852856	rs11667640	2590	14791	-0.131424	-0.136982	-0.131079	-0.00590317	0.0172724	0.0187641	0.0171817	0.00158241	0	6.27224e-23	0	0.70924	-0.142755	-0.120059	-0.164885	-0.10886	-0.143432	-0.118686
216	rs3852856	rs6859	2658	16010	-0.367792	-0.46258	-0.353261	-0.109319	0.135271	0.213981	0.124794	0.089187	0	0	0	0	-0.386539	-0.348741	-0.52187	-0.398842	-0.372962	-0.333242
217	rs3852856	rs11673139	2581	15802	-0.152433	-0.136932	-0.1557	0.0187675	0.0232359	0.0187505	0.0242425	-0.00549199	0	7.70882e-23	0	0.22756	-0.16353	-0.141298	-0.165245	-0.108394	-0.167733	-0.14362
218	rs3852856	rs283813	2481	15718	-0.0497662	-0.0117146	-0.0556042	0.0438896	0.00247667	0.000137231	0.00309182	-0.00295459	2.21238e-21	0.409264	6.28378e-23	0.02964	-0.0634229	-0.0360908	-0.0481085	0.0247105	-0.0703414	-0.0408426
219	rs3852856	rs157580	2658	16040	-0.221237	-0.178697	-0.231413	0.0527162	0.0489459	0.0319325	0.053552	-0.0216194	0	8.37608e-39	0	0.00468	-0.238563	-0.203771	-0.218082	-0.138731	-0.250692	-0.21195
220	rs3852856	rs2075650	2659	16053	-0.130021	-0.189996	-0.119217	-0.0707787	0.0169055	0.0360984	0.0142127	0.0218857	0	1.18036e-43	0	0.0001	-0.143407	-0.116588	-0.233391	-0.145846	-0.133309	-0.105077
221	rs3852856	rs8106922	2652	16032	0.305351	0.266712	0.311371	-0.0446591	0.0932393	0.0711354	0.0969521	-0.0258167	0	4.81248e-84	0	0.0238	0.290475	0.32008	0.225748	0.306735	0.29539	0.327178
222	rs3852856	rs405509	2658	16040	-0.25624	-0.274435	-0.253316	-0.0211184	0.0656588	0.0753144	0.0641691	0.0111453	0	4.57229e-89	0	0.2643	-0.276979	-0.235262	-0.337262	-0.209174	-0.275249	-0.23112
223	rs3852856	rs440446	2605	15839	-0.22325	-0.190618	-0.23088	0.0402628	0.0498404	0.0363351	0.0533058	-0.0169707	0	4.50688e-43	0	0.03064	-0.240112	-0.206253	-0.230318	-0.150283	-0.249497	-0.212093
224	rs3852856	rs439401	2650	15997	-0.173274	-0.180723	-0.174783	-0.00593973	0.0300238	0.0326607	0.0305491	0.00211161	0	1.55506e-39	0	0.7606	-0.190333	-0.15611	-0.221648	-0.139162	-0.193544	-0.155894
225	rs3852856	rs12721046	2252	15428	-0.0356989	-0.0935306	-0.0247428	-0.0687878	0.00127441	0.00874798	0.000612207	0.00813577	1.90771e-11	3.45141e-10	1.38458e-05	0.00154	-0.0504946	-0.0208876	-0.14	-0.0466502	-0.0405001	-0.00897325
226	rs8105340	rs377702	2634	15822	-0.278028	-0.329089	-0.272226	-0.0568626	0.0772995	0.108299	0.074107	0.0341923	0	0	0	0.0002	-0.291912	-0.264026	-0.37157	-0.285232	-0.286878	-0.257447
227	rs12610605	rs377702	2646	16022	-0.341545	-0.333911	-0.341253	0.00734212	0.116653	0.111496	0.116453	-0.00495713	0	0	0	0.6323	-0.357243	-0.325653	-0.376874	-0.289513	-0.358085	-0.324198
228	rs377702	rs4803766	2648	16012	-0.693161	-0.734609	-0.686822	-0.0477868	0.480473	0.53965	0.471725	0.0679257	0	0	0	6e-05	-0.722875	-0.66089	-0.813376	-0.629391	-0.718327	-0.652507
229	rs377702	rs17561351	2613	15990	-0.20003	-0.226153	-0.19555	-0.030603	0.0400119	0.0511454	0.03824	0.0129054	0	4.43048e-60	0	0.05044	-0.212249	-0.187748	-0.260339	-0.191402	-0.208639	-0.182392
230	rs377702	rs8104483	2646	15946	-0.494088	-0.512792	-0.49041	-0.0223827	0.244123	0.262956	0.240502	0.0224544	0	0	0	0.10584	-0.515072	-0.472513	-0.570737	-0.449767	-0.512809	-0.467343
231	rs377702	rs4081918	2622	15957	-0.245511	-0.265568	-0.241651	-0.0239172	0.0602757	0.0705262	0.058395	0.0121312	0	2.02854e-82	0	0.13474	-0.258832	-0.232097	-0.302536	-0.227802	-0.255924	-0.227272
232	rs377702	rs519113	2618	15975	-0.414457	-0.452826	-0.408658	-0.0441678	0.171775	0.205051	0.167001	0.0380498	0	0	0	0.00274	-0.43293	-0.395636	-0.506725	-0.3954	-0.42824	-0.388692
233	rs377702	rs2075642	2649	16017	-0.395901	-0.404285	-0.394032	-0.0102535	0.156738	0.163447	0.155261	0.00818552	0	0	0	0.48734	-0.413301	-0.378213	-0.45328	-0.352856	-0.412586	-0.375151
234	rs377702	rs387976	2648	16018	-0.524229	-0.539463	-0.520964	-0.0184987	0.274816	0.29102	0.271403	0.0196165	0	0	0	0.18478	-0.547326	-0.500335	-0.602582	-0.469636	-0.545634	-0.495392
235	rs377702	rs11667640	2580	14762	-0.200366	-0.197675	-0.199722	0.00204721	0.0401463	0.0390753	0.0398888	-0.000813554	0	9.21499e-46	0	0.90322	-0.213296	-0.187364	-0.23234	-0.162508	-0.213647	-0.185716
236	rs377702	rs6859	2648	15980	0.617216	0.621934	0.615073	0.00686112	0.380955	0.386802	0.378314	0.00848725	0	0	0	0.64934	0.604949	0.62919	0.586318	0.65515	0.601882	0.627928
237	rs377702	rs11673139	2571	15771	-0.224876	-0.210524	-0.22471	0.0141853	0.050569	0.0443205	0.0504944	-0.00617391	0	1.71461e-51	0	0.3826	-0.23798	-0.211689	-0.245342	-0.175164	-0.238838	-0.210487
238	rs377702	rs283813	2471	15688	0.0106621	-0.0776204	0.0247912	-0.102412	0.000113681	0.00602492	0.000614603	0.00541032	0.0421623	4.85169e-08	1.12659e-05	0	-0.00471052	0.0260298	-0.119008	-0.0359636	0.0082111	0.0413577
239	rs377702	rs157580	2648	16009	-0.241049	-0.236006	-0.23706	0.00105404	0.0581047	0.055699	0.0561976	-0.000498633	0	4.08374e-66	0	0.95716	-0.264506	-0.217307	-0.292642	-0.177721	-0.262742	-0.211044
240	rs377702	rs2075650	2649	16022	0.283303	0.336199	0.269754	0.066445	0.0802607	0.11303	0.0727673	0.0402626	0	0	0	0.0007	0.268769	0.297708	0.290863	0.380029	0.254284	0.285087
241	rs377702	rs8106922	2643	16004	0.0481192	-0.0119607	0.0644642	-0.0764249	0.00231546	0.000143059	0.00415563	-0.00401257	1.50538e-20	0.384517	8.98009e-31	0.00018	0.0271306	0.0690655	-0.0663782	0.0425276	0.0418185	0.0870437
242	rs377702	rs405509	2648	16009	0.0230666	0.102451	0.00315537	0.0992959	0.00053207	0.0104963	9.95639e-06	0.0104863	8.3603e-06	8.93566e-14	0.57234	0	-0.00125724	0.0473632	0.0275096	0.176248	-0.0226486	0.0289552
243	rs377702	rs440446	2595	15807	-0.121065	-0.167544	-0.109246	-0.058298	0.0146567	0.0280711	0.0119348	0.0161363	0	1.51825e-33	4.80394e-84	0.00508	-0.14293	-0.0990813	-0.223374	-0.110619	-0.132942	-0.0854256
244	rs377702	rs439401	2643	15966	-0.12635	-0.14931	-0.117869	-0.0314404	0.0159644	0.0222933	0.0138931	0.00840021	0	1.87705e-27	1.75073e-98	0.12822	-0.148318	-0.104258	-0.204986	-0.0926702	-0.141704	-0.0938974
245	rs377702	rs12721046	2243	15399	0.20629	0.26687	0.19469	0.0721802	0.0425558	0.0712195	0.0379041	0.0333155	0	1.86982e-71	0	0.00142	0.190608	0.221868	0.21654	0.315785	0.178153	0.211117
246	rs8105340	rs12610605	2642	15879	-0.15869	-0.163878	-0.156531	-0.00734693	0.0251824	0.026856	0.024502	0.00235403	0	1.01893e-32	0	0.63008	-0.169672	-0.147668	-0.193433	-0.134026	-0.168379	-0.144639
247	rs8105340	rs4803766	2644	15867	0.397912	0.445324	0.391016	0.0543084	0.158334	0.198314	0.152894	0.0454203	0	0	0	0.00066	0.387167	0.408549	0.416792	0.47298	0.379412	0.402497
248	rs8105340	rs17561351	2609	15845	-0.0893527	-0.0918006	-0.08853	-0.00327059	0.00798391	0.00842735	0.00783757	0.000589787	4.7752e-66	3.32778e-11	5.87832e-56	0.8313	-0.100007	-0.0786782	-0.120404	-0.0630448	-0.100018	-0.077018
249	rs8105340	rs8104483	2642	15805	-0.186709	-0.224061	-0.179274	-0.0447871	0.0348604	0.0502031	0.032139	0.0180642	0	1.2164e-59	0	0.00798	-0.19968	-0.173673	-0.257929	-0.189642	-0.19331	-0.165163
250	rs8105340	rs4081918	2618	15811	-0.110873	-0.120135	-0.108569	-0.011566	0.0122927	0.0144324	0.0117872	0.00264519	0	3.53032e-18	4.75033e-83	0.46882	-0.121792	-0.0999269	-0.149348	-0.0907122	-0.120357	-0.0967502
251	rs8105340	rs519113	2614	15831	0.604319	0.706323	0.587528	0.118796	0.365201	0.498893	0.345189	0.153704	0	0	0	0	0.593304	0.615108	0.68064	0.730273	0.575382	0.599414
252	rs8105340	rs2075642	2645	15875	-0.145505	-0.18963	-0.137158	-0.0524721	0.0211718	0.0359597	0.0188124	0.0171473	0	2.83678e-43	0	0.00238	-0.15788	-0.133085	-0.221226	-0.157637	-0.150609	-0.123657
253	rs8105340	rs387976	2644	15877	0.44839	0.575129	0.429677	0.145453	0.201053	0.330774	0.184622	0.146152	0	0	0	0	0.436571	0.460053	0.547267	0.601719	0.41673	0.442448
254	rs8105340	rs11667640	2576	14632	-0.0757914	-0.065025	-0.0766287	0.0116036	0.00574433	0.00422825	0.00587195	-0.0016437	6.64391e-45	3.0514e-06	2.93764e-39	0.48778	-0.0874886	-0.0640732	-0.0970003	-0.0329157	-0.0892023	-0.0640307
255	rs8105340	rs6859	2644	15838	0.278759	0.234311	0.283893	-0.0495816	0.0777064	0.0549018	0.0805952	-0.0256934	0	4.23302e-65	0	0.00918	0.265208	0.2922	0.19575	0.27215	0.269305	0.298351
256	rs8105340	rs11673139	2568	15631	-0.0971163	-0.0726881	-0.098855	0.0261669	0.00943157	0.00528356	0.0097723	-0.00448874	1.22543e-76	1.89597e-07	2.08526e-68	0.0993	-0.10806	-0.0861492	-0.103066	-0.0421748	-0.110642	-0.0870403
257	rs8105340	rs283813	2468	15549	-0.056459	-0.113187	-0.0465245	-0.0666628	0.00318762	0.0128114	0.00216453	0.0106468	8.4338e-27	1.83278e-15	2.31692e-16	0.00066	-0.069378	-0.0435211	-0.144388	-0.0817622	-0.0607015	-0.0323288
258	rs8105340	rs157580	2644	15866	-0.128421	-0.0932953	-0.129857	0.0365616	0.016492	0.008704	0.0168628	-0.00815879	0	1.16648e-11	0	0.05712	-0.143529	-0.113253	-0.130869	-0.055454	-0.146381	-0.11326
259	rs8105340	rs2075650	2645	15880	0.103603	0.175261	0.076939	0.0983223	0.0107337	0.0307165	0.00591961	0.0247969	1.75993e-88	3.23262e-37	8.65749e-43	2e-05	0.0879026	0.119253	0.134587	0.215346	0.0603029	0.0935324
260	rs8105340	rs8106922	2638	15858	0.078271	0.00152916	0.0972213	-0.0956922	0.00612635	2.33834e-06	0.00945198	-0.00944965	3.24474e-51	0.911559	3.68037e-67	2e-05	0.0626101	0.0938934	-0.0381824	0.0412359	0.0803896	0.113998
261	rs8105340	rs405509	2644	15867	-0.0297233	0.0834045	-0.0560883	0.139493	0.000883473	0.0069563	0.0031459	0.0038104	1.07098e-08	1.31906e-09	1.65884e-23	0	-0.046601	-0.0128286	0.0391336	0.127348	-0.0741651	-0.0379747
262	rs8105340	rs440446	2592	15668	-0.119321	-0.0756014	-0.123113	0.047512	0.0142375	0.00571557	0.0151569	-0.00944135	0	5.23018e-08	0	0.01432	-0.134246	-0.104342	-0.113719	-0.0372613	-0.139371	-0.106789
263	rs8105340	rs439401	2636	15824	0.184425	0.137696	0.19829	-0.0605932	0.0340125	0.0189603	0.0393188	-0.0203585	0	1.55619e-23	0	0.00404	0.169488	0.199277	0.0977887	0.177162	0.182334	0.214141
264	rs8105340	rs12721046	2240	15262	0.0889882	0.174372	0.0632925	0.111079	0.0079189	0.0304055	0.00400594	0.0263996	3.07097e-62	1.789e-31	2.00716e-28	0	0.0730101	0.104921	0.130191	0.217861	0.0465982	0.0799515
265	rs12610605	rs4803766	2657	16066	-0.392788	-0.343621	-0.40126	0.0576399	0.154282	0.118075	0.16101	-0.0429348	0	0	0	4e-05	-0.410401	-0.374882	-0.386308	-0.299464	-0.420524	-0.381635
266	rs12610605	rs17561351	2622	16045	-0.111184	-0.086931	-0.11534	0.0284088	0.0123619	0.00755699	0.0133033	-0.00574628	0	3.07111e-10	7.67718e-95	0.06732	-0.121867	-0.100475	-0.116049	-0.057664	-0.126838	-0.10381
267	rs12610605	rs8104483	2655	15999	-0.280993	-0.225913	-0.290859	0.0649462	0.078957	0.0510365	0.0845989	-0.0335624	0	6.85628e-61	0	6e-05	-0.294217	-0.267661	-0.259004	-0.192291	-0.305302	-0.276282
268	rs12610605	rs4081918	2631	16012	-0.143666	-0.111761	-0.149319	0.0375579	0.0206399	0.0124906	0.0222963	-0.00980565	0	5.1827e-16	0	0.01482	-0.154534	-0.132762	-0.1411	-0.0822266	-0.161037	-0.137559
269	rs12610605	rs519113	2627	16032	-0.240118	-0.211956	-0.244853	0.0328968	0.0576567	0.0449253	0.0599528	-0.0150276	0	2.87575e-53	0	0.03286	-0.25245	-0.227708	-0.243698	-0.17976	-0.258234	-0.231377
270	rs12610605	rs2075642	2658	16074	-0.219605	-0.179168	-0.226813	0.0476453	0.0482263	0.0321011	0.0514441	-0.0193431	0	5.33785e-39	0	0.00196	-0.231679	-0.207463	-0.210589	-0.147377	-0.239914	-0.21363
271	rs12610605	rs387976	2657	16075	0.618757	0.573258	0.624723	-0.051465	0.38286	0.328625	0.390279	-0.0616541	0	0	0	0.00022	0.609036	0.628291	0.545261	0.599978	0.614329	0.634901
272	rs12610605	rs11667640	2589	14815	-0.120601	-0.0976177	-0.125498	0.0278799	0.0145447	0.00952922	0.0157496	-0.00622043	0	2.14975e-12	0	0.06918	-0.131514	-0.109659	-0.125708	-0.0693706	-0.137336	-0.113623
273	rs12610605	rs6859	2657	16036	-0.360842	-0.371619	-0.35699	-0.0146288	0.130207	0.138101	0.127442	0.0106587	0	0	0	0.34692	-0.377896	-0.343545	-0.422421	-0.31849	-0.375048	-0.338662
274	rs12610605	rs11673139	2580	15828	0.149281	0.0989563	0.15306	-0.0541037	0.0222849	0.00979236	0.0234274	-0.013635	0	1.17444e-12	0	0.02408	0.133198	0.165286	0.0556945	0.141847	0.135816	0.170212
275	rs12610605	rs283813	2480	15744	-0.0417629	0.0326977	-0.0525475	0.0852452	0.00174414	0.00106914	0.00276124	-0.00169211	1.54732e-15	0.0212897	1.11523e-20	4e-05	-0.0554562	-0.028054	-0.00930762	0.0745877	-0.0670016	-0.0380714
276	rs12610605	rs157580	2657	16066	0.433727	0.438354	0.431227	0.00712723	0.188119	0.192154	0.185956	0.0061977	0	0	0	0.68788	0.421065	0.446219	0.403056	0.472349	0.417596	0.444663
277	rs12610605	rs2075650	2658	16079	-0.180068	-0.230274	-0.166538	-0.0637354	0.0324243	0.0530259	0.027735	0.025291	0	2.91493e-63	0	6e-05	-0.191629	-0.168456	-0.267392	-0.192473	-0.178873	-0.154151
278	rs12610605	rs8106922	2651	16058	-0.269602	-0.205798	-0.285937	0.0801384	0.0726853	0.0423529	0.0817597	-0.0394068	0	9.1809e-51	0	0	-0.28587	-0.253179	-0.242462	-0.168547	-0.30414	-0.267524
279	rs12610605	rs405509	2657	16066	0.309048	0.185174	0.336008	-0.150835	0.0955108	0.0342892	0.112901	-0.0786123	0	1.59315e-41	0	0	0.295313	0.322656	0.144562	0.225162	0.321417	0.35044
280	rs12610605	rs440446	2604	15864	0.442356	0.432585	0.442002	-0.00941735	0.195679	0.187129	0.195366	-0.00823629	0	0	0	0.60646	0.429437	0.455094	0.396443	0.467387	0.428119	0.455676
281	rs12610605	rs439401	2649	16023	0.180897	0.213527	0.172843	0.0406843	0.0327236	0.0455938	0.0298746	0.0157192	0	1.80077e-54	0	0.05508	0.16531	0.196393	0.173256	0.253085	0.155846	0.189738
282	rs12610605	rs12721046	2253	15455	-0.171159	-0.218119	-0.161415	-0.0567035	0.0292954	0.0475757	0.0260548	0.0215209	0	1.52453e-48	0	0.001	-0.183163	-0.159104	-0.257281	-0.178241	-0.174165	-0.148611
283	rs4803766	rs17561351	2624	16034	0.288603	0.293336	0.287718	0.00561774	0.0832918	0.086046	0.0827818	0.00326421	0	0	0	0.72932	0.277648	0.299483	0.263337	0.322768	0.275933	0.299417
284	rs4803766	rs8104483	2657	15993	0.706078	0.684281	0.709436	-0.0251549	0.498547	0.46824	0.503299	-0.0350588	0	0	0	0.02474	0.697686	0.714277	0.66127	0.706004	0.700385	0.718258
285	rs4803766	rs4081918	2633	16003	0.357096	0.349269	0.358073	-0.00880424	0.127517	0.121989	0.128216	-0.00622761	0	0	0	0.58404	0.346137	0.367957	0.319913	0.377954	0.346241	0.369791
286	rs4803766	rs519113	2629	16018	0.600458	0.610569	0.598886	0.0116832	0.360549	0.372795	0.358665	0.0141303	0	0	0	0.3878	0.590633	0.610105	0.584386	0.635483	0.588255	0.60931
287	rs4803766	rs2075642	2660	16061	0.559008	0.541833	0.561536	-0.0197025	0.31249	0.293583	0.315322	-0.0217391	0	0	0	0.15838	0.548832	0.569018	0.51419	0.568352	0.550559	0.572318
288	rs4803766	rs387976	2659	16063	0.0330633	0.123165	0.0186096	0.104555	0.00109318	0.0151696	0.000346318	0.0148232	1.57535e-10	2.66508e-19	0.000851348	0	0.0121085	0.053989	0.0723151	0.173376	-0.00434419	0.0415438
289	rs4803766	rs11667640	2591	14803	0.297192	0.268696	0.301546	-0.0328498	0.0883231	0.0721977	0.09093	-0.0187323	0	2.36226e-83	0	0.04612	0.285733	0.308566	0.237875	0.298977	0.289186	0.313806
290	rs4803766	rs6859	2659	16023	-0.319909	-0.348559	-0.315703	-0.0328559	0.102341	0.121493	0.0996684	0.0218249	0	0	0	0.08478	-0.348683	-0.290531	-0.43748	-0.252887	-0.345955	-0.284795
291	rs4803766	rs11673139	2582	15815	0.116136	0.144536	0.111861	0.0326757	0.0134876	0.0208907	0.0125128	0.00837794	0	2.85593e-25	4.56717e-88	0.11884	0.101251	0.130969	0.106146	0.182496	0.095726	0.127936
292	rs4803766	rs283813	2482	15731	0.019115	0.0575198	0.0131726	0.0443472	0.000365385	0.00330853	0.000173519	0.00313501	0.000264065	5.06525e-05	0.0194651	0.04282	0.00342864	0.034792	0.0150439	0.0997885	-0.0037161	0.0300539
293	rs4803766	rs157580	2659	16054	-0.0979041	-0.0815913	-0.103155	0.0215632	0.00958522	0.00665714	0.0106409	-0.00398372	5.30588e-80	2.68117e-09	2.77998e-76	0.2974	-0.121992	-0.0737007	-0.135782	-0.0269139	-0.129976	-0.0761818
294	rs4803766	rs2075650	2660	16066	-0.136996	-0.167259	-0.133166	-0.0340931	0.0187678	0.0279755	0.0177331	0.0102424	0	3.12448e-34	0	0.09136	-0.154383	-0.119524	-0.228668	-0.104524	-0.151133	-0.11511
295	rs4803766	rs8106922	2653	16045	0.159726	0.158979	0.159118	-0.000139004	0.0255125	0.0252745	0.0253187	-4.42168e-05	0	5.17852e-31	0	0.99506	0.138823	0.180488	0.109112	0.208048	0.136053	0.182012
296	rs4803766	rs405509	2659	16053	-0.259846	-0.234519	-0.263987	0.029468	0.0675198	0.0549994	0.0696894	-0.01469	0	1.42811e-65	0	0.13978	-0.291244	-0.227888	-0.328829	-0.135578	-0.297188	-0.230149
297	rs4803766	rs440446	2607	15851	-0.213962	-0.144623	-0.227072	0.0824492	0.0457799	0.0209158	0.0515618	-0.030646	0	1.57837e-25	0	2e-05	-0.238651	-0.188998	-0.200659	-0.0876439	-0.254478	-0.199302
298	rs4803766	rs439401	2651	16010	-0.023771	-0.0124788	-0.0272511	0.0147722	0.000565061	0.000155721	0.000742621	-0.000586899	4.38392e-06	0.363538	1.08071e-06	0.4788	-0.0464075	-0.0011101	-0.0656571	0.0407701	-0.0522535	-0.00221447
299	rs4803766	rs12721046	2254	15441	-0.0640002	-0.0952438	-0.0597753	-0.0354684	0.00409603	0.00907137	0.00357309	0.00549828	2.19295e-33	1.60734e-10	8.23729e-26	0.11128	-0.0816042	-0.0463564	-0.158442	-0.0312679	-0.0779957	-0.041515
300	rs17561351	rs8104483	2622	15969	0.406164	0.424074	0.403314	0.0207599	0.164969	0.179839	0.162662	0.0171765	0	0	0	0.2238	0.394721	0.417481	0.392664	0.454495	0.391002	0.415482
301	rs17561351	rs4081918	2604	15984	0.798801	0.831164	0.794264	0.0369003	0.638083	0.690834	0.630856	0.0599788	0	0	0	0.02402	0.787804	0.809289	0.800721	0.857326	0.782392	0.805559
302	rs17561351	rs519113	2600	15999	0.457872	0.446284	0.459588	-0.0133038	0.209647	0.19917	0.211221	-0.0120516	0	0	0	0.46582	0.445643	0.46993	0.413012	0.478367	0.446411	0.472566
303	rs17561351	rs2075642	2625	16040	-0.120534	-0.115782	-0.121562	0.00578068	0.0145285	0.0134054	0.0147774	-0.00137201	0	4.89565e-17	0	0.72428	-0.131891	-0.109146	-0.145317	-0.0860402	-0.133848	-0.109239
304	rs17561351	rs387976	2624	16041	-0.173912	-0.148449	-0.178352	0.0299033	0.0302455	0.0220371	0.0318095	-0.00977245	0	5.66894e-27	0	0.0566	-0.185587	-0.162189	-0.178922	-0.117691	-0.190995	-0.16565
305	rs17561351	rs11667640	2556	14782	0.796178	0.70552	0.810393	-0.104873	0.633899	0.497758	0.656736	-0.158978	0	0	0	0	0.781599	0.809887	0.654945	0.749802	0.795376	0.824416
306	rs17561351	rs6859	2624	16002	-0.145487	-0.116158	-0.149674	0.0335161	0.0211664	0.0134926	0.0224022	-0.00890964	0	3.93512e-17	0	0.06906	-0.159422	-0.131493	-0.157573	-0.0743343	-0.164343	-0.134938
307	rs17561351	rs11673139	2558	15800	0.687257	0.642726	0.694196	-0.0514698	0.472322	0.413097	0.481908	-0.0688111	0	0	0	0.0216	0.671933	0.701993	0.589983	0.690007	0.678281	0.70946
308	rs17561351	rs283813	2451	15715	0.0470075	0.196756	0.0250689	0.171687	0.0022097	0.0387127	0.000628452	0.0380843	3.24469e-19	3.56923e-43	8.81585e-06	0	0.0309313	0.0630593	0.142628	0.24971	0.00864903	0.0414753
309	rs17561351	rs157580	2624	16032	0.222072	0.213223	0.223628	-0.0104056	0.0493162	0.0454639	0.0500096	-0.00454571	0	7.9639e-54	0	0.59908	0.208456	0.235603	0.171319	0.254356	0.209302	0.237859
310	rs17561351	rs2075650	2625	16045	-0.0989154	-0.186037	-0.0815843	-0.104452	0.00978425	0.0346096	0.006656	0.0279536	1.93188e-81	2.06143e-41	2.26154e-48	0	-0.109801	-0.0880057	-0.21652	-0.155191	-0.093805	-0.0693391
311	rs17561351	rs8106922	2618	16024	-0.161309	-0.107381	-0.171806	0.0644248	0.0260207	0.0115308	0.0295174	-0.0179866	0	7.83963e-15	0	0.0003	-0.174392	-0.14817	-0.141572	-0.0729354	-0.186093	-0.157447
312	rs17561351	rs405509	2624	16032	0.151633	0.0219371	0.174828	-0.15289	0.0229927	0.000481236	0.0305647	-0.0300834	0	0.112017	0	0	0.138119	0.165091	-0.0202941	0.0640902	0.16053	0.189052
313	rs17561351	rs440446	2573	15831	0.235377	0.221529	0.237367	-0.0158384	0.0554021	0.049075	0.0563431	-0.00726815	0	7.25714e-57	0	0.43368	0.221587	0.249072	0.179515	0.262735	0.222825	0.251803
314	rs17561351	rs439401	2616	15989	0.236761	0.21933	0.239311	-0.0199816	0.0560558	0.0481056	0.05727	-0.00916437	0	1.11263e-56	0	0.31958	0.223025	0.250403	0.17771	0.260167	0.22482	0.253697
315	rs17561351	rs12721046	2223	15423	-0.0971939	-0.194144	-0.0808251	-0.113319	0.00944665	0.037692	0.00653269	0.0311593	1.75469e-74	2.50081e-38	9.79227e-46	0	-0.108476	-0.0858864	-0.226154	-0.161716	-0.0933361	-0.0682885
316	rs8104483	rs4081918	2631	15941	0.479739	0.443844	0.484763	-0.0409192	0.230149	0.196998	0.234996	-0.0379978	0	0	0	0.01508	0.468304	0.491013	0.4104	0.476097	0.472587	0.496755
317	rs8104483	rs519113	2627	15951	0.0607954	0.0526339	0.0619781	-0.00934421	0.00369608	0.00277033	0.00384129	-0.00107096	1.02046e-31	0.000136105	1.75416e-28	0.65824	0.0445605	0.0769982	0.00975147	0.0953231	0.0444289	0.0794891
318	rs8104483	rs2075642	2658	15994	0.784231	0.760305	0.78777	-0.0274656	0.615018	0.578063	0.620582	-0.0425188	0	0	0	0.01378	0.776478	0.791747	0.736967	0.781831	0.779529	0.795738
319	rs8104483	rs387976	2657	15997	-0.419727	-0.370367	-0.428966	0.0585986	0.176171	0.137172	0.184011	-0.0468398	0	0	0	6e-05	-0.43828	-0.400816	-0.414438	-0.324563	-0.449327	-0.408158
320	rs8104483	rs11667640	2589	14745	0.404801	0.364336	0.410685	-0.0463496	0.163864	0.13274	0.168662	-0.0359219	0	0	0	0.00866	0.392786	0.416678	0.332195	0.395631	0.397734	0.423473
321	rs8104483	rs6859	2657	15958	-0.485788	-0.530792	-0.478509	-0.0522827	0.23599	0.28174	0.228971	0.052769	0	0	0	0.0004	-0.508558	-0.462339	-0.599768	-0.453985	-0.50248	-0.453804
322	rs8104483	rs11673139	2580	15748	0.220499	0.234893	0.217592	0.0173013	0.0486199	0.0551749	0.0473463	0.00782859	0	7.09325e-64	0	0.42924	0.205451	0.235443	0.194471	0.274519	0.201362	0.233702
323	rs8104483	rs283813	2480	15665	0.107765	0.17056	0.0983872	0.072173	0.0116134	0.0290908	0.00968004	0.0194108	1.18058e-93	3.06981e-33	6.36967e-68	0.00156	0.0921968	0.123281	0.128073	0.212422	0.0816246	0.115094
324	rs8104483	rs157580	2657	15986	-0.125116	-0.0595028	-0.139873	0.0803699	0.0156541	0.00354058	0.0195644	-0.0160238	0	1.44058e-05	0	4e-05	-0.144706	-0.105429	-0.104302	-0.0144629	-0.161727	-0.117882
325	rs8104483	rs2075650	2658	15999	-0.187856	-0.28813	-0.1667	-0.12143	0.0352897	0.0830189	0.0277888	0.05523	0	5.56381e-98	0	0	-0.201908	-0.173726	-0.335959	-0.238818	-0.181462	-0.151862
326	rs8104483	rs8106922	2651	15978	0.177201	0.174015	0.175315	-0.00130044	0.0314003	0.0302811	0.0307353	-0.00045428	0	8.57907e-37	0	0.95246	0.159686	0.194605	0.130626	0.216737	0.156066	0.194431
327	rs8104483	rs405509	2657	15986	-0.19166	-0.259888	-0.17837	-0.0815181	0.0367335	0.067542	0.031816	0.035726	0	4.84315e-80	0	0.00014	-0.215132	-0.167966	-0.33122	-0.185603	-0.203196	-0.153315
328	rs8104483	rs440446	2604	15784	-0.096275	-0.0606804	-0.105305	0.0446242	0.00926887	0.00368211	0.0110891	-0.00740695	4.12047e-76	1.19175e-05	4.11279e-78	0.03156	-0.115287	-0.0771924	-0.105859	-0.015252	-0.126309	-0.0842064
329	rs8104483	rs439401	2649	15944	-0.101319	-0.0800456	-0.108247	0.0282012	0.0102655	0.0064073	0.0117174	-0.00531006	5.22284e-85	5.66672e-09	3.0128e-83	0.16914	-0.120373	-0.08219	-0.125087	-0.0346747	-0.129304	-0.0870921
330	rs8104483	rs12721046	2251	15374	-0.101682	-0.207049	-0.0808051	-0.126244	0.0103393	0.0428693	0.00652947	0.0363399	3.00719e-81	7.04698e-44	1.4197e-45	0	-0.116818	-0.0864997	-0.257335	-0.155645	-0.0968375	-0.0647308
331	rs4081918	rs519113	2608	15970	0.448952	0.43882	0.450608	-0.0117871	0.201558	0.192563	0.203047	-0.0104838	0	0	0	0.55486	0.43547	0.462234	0.40256	0.473706	0.436059	0.464921
332	rs4081918	rs2075642	2634	16007	-0.0378069	-0.0595838	-0.035142	-0.0244418	0.00142936	0.00355022	0.00123496	0.00231527	2.87833e-13	1.52775e-05	3.22067e-10	0.22932	-0.0518121	-0.0237869	-0.0953943	-0.0236192	-0.0503134	-0.0199544
333	rs4081918	rs387976	2633	16007	-0.21017	-0.185845	-0.214806	0.0289615	0.0441716	0.0345383	0.0461417	-0.0116034	0	1.88489e-41	0	0.07212	-0.222804	-0.197466	-0.217607	-0.15369	-0.228555	-0.200971
334	rs4081918	rs11667640	2565	14751	0.815547	0.77043	0.822355	-0.051925	0.665117	0.593563	0.676268	-0.0827054	0	0	0	0.0013	0.804553	0.825982	0.735974	0.800906	0.810738	0.833325
335	rs4081918	rs6859	2633	15968	-0.19933	-0.172658	-0.202319	0.0296612	0.0397326	0.0298107	0.0409329	-0.0111223	0	5.16236e-36	0	0.09554	-0.214049	-0.184521	-0.216307	-0.12832	-0.217856	-0.18668
336	rs4081918	rs11673139	2558	15761	0.549944	0.565179	0.548005	0.0171736	0.302439	0.319427	0.30031	0.0191173	0	0	0	0.49072	0.533117	0.566337	0.514995	0.611502	0.530072	0.565449
337	rs4081918	rs283813	2463	15680	0.179827	0.249344	0.169677	0.0796669	0.0323376	0.0621724	0.0287903	0.0333821	0	1.42453e-68	0	0.00326	0.161727	0.197805	0.195681	0.301519	0.150468	0.188758
338	rs4081918	rs157580	2633	15998	0.110386	0.148408	0.103079	0.0453289	0.012185	0.0220248	0.0106252	0.0113996	0	4.7944e-27	6.49412e-76	0.03332	0.0952155	0.125505	0.107187	0.189119	0.0866513	0.11945
339	rs4081918	rs2075650	2634	16011	-0.123839	-0.200412	-0.107699	-0.0927136	0.0153361	0.0401651	0.011599	0.0285661	0	6.18136e-48	9.17001e-83	0	-0.13507	-0.112576	-0.233653	-0.166703	-0.120038	-0.0953262
340	rs4081918	rs8106922	2627	15990	-0.10975	-0.0655339	-0.119479	0.0539455	0.0120451	0.00429469	0.0142753	-0.00998064	1.53904e-99	2.03228e-06	0	0.00616	-0.12467	-0.0947804	-0.10307	-0.027811	-0.135831	-0.103063
341	rs4081918	rs405509	2633	15998	0.0524486	-0.0423419	0.0703359	-0.112678	0.00275085	0.00179284	0.00494714	-0.0031543	4.30867e-24	0.00212177	2.67638e-36	0	0.036805	0.0680665	-0.087571	0.0030613	0.0535666	0.0870656
342	rs4081918	rs440446	2581	15797	0.146408	0.166342	0.14206	0.0242821	0.0214353	0.0276697	0.0201811	0.00748865	0	6.39932e-33	0	0.26236	0.131271	0.161477	0.12512	0.206991	0.125722	0.158321
343	rs4081918	rs439401	2625	15955	0.157941	0.179605	0.153437	0.0261683	0.0249455	0.032258	0.0235429	0.00871514	0	1.02356e-38	0	0.2228	0.142999	0.172812	0.139124	0.219487	0.137292	0.1695
344	rs4081918	rs12721046	2232	15389	-0.123061	-0.214442	-0.106917	-0.107525	0.0151441	0.0459854	0.0114313	0.0345541	0	1.4722e-46	1.69178e-78	0	-0.134579	-0.11151	-0.248631	-0.179719	-0.119524	-0.0942755
345	rs519113	rs2075642	2630	16026	-0.284354	-0.291951	-0.283356	-0.00859555	0.0808569	0.0852354	0.0802904	0.00494508	0	1.65856e-99	0	0.56544	-0.297423	-0.271178	-0.325433	-0.257737	-0.297525	-0.269061
346	rs519113	rs387976	2629	16027	0.382467	0.457396	0.370977	0.0864192	0.146281	0.209211	0.137624	0.0715874	0	0	0	0	0.368159	0.396594	0.421088	0.492242	0.355403	0.386346
347	rs519113	rs11667640	2561	14767	0.495253	0.449674	0.502901	-0.0532271	0.245276	0.202207	0.25291	-0.0507028	0	0	0	0.00236	0.483362	0.506962	0.417179	0.481021	0.4901	0.515486
348	rs519113	rs6859	2629	15988	0.0355356	0.0744956	0.0299963	0.0444992	0.00126278	0.00554959	0.00089978	0.00464981	7.03294e-12	6.59651e-08	8.14459e-08	0.03444	0.0174172	0.0536306	0.022808	0.125786	0.0106624	0.0493079
349	rs519113	rs11673139	2556	15783	0.296888	0.309485	0.295938	0.0135475	0.0881425	0.0957813	0.0875793	0.00820199	0	0	0	0.5537	0.281573	0.312052	0.26796	0.349863	0.279461	0.31224
350	rs519113	rs283813	2453	15701	0.0424539	0.0678294	0.0386667	0.0291627	0.00180233	0.00460083	0.00149512	0.00310572	5.99361e-16	2.02447e-06	7.28354e-12	0.20616	0.0270262	0.0578614	0.024471	0.110933	0.0221692	0.0551432
351	rs519113	rs157580	2629	16018	0.135055	0.101063	0.140683	-0.0396199	0.0182397	0.0102137	0.0197916	-0.00957794	0	2.33151e-13	0	0.06036	0.118197	0.151834	0.0584567	0.143301	0.122338	0.158931
352	rs519113	rs2075650	2630	16031	-0.0282208	-0.000267734	-0.0345731	0.0343054	0.000796414	7.16813e-08	0.0011953	-0.00119523	4.98201e-08	0.984508	5.99311e-10	0.0964	-0.0429846	-0.0134447	-0.0454156	0.0448813	-0.0501162	-0.0190133
353	rs519113	rs8106922	2623	16010	-0.131074	-0.105268	-0.136447	0.0311785	0.0171805	0.0110814	0.0186177	-0.00753631	0	2.44988e-14	0	0.12282	-0.149473	-0.112585	-0.148114	-0.0620282	-0.156767	-0.116011
354	rs519113	rs405509	2629	16018	-0.0253814	0.0188527	-0.0322043	0.051057	0.000644215	0.000355426	0.00103712	-0.000681691	9.5076e-07	0.171609	8.20855e-09	0.01528	-0.0453565	-0.00538601	-0.0378516	0.075436	-0.0535268	-0.0108525
355	rs519113	rs440446	2579	15818	-0.0142704	0.0364782	-0.0224757	0.0589539	0.000203644	0.00133066	0.000505157	0.000825502	0.00619436	0.00879721	6.39764e-05	0.00532	-0.0317211	0.00318901	-0.00692516	0.0797444	-0.0415815	-0.00335349
356	rs519113	rs439401	2621	15975	0.223697	0.214871	0.225657	-0.0107856	0.0500406	0.0461697	0.0509211	-0.00475138	0	1.42525e-54	0	0.60496	0.207651	0.239624	0.172951	0.256015	0.20827	0.242902
357	rs519113	rs12721046	2227	15411	-0.0376851	-0.0172355	-0.0436912	0.0264557	0.00142016	0.000297063	0.00190892	-0.00161186	1.46277e-12	0.250033	1.71301e-14	0.23052	-0.0527266	-0.0226264	-0.0656485	0.0312585	-0.059377	-0.0279839
358	rs2075642	rs387976	2660	16070	-0.3534	-0.32603	-0.358812	0.0327825	0.124892	0.106295	0.128746	-0.0224508	0	0	0	0.02592	-0.36894	-0.337663	-0.36388	-0.287104	-0.37581	-0.341574
359	rs2075642	rs11667640	2592	14811	-0.142846	-0.149594	-0.142567	-0.00702677	0.020405	0.0223784	0.0203255	0.00205295	0	4.7294e-27	0	0.6447	-0.153792	-0.131865	-0.175841	-0.123135	-0.154533	-0.130561
360	rs2075642	rs6859	2660	16031	-0.43955	-0.516089	-0.427759	-0.0883301	0.193205	0.266348	0.182978	0.0833703	0	0	0	0	-0.458507	-0.420194	-0.575611	-0.451128	-0.447661	-0.407434
361	rs2075642	rs11673139	2583	15823	-0.164688	-0.150347	-0.168196	0.0178483	0.0271221	0.0226043	0.0282897	-0.00568544	0	3.21739e-27	0	0.23702	-0.175489	-0.153848	-0.177119	-0.123353	-0.179938	-0.156405
362	rs2075642	rs283813	2483	15739	-0.0253796	-0.0139228	-0.0273707	0.0134479	0.000644124	0.000193845	0.000749155	-0.00055531	1.26583e-06	0.326525	1.19709e-06	0.52344	-0.0396193	-0.0111296	-0.0501349	0.0223259	-0.042809	-0.0119193
363	rs2075642	rs157580	2660	16061	-0.253593	-0.207933	-0.265472	0.0575385	0.0643092	0.0432362	0.0704752	-0.027239	0	5.91199e-52	0	0.00154	-0.271088	-0.23593	-0.246912	-0.168283	-0.285006	-0.245717
364	rs2075642	rs2075650	2661	16074	-0.140393	-0.199393	-0.128135	-0.0712583	0.0197102	0.0397577	0.0164186	0.0233391	0	6.17768e-48	0	4e-05	-0.153608	-0.127128	-0.242096	-0.15592	-0.1421	-0.114119
365	rs2075642	rs8106922	2654	16053	0.328858	0.306035	0.331816	-0.0257806	0.108148	0.0936576	0.110102	-0.0164442	0	0	0	0.19358	0.314093	0.343464	0.265924	0.345088	0.315886	0.347559
366	rs2075642	rs405509	2660	16061	-0.290451	-0.300894	-0.288137	-0.012757	0.0843617	0.090537	0.0830227	0.00751428	0	0	0	0.49582	-0.311589	-0.269026	-0.363994	-0.235044	-0.310531	-0.265422
367	rs2075642	rs440446	2607	15859	-0.242077	-0.213195	-0.250046	0.0368512	0.0586012	0.0454521	0.0625231	-0.017071	0	1.78505e-53	0	0.0441	-0.259089	-0.224914	-0.252627	-0.173056	-0.268875	-0.231026
368	rs2075642	rs439401	2652	16018	-0.251024	-0.237194	-0.256861	0.0196666	0.0630132	0.056261	0.0659774	-0.00971639	0	7.3198e-67	0	0.27984	-0.268094	-0.233797	-0.276148	-0.197462	-0.275775	-0.237748
369	rs2075642	rs12721046	2254	15449	-0.0433427	-0.0930095	-0.0318752	-0.0611343	0.00187859	0.00865076	0.00101603	0.00763473	3.47512e-16	4.24321e-10	2.10718e-08	0.0049	-0.0580022	-0.0286645	-0.138691	-0.0469328	-0.0475091	-0.0162256
370	rs387976	rs11667640	2591	14811	-0.174204	-0.139646	-0.180838	0.0411914	0.0303471	0.019501	0.0327022	-0.0132012	0	8.9493e-24	0	0.0096	-0.186406	-0.161949	-0.170354	-0.108667	-0.194144	-0.167465
371	rs387976	rs6859	2659	16032	-0.1804	-0.147647	-0.182513	0.0348661	0.0325443	0.0217996	0.033311	-0.0115114	0	4.92263e-27	0	0.08414	-0.203017	-0.157591	-0.212933	-0.081048	-0.206564	-0.158242
372	rs387976	rs11673139	2582	15824	0.0241912	0.00709106	0.024236	-0.0171449	0.000585216	5.02832e-05	0.000587382	-0.000537099	3.45988e-06	0.610352	1.62115e-05	0.42976	0.00911307	0.0392584	-0.0332584	0.0474175	0.00797078	0.0404883
373	rs387976	rs283813	2482	15740	-0.120168	-0.0848298	-0.125678	0.0408483	0.0144403	0.0071961	0.015795	-0.0085989	0	2.27643e-09	0	0.03138	-0.13367	-0.106621	-0.121921	-0.0475024	-0.14018	-0.111123
374	rs387976	rs157580	2659	16062	0.397665	0.33665	0.405184	-0.0685344	0.158137	0.113333	0.164174	-0.0508412	0	0	0	0.00012	0.382383	0.412729	0.296827	0.375304	0.388566	0.42154
375	rs387976	rs2075650	2660	16075	-0.118532	-0.0841143	-0.121035	0.0369204	0.01405	0.00707521	0.0146494	-0.00757417	0	8.50767e-10	0	0.05904	-0.133878	-0.10313	-0.133627	-0.0341828	-0.137102	-0.104903
376	rs387976	rs8106922	2653	16054	-0.237524	-0.176417	-0.252814	0.0763975	0.0564176	0.0311228	0.063915	-0.0327922	0	8.53511e-38	0	0.0001	-0.259442	-0.215361	-0.223412	-0.128603	-0.277413	-0.227884
377	rs387976	rs405509	2659	16062	0.175028	0.161345	0.183304	-0.0219591	0.0306347	0.0260322	0.0336004	-0.0075682	0	5.84133e-32	0	0.28448	0.154983	0.194928	0.104987	0.21667	0.161905	0.204531
378	rs387976	rs440446	2606	15860	0.238481	0.261981	0.232703	0.0292787	0.056873	0.0686342	0.0541505	0.0144837	0	8.82545e-80	0	0.15636	0.221303	0.25551	0.220608	0.302414	0.213777	0.251453
379	rs387976	rs439401	2651	16019	0.230775	0.250141	0.225282	0.0248592	0.0532569	0.0625708	0.0507521	0.0118187	0	3.99579e-74	0	0.22686	0.213425	0.247979	0.207579	0.291759	0.206189	0.244204
380	rs387976	rs12721046	2253	15450	-0.11901	-0.0796164	-0.124672	0.0450552	0.0141635	0.00633877	0.015543	-0.00920423	0	9.07222e-08	0	0.03238	-0.134794	-0.103166	-0.132426	-0.0263564	-0.141088	-0.108186
381	rs11667640	rs6859	2591	14776	-0.207197	-0.231106	-0.20169	-0.029416	0.0429305	0.0534101	0.0406789	0.0127311	0	3.79562e-62	0	0.07082	-0.220688	-0.193626	-0.269068	-0.192427	-0.216161	-0.187131
382	rs11667640	rs11673139	2514	14566	0.655859	0.74081	0.644691	0.0961189	0.430152	0.5488	0.415627	0.133173	0	0	0	0.00012	0.638895	0.672187	0.691455	0.783282	0.626518	0.662164
383	rs11667640	rs283813	2416	14511	0.133957	0.098062	0.139112	-0.0410497	0.0179445	0.00961616	0.0193521	-0.00973592	0	9.3256e-12	0	0.13932	0.114973	0.152843	0.0460614	0.149533	0.118713	0.159393
384	rs11667640	rs157580	2591	14804	0.196526	0.25972	0.185499	0.0742213	0.0386226	0.0674547	0.03441	0.0330448	0	5.30951e-78	0	0.00026	0.182064	0.210904	0.219859	0.298716	0.169831	0.201074
385	rs11667640	rs2075650	2592	14815	-0.0949666	-0.147626	-0.080399	-0.0672267	0.00901866	0.0217934	0.006464	0.0153294	2.97296e-70	2.18323e-26	1.47484e-43	8e-05	-0.106442	-0.0834658	-0.179455	-0.115487	-0.0931889	-0.0675826
386	rs11667640	rs8106922	2585	14798	-0.188164	-0.143657	-0.199489	0.0558321	0.0354058	0.0206372	0.0397957	-0.0191585	0	5.194e-25	0	0.00102	-0.201437	-0.174822	-0.175953	-0.111051	-0.214164	-0.184723
387	rs11667640	rs405509	2591	14802	0.146068	0.0958627	0.158889	-0.0630265	0.0213359	0.00918965	0.0252458	-0.0160561	0	5.17176e-12	0	0.00148	0.131815	0.160261	0.0575788	0.133865	0.143459	0.174242
388	rs11667640	rs440446	2538	14604	0.226868	0.267905	0.219322	0.0485829	0.0514691	0.0717728	0.048102	0.0236709	0	3.22979e-81	0	0.02054	0.21235	0.241285	0.227931	0.306976	0.203643	0.234888
389	rs11667640	rs439401	2583	14764	0.241469	0.280204	0.234289	0.0459155	0.0583073	0.0785144	0.0548913	0.0236232	0	3.31648e-90	0	0.02402	0.227273	0.255563	0.241216	0.318289	0.218954	0.249508
390	rs11667640	rs12721046	2185	14215	-0.0935607	-0.161983	-0.0789515	-0.0830317	0.00875361	0.0262386	0.00623334	0.0200052	2.11081e-64	9.32984e-27	1.9669e-40	0	-0.10542	-0.0816749	-0.19497	-0.128631	-0.0921032	-0.0657722
391	rs6859	rs11673139	2582	15785	-0.24401	-0.232493	-0.241451	0.00895725	0.0595411	0.0540532	0.0582984	-0.00424524	0	1.16154e-62	0	0.57368	-0.257643	-0.23028	-0.270629	-0.19363	-0.256033	-0.226758
392	rs6859	rs283813	2482	15701	-0.136586	-0.105372	-0.141624	0.036252	0.0186558	0.0111033	0.0200574	-0.00895409	0	1.13588e-13	0	0.06968	-0.151509	-0.121601	-0.150316	-0.0599936	-0.157328	-0.125848
393	rs6859	rs157580	2659	16023	-0.289733	-0.278226	-0.280766	0.00254065	0.0839453	0.0774095	0.0788297	-0.0014202	0	1.592e-91	0	0.89694	-0.3152	-0.26385	-0.344121	-0.209603	-0.308309	-0.252754
394	rs6859	rs2075650	2660	16036	0.373514	0.440156	0.34433	0.0958251	0.139513	0.193737	0.118563	0.0751735	0	0	0	0	0.360597	0.386288	0.398988	0.479552	0.33031	0.358199
395	rs6859	rs8106922	2653	16016	0.101819	-0.0406382	0.139364	-0.180002	0.0103671	0.00165147	0.0194223	-0.0177708	3.56634e-86	0.00307456	0	0	0.0805015	0.123043	-0.102023	0.0210547	0.11688	0.161704
396	rs6859	rs405509	2659	16023	0.0402481	0.147557	0.00825862	0.139298	0.00161991	0.021773	6.82048e-05	0.0217048	7.25977e-15	5.28649e-27	0.139299	0	0.0147743	0.0656698	0.0644457	0.228635	-0.018731	0.0352362
397	rs6859	rs440446	2606	15821	-0.168732	-0.199302	-0.154045	-0.0452564	0.0284704	0.0397211	0.0237299	0.0159912	0	6.11863e-47	0	0.02906	-0.192318	-0.144951	-0.263306	-0.13355	-0.17935	-0.128537
398	rs6859	rs439401	2651	15980	0.0220196	-0.0433023	0.0446663	-0.0879686	0.000484865	0.00187509	0.00199508	-0.000119994	2.13262e-05	0.00161575	1.40338e-15	2e-05	0.000474033	0.0435448	-0.102688	0.0163908	0.021679	0.0676065
399	rs6859	rs12721046	2253	15416	0.291729	0.387799	0.259986	0.127813	0.0851058	0.150388	0.0675929	0.0827953	0	0	0	0	0.277225	0.3061	0.341996	0.431764	0.244411	0.275428
400	rs11673139	rs283813	2414	15652	-0.081797	-0.0732875	-0.0835241	0.0102367	0.00669075	0.00537105	0.00697628	-0.00160523	1.63338e-54	3.53761e-07	2.03495e-49	0.52756	-0.0925991	-0.0709757	-0.101401	-0.0450572	-0.0951754	-0.07185
401	rs157580	rs11673139	2582	15815	0.368038	0.388455	0.362044	0.0264114	0.135452	0.150898	0.131076	0.0198217	0	0	0	0.12018	0.356581	0.379385	0.353245	0.422567	0.349819	0.374146
402	rs2075650	rs11673139	2583	15828	-0.125989	-0.161029	-0.1103	-0.0507287	0.0158733	0.0259304	0.0121662	0.0137642	0	5.58486e-31	9.49443e-86	0.00116	-0.136705	-0.115244	-0.192169	-0.129566	-0.122167	-0.0984024
403	rs8106922	rs11673139	2576	15807	-0.218128	-0.1502	-0.234838	0.0846385	0.0475799	0.0225599	0.0551489	-0.032589	0	4.23526e-27	0	0	-0.231428	-0.204747	-0.183211	-0.116849	-0.249566	-0.220002
404	rs405509	rs11673139	2582	15816	0.274261	0.19667	0.294405	-0.0977352	0.075219	0.0386792	0.0866745	-0.0479954	0	2.38089e-45	0	0	0.262677	0.285765	0.164033	0.228878	0.281977	0.306735
405	rs11673139	rs440446	2537	15763	0.377897	0.383362	0.37429	0.00907203	0.142806	0.146967	0.140093	0.00687345	0	0	0	0.6041	0.366121	0.389552	0.347288	0.418303	0.361738	0.386707
406	rs439401	rs11673139	2574	15772	0.38103	0.384917	0.377525	0.00739132	0.145184	0.148161	0.142525	0.00563545	0	0	0	0.67006	0.369312	0.392627	0.349221	0.419497	0.365023	0.389892
407	rs11673139	rs12721046	2193	15360	-0.113225	-0.14907	-0.101009	-0.0480609	0.01282	0.0222219	0.0102028	0.012019	0	5.48157e-23	3.90725e-70	0.00504	-0.124599	-0.101822	-0.182607	-0.115187	-0.113441	-0.0885453
408	rs157580	rs283813	2482	15732	-0.210693	-0.156488	-0.22077	0.0642819	0.0443915	0.0244884	0.0487392	-0.0242508	0	2.8809e-28	0	0.00022	-0.223526	-0.197786	-0.188763	-0.123875	-0.234847	-0.2066
409	rs2075650	rs283813	2483	15744	-0.125247	-0.217565	-0.110522	-0.107043	0.0156867	0.0473346	0.0122152	0.0351194	0	4.68968e-53	1.22068e-85	0	-0.135953	-0.114511	-0.250367	-0.184264	-0.122245	-0.0987686
410	rs8106922	rs283813	2477	15723	-0.189576	-0.154223	-0.196614	0.042391	0.0359391	0.0237848	0.0386572	-0.0148724	0	1.88897e-27	0	0.01566	-0.202974	-0.176107	-0.186606	-0.121506	-0.211326	-0.181813
411	rs405509	rs283813	2482	15731	-0.245312	-0.335347	-0.232556	-0.10279	0.0601782	0.112457	0.0540825	0.0583748	0	0	0	0	-0.260478	-0.230026	-0.383527	-0.285346	-0.248636	-0.216349
412	rs283813	rs440446	2437	15681	-0.177679	-0.157025	-0.181889	0.0248642	0.0315697	0.0246568	0.0330836	-0.00842683	0	5.786e-28	0	0.16098	-0.190813	-0.164481	-0.18946	-0.124247	-0.196221	-0.167479
413	rs439401	rs283813	2474	15690	-0.169685	-0.153149	-0.17347	0.0203214	0.0287929	0.0234546	0.030092	-0.00663737	0	4.62693e-27	0	0.2566	-0.183047	-0.15626	-0.186738	-0.119202	-0.188029	-0.158836
414	rs283813	rs12721046	2114	15282	-0.126619	-0.230445	-0.112514	-0.117931	0.0160325	0.0531047	0.0126594	0.0404453	0	9.31191e-51	3.87429e-86	0	-0.137509	-0.115699	-0.264333	-0.195988	-0.124332	-0.100664
415	rs157580	rs2075650	2660	16066	-0.334644	-0.399441	-0.303766	-0.0956752	0.111987	0.159553	0.0922739	0.0672796	0	0	0	0	-0.349695	-0.319421	-0.447331	-0.349268	-0.319573	-0.28779
416	rs157580	rs8106922	2653	16046	-0.590488	-0.412246	-0.639474	0.227227	0.348676	0.169947	0.408927	-0.238979	0	0	0	0	-0.616484	-0.563205	-0.456341	-0.366133	-0.669698	-0.607134
417	rs157580	rs405509	2659	16053	0.570072	0.414821	0.618703	-0.203881	0.324983	0.172077	0.382793	-0.210716	0	0	0	0	0.556803	0.583051	0.376248	0.45196	0.60542	0.631641
418	rs157580	rs440446	2606	15851	0.818932	0.861266	0.81093	0.0503358	0.670649	0.741779	0.657608	0.0841713	0	0	0	0	0.811576	0.826028	0.843391	0.877237	0.802735	0.818819
419	rs157580	rs439401	2651	16010	0.582233	0.650448	0.567272	0.0831754	0.338995	0.423082	0.321798	0.101284	0	0	0	0	0.56974	0.594456	0.621722	0.677426	0.55321	0.581011
420	rs157580	rs12721046	2253	15442	-0.310353	-0.36678	-0.287493	-0.0792869	0.0963192	0.134528	0.0826524	0.0518753	0	0	0	0	-0.32604	-0.294496	-0.417726	-0.313535	-0.303959	-0.270856
421	rs2075650	rs8106922	2654	16058	-0.326535	-0.433779	-0.28863	-0.145149	0.106625	0.188165	0.0833075	0.104857	0	0	0	0	-0.342153	-0.310737	-0.483747	-0.380993	-0.30506	-0.27203
422	rs2075650	rs405509	2660	16066	0.413077	0.549972	0.369309	0.180663	0.170633	0.302469	0.136389	0.16608	0	0	0	0	0.401759	0.42427	0.516889	0.581414	0.356718	0.381766
423	rs2075650	rs440446	2607	15864	-0.187745	-0.292313	-0.145811	-0.146501	0.0352481	0.0854466	0.0212609	0.0641858	0	6.81346e-99	0	0	-0.203193	-0.172203	-0.340525	-0.242567	-0.162276	-0.129265
424	rs2075650	rs439401	2652	16023	-0.196708	-0.283351	-0.15849	-0.124861	0.0386942	0.0802879	0.0251191	0.0551688	0	1.30257e-94	0	0	-0.212221	-0.181097	-0.33211	-0.233082	-0.175003	-0.141888
425	rs2075650	rs12721046	2254	15454	0.7364	0.851406	0.687302	0.164104	0.542284	0.724892	0.472385	0.252508	0	0	0	0	0.725416	0.747009	0.832384	0.868424	0.673949	0.700207
426	rs8106922	rs405509	2653	16045	-0.776549	-0.777717	-0.773394	-0.00432272	0.603028	0.604843	0.598138	0.00670502	0	0	0	0.65784	-0.809404	-0.738847	-0.857216	-0.66201	-0.808818	-0.732378
427	rs8106922	rs440446	2600	15844	-0.576736	-0.421061	-0.617481	0.19642	0.332624	0.177293	0.381283	-0.203991	0	0	0	0	-0.601803	-0.550533	-0.465599	-0.374396	-0.646376	-0.586818
428	rs8106922	rs439401	2646	16002	-0.335712	-0.223158	-0.367968	0.14481	0.112702	0.0497993	0.1354	-0.085601	0	2.9062e-59	0	0	-0.359464	-0.311524	-0.268701	-0.176619	-0.395285	-0.340001
429	rs8106922	rs12721046	2247	15433	-0.192714	-0.360937	-0.14311	-0.217827	0.0371388	0.130275	0.0204804	0.109795	0	0	0	0	-0.209435	-0.175881	-0.412293	-0.307294	-0.160801	-0.125327
430	rs405509	rs440446	2606	15851	0.738157	0.536756	0.790829	-0.254072	0.544876	0.288107	0.62541	-0.337302	0	0	0	0	0.729547	0.746533	0.507821	0.564482	0.782909	0.798492
431	rs405509	rs439401	2651	16010	0.499392	0.352395	0.541456	-0.189061	0.249392	0.124182	0.293175	-0.168993	0	0	0	0	0.484767	0.513738	0.309732	0.393642	0.526446	0.556129
432	rs405509	rs12721046	2253	15441	0.288489	0.500689	0.232111	0.268579	0.0832262	0.25069	0.0538753	0.196815	0	0	0	0	0.274224	0.302628	0.462989	0.536582	0.216369	0.247732
433	rs439401	rs440446	2598	15808	0.739304	0.780741	0.730678	0.050063	0.546571	0.609556	0.53389	0.0756662	0	0	0	6e-05	0.729995	0.748339	0.758795	0.800916	0.720299	0.740729
434	rs440446	rs12721046	2216	15394	-0.29604	-0.353707	-0.277077	-0.0766296	0.0876397	0.125108	0.0767717	0.0483367	0	0	0	0	-0.311037	-0.280896	-0.404234	-0.301026	-0.292756	-0.26125
435	rs439401	rs12721046	2245	15399	-0.313641	-0.379425	-0.294559	-0.0848663	0.0983706	0.143964	0.0867651	0.0571986	0	0	0	2e-05	-0.32882	-0.2983	-0.431152	-0.325213	-0.310398	-0.278557
LD is measured by r and r_square (r2)
"All" denotes cases and non-cases combined
"Delta" is the difference between estimates of LD in cases and non-cases.
CI denotes confidence interval
NA = not available
Zero p-values for the estimates in all, cases, and non-cases implis p<1e-100
P-values for the difference were evaluated using 50,000 permutations. Accordingly, zero p-value for the difference implies p<2E-5.
