# Supplementary material for: Apolipoprotein E region molecular signatures of Alzheimer's disease
Source: Aging Cell. 2018 May 23;17(4):e12779. doi: 10.1111/acel.12779 (PMC6052488; doi:10.1111/acel.12779)
Supplement: Supplementary file 10 [file ACEL-17-na-s010.xlsx]

## Sheet: Table_S5A
Table S5A. Functional annotation of the 30 selected SNPs by using the Ensembl variant effect predictor.
ID	SNP ID	Location	Consequence	Gene/locus	Regulatory Feature type	Active state	Poised state	NHA
1	rs7026	44821259	3' UTR	BCAM	promoter flanking region	6/68	2/68
2	rs1871045	44823511	downstream	BCAM
3	rs11668536	44825219	downstream	BCAM
4	rs10402271	44825957	downstream	BCAM
5	rs4803760	44830577	intergenic
6	rs1871046	44848489	intron	NECTIN2	promoter / transcription factor binding site	46/68	20/68	yes
7	rs4803763	44854034	intron	NECTIN2
8	rs440277	44857967	intron	NECTIN2	promoter flanking region	5/68	1/68	yes
9	rs3852856	44858317	intron	NECTIN2
10	rs377702	44859410	intron	NECTIN2
11	rs8105340	44864520	intron	NECTIN2
12	rs12610605	44867581	intron	NECTIN2
13	rs4803766	44867911	intron	NECTIN2
14	rs17561351	44869072	intron	NECTIN2	promoter flanking region	5/68	1/68	yes
15	rs8104483	44869097	intron	NECTIN2	promoter flanking region	5/68	1/68	yes
16	rs4081918	44870482	intron	NECTIN2	promoter flanking region	5/68	1/68	yes
17	rs519113	44873027	intron	NECTIN2
18	rs2075642	44874210	intron	NECTIN2
19	rs387976	44875803	intron	NECTIN2	open chromatin region	1/68	1/68
20	rs11667640	44876534	intron	NECTIN2
21	rs6859	44878777	3' UTR	NECTIN2
22	rs11673139	44879780	intron	NECTIN2
23	rs283813	44885917	intron	NECTIN2
24	rs157580	44892009	intron	TOMM40	promoter	63/68	5/68	yes
25	rs2075650	44892362	intron	TOMM40
26	rs8106922	44898409	intron	TOMM40
27	rs405509	44905579	upstream	APOE
28	rs440446	44905910	missense	APOE	promoter	18/68	32/68	yes
29	rs439401	44911194	non coding transcript exon		promoter flanking region	13/68	3/68	yes*
30	rs12721046	44917997	intron	APOC1
Table includes activity levels (Active/Poised) of the regulatory features for 68 cell types
NHA denotes poised epigenetic signature in normal human astrocytes cells
* active in NHA cells

## Sheet: Table_S5B
Table S5B. Functional annotation of the 30 selected SNPs by using HaploReg including information on chromatin state and protein binding annotation (Roadmap Epigenomics and ENCODE projects), and the effect of SNPs on regulatory motifs.
		chr	GENCODE	pos (hg38)	Ref	Alt	AFR	AMR	ASN	EUR	SiPhy	Promoter	Enhancer	DNAse	Proteins	Motifs	NHGRI/EBI	GRASP QTL	Selected eQTL
ID	SNP ID		genes				freq	freq	freq	freq	cons	histone marks	histone marks		bound	changed	GWAS hits	hits	hits
1	rs7026	19	BCAM	44821259	C	T	0.67	0.37	0.45	0.35		HRT	6 tissues	9 tissues		13 altered motifs		3 hits	1 hit
2	rs1871045	19	2.1kb 3' of BCAM	44823511	C	T	0.39	0.36	0.48	0.35		LIV	11 tissues	HRT,LNG,LIV	FOXA1	GR,THAP1	1 hit	2 hits	1 hit
3	rs11668536	19	3.8kb 3' of BCAM	44825219	C	T	0.18	0.23	0.21	0.23			PANC	MUS,PANC,LNG		6 altered motifs		1 hit	1 hit
4	rs10402271	19	4.5kb 3' of BCAM	44825957	T	G	0.13	0.38	0.15	0.34				LNG		Pax-4		6 hits	3 hits
5	rs4803760	19	9.2kb 3' of BCAM	44830577	T	C	0.94	0.85	0.63	0.8						4 altered motifs		1 hit	3 hits
6	rs1871046	19	PVRL2	44848680	T	C	0.13	0.3	0.2	0.35		21 tissues	7 tissues	23 tissues	5 bound proteins	24 altered motifs			1 hit
7	rs4803763	19	PVRL2	44854034	G	C	0.12	0.33	0.18	0.27			4 tissues			12 altered motifs		2 hits	3 hits
8	rs440277	19	PVRL2	44857967	G	A	0.22	0.19	0.11	0.37			8 tissues	8 tissues	5 bound proteins	26 altered motifs		8 hits	9 hits
9	rs3852856	19	PVRL2	44858317	G	A	0.08	0.26	0.15	0.21		LIV	7 tissues	GI				3 hits	3 hits
10	rs377702	19	PVRL2	44859410	G	A	0.24	0.21	0.11	0.42			10 tissues	LNG,LIV,SKIN	HNF4A,RXRA,TCF4	4 altered motifs		2 hits	7 hits
11	rs8105340	19	PVRL2	44864520	C	T	0.98	0.86	0.93	0.88				BRST		8 altered motifs			2 hits
12	rs12610605	19	PVRL2	44867581	G	A	0.07	0.17	0.54	0.15			11 tissues						3 hits
13	rs4803766	19	PVRL2	44867911	G	A	0.47	0.6	0.36	0.43			13 tissues	MUS,PANC		EWSR1-FLI1,TATA,TFII-I		2 hits	5 hits
14	rs17561351	19	PVRL2	44869072	A	G	0.03	0.05	0	0.06			7 tissues	26 tissues	6 bound proteins	4 altered motifs		2 hits	4 hits
15	rs8104483	9	PVRL2	44869097	T	G	0.24	0.4	0.2	0.29			7 tissues	25 tissues	6 bound proteins	Arid5b,Ik-2,NF-AT1		3 hits	4 hits
16	rs4081918	19	PVRL2	44870482	A	G	0.26	0.14	0.02	0.1		LIV, BLD	15 tissues	9 tissues				1 hit	4 hits
17	rs519113	19	PVRL2	44873027	C	G	0.36	0.31	0.17	0.22			ESDR, HRT	BLD		5 altered motifs	2 hits	7 hits	4 hits
18	rs2075642	19	PVRL2	44874210	G	A	0.12	0.29	0.18	0.22		SKIN	ESDR, SKIN, MUS	OVRY		AP-3		2 hits	4 hits
19	rs387976	19	PVRL2	44875803	A	C	0.5	0.38	0.73	0.31			13 tissues	5 tissues		HDAC2,LF-A1,Rad21		1 hit	6 hits
20	rs11667640	19	PVRL2	44876534	C	T	0.06	0.11	0.02	0.06			15 tissues	GI,PANC,BLD		4 altered motifs		12 hits	4 hits
21	rs6859	19	PVRL2	44878777	A	G	0.53	0.73	0.67	0.56			7 tissues	KID,LNG,PLCNT	POL2,CMYC,HAE2F1	4 altered motifs	3 hits	4 hits	6 hits
22	rs11673139	19	PVRL2	44879780	A	T	0.11	0.07	0	0.08			13 tissues	IPSC,IPSC,LIV		Pax-6,SRF			6 hits
23	rs283813	19	PVRL2	44885917	T	A	0.36	0.13	0.08	0.07			4 tissues	PLCNT,LNG	GR,STAT1	5 altered motifs			1 hit
24	rs157580	19	TOMM40	44892009	G	A	0.85	0.69	0.42	0.62		23 tissues	BLD, VAS, SPLN	8 tissues		Tgif1,ZBTB33	6 hits	27 hits	4 hits
25	rs2075650	19	TOMM40	44892362	A	G	0.17	0.14	0.11	0.13		18 tissues	12 tissues	LNG		8 altered motifs	20 hits	2 hits	3 hits
26	rs8106922	19	TOMM40	44898409	A	G	0.18	0.4	0.2	0.42			BLD					2 hits	3 hits
27	rs405509	19	119bp 5' of APOE	44905579	T	G	0.73	0.55	0.28	0.51		14 tissues	10 tissues	20 tissues	7 bound proteins	5 altered motifs		1 hit	4 hits
28	rs440446	19	APOE	44905910	C	G	0.86	0.65	0.37	0.63		15 tissues	14 tissues	18 tissues	6 bound proteins	EBF,STAT			2 hits
29	rs439401	19	1.8kb 3' of APOE	44911194	T	C	0.86	0.57	0.39	0.62		7 tissues	21 tissues	38 tissues	7 bound proteins	14 altered motifs	4 hits	6 hits	7 hits
30	rs12721046	19	APOC1	44917997	G	A	0.02	0.08	0.1	0.16						Sin3Ak-20		21 hits	1 hit
Colored cell shows that the variant is conserved (SiPhy) and located in: (i) promoter histone marks, (ii) enhancer histone marks, and (iii) DNAse marks. It binds transcription factor (Proteins bound) and has an effect on regulatory motifs.

## Sheet: Table_S5C
Table S5C. Expression quantitative trait loci (eQTL) data for 30 SNPs from 44 cell types from the Genotype-Tissue Expression (GTEx) project.
ID	SNP ID	Gene/locus	Gencode ID (GTEx)	Gene expression	Effect Size	P-Value	Tissue
1	rs7026	BCAM
2	rs1871045	BCAM	ENSG00000130202.5	NECTIN2	0.25	6e-11	Muscle - Skeletal
3	rs11668536	BCAM	ENSG00000130202.5	NECTIN2	0.29	1.3e-10	Muscle - Skeletal
4	rs10402271	BCAM	ENSG00000130202.5	NECTIN2	-0.29	5.6e-12	Muscle - Skeletal
4	rs10402271	BCAM	ENSG00000266903.1	CTB-171A8.1	0.48	1.8e-05	Artery - Aorta
4	rs10402271	BCAM	ENSG00000266903.1	CTB-171A8.1	0.36	1.9e-05	Adipose - Subcutaneous
4	rs10402271	BCAM	ENSG00000266903.1	CTB-171A8.1	0.36	4.7e-05	Thyroid
5	rs4803760		ENSG00000187244.6	BCAM	-0.27	2.5e-06	Lung
5	rs4803760		ENSG00000130202.5	NECTIN2	0.37	2.4e-05	Whole Blood
6	rs1871046	NECTIN2	ENSG00000130202.5	NECTIN2	0.34	5.5e-15	Muscle - Skeletal
7	rs4803763	NECTIN2	ENSG00000130202.5	NECTIN2	-0.28	2.7e-10	Muscle - Skeletal
7	rs4803763	NECTIN2	ENSG00000130202.5	NECTIN2	0.32	4.1e-05	Whole Blood
8	rs440277	NECTIN2	ENSG00000130202.5	NECTIN2	-0.59	5.2e-18	Pancreas
8	rs440277	NECTIN2	ENSG00000130202.5	NECTIN2	-0.69	1.2e-11	Liver
8	rs440277	NECTIN2	ENSG00000130202.5	NECTIN2	-0.39	1.1e-08	Whole Blood
9	rs3852856	NECTIN2	ENSG00000266903.1	CTB-171A8.1	0.48	8.1e-06	Thyroid
9	rs3852856	NECTIN2	ENSG00000130202.5	NECTIN2	0.37	2.1e-05	Whole Blood
10	rs377702	NECTIN2	ENSG00000130202.5	NECTIN2	-0.5	2e-13	Pancreas
10	rs377702	NECTIN2	ENSG00000130202.5	NECTIN2	-0.42	1.8e-10	Whole Blood
10	rs377702	NECTIN2	ENSG00000130202.5	NECTIN2	-0.57	4.8e-08	Liver
11	rs8105340	NECTIN2	ENSG00000130202.5	NECTIN2	0.26	1.6e-05	Esophagus - Mucosa
12	rs12610605	NECTIN2
13	rs4803766	NECTIN2	ENSG00000130202.5	NECTIN2	0.61	1.3e-21	Whole Blood
13	rs4803766	NECTIN2	ENSG00000130202.5	NECTIN2	0.44	1.9e-09	Pancreas
13	rs4803766	NECTIN2	ENSG00000130202.5	NECTIN2	0.51	1.1e-06	Liver
14	rs17561351	NECTIN2	ENSG00000130202.5	NECTIN2	1.5	6e-45	Whole Blood
14	rs17561351	NECTIN2	ENSG00000267282.1	CTB-129P6.4	0.95	5.8e-12	Whole Blood
14	rs17561351	NECTIN2	ENSG00000234906.4	APOC2	-1.2	4.5e-06	Spleen
14	rs17561351	NECTIN2	ENSG00000130202.5	NECTIN2	0.7	1e-05	Spleen
14	rs17561351	NECTIN2	ENSG00000130202.5	NECTIN2	0.26	1.7e-05	Lung
15	rs8104483	NECTIN2	ENSG00000130202.5	NECTIN2	0.94	3.2e-48	Whole Blood
15	rs8104483	NECTIN2	ENSG00000267282.1	CTB-129P6.4	0.54	6.4e-10	Whole Blood
16	rs4081918	NECTIN2	ENSG00000130202.5	NECTIN2	0.82	5.6e-22	Whole Blood
16	rs4081918	NECTIN2	ENSG00000267282.1	CTB-129P6.4	0.46	1.5e-05	Whole Blood
17	rs519113	NECTIN2	ENSG00000130202.5	NECTIN2	0.45	8.9e-09	Whole Blood
18	rs2075642	NECTIN2	ENSG00000130202.5	NECTIN2	0.44	1.8e-07	Whole Blood
18	rs2075642	NECTIN2	ENSG00000266903.1	CTB-171A8.1	0.45	1.1e-05	Skin - Sun Exposed (Lower leg)
18	rs2075642	NECTIN2	ENSG00000130202.5	NECTIN2	-0.21	1.4e-05	Muscle - Skeletal
18	rs2075642	NECTIN2	ENSG00000266903.1	CTB-171A8.1	0.42	6.1e-05	Thyroid
19	rs387976	NECTIN2	ENSG00000266903.1	CTB-171A8.1	-0.39	1.9e-06	Skin - Sun Exposed (Lower leg)
19	rs387976	NECTIN2	ENSG00000130202.5	NECTIN2	-0.19	4.7e-06	Esophagus - Mucosa
19	rs387976	NECTIN2	ENSG00000266903.1	CTB-171A8.1	-0.38	1.3e-05	Thyroid
19	rs387976	NECTIN2	ENSG00000266903.1	CTB-171A8.1	-0.35	2.9e-05	Adipose - Subcutaneous
20	rs11667640	NECTIN2	ENSG00000130202.5	NECTIN2	1.3	5.5e-29	Whole Blood
20	rs11667640	NECTIN2	ENSG00000267282.1	CTB-129P6.4	0.65	6.8e-06	Whole Blood
20	rs11667640	NECTIN2	ENSG00000130202.5	NECTIN2	0.71	2.2e-05	Spleen
20	rs11667640	NECTIN2	ENSG00000234906.4	APOC2	-1.2	2.4e-05	Spleen
21	rs6859	NECTIN2	ENSG00000130202.5	NECTIN2	0.44	8.4e-11	Whole Blood
21	rs6859	NECTIN2	ENSG00000130202.5	NECTIN2	0.17	1.9e-06	Artery - Tibial
21	rs6859	NECTIN2	ENSG00000130204.8	TOMM40	0.15	4.5e-06	Esophagus - Mucosa
22	rs11673139	NECTIN2	ENSG00000130202.5	NECTIN2	1.1	2e-22	Whole Blood
22	rs11673139	NECTIN2	ENSG00000267282.1	CTB-129P6.4	0.79	5.2e-09	Whole Blood
23	rs283813	NECTIN2	ENSG00000204920.6	ZNF155	0.98	1.3e-05	Brain - Putamen (basal ganglia)
23	rs283813	NECTIN2	ENSG00000187244.6	BCAM	0.29	4.3e-05	Skin - Sun Exposed (Lower leg)
24	rs157580	TOMM40	ENSG00000130203.5	APOE	-0.24	2.9e-06	Skin - Sun Exposed (Lower leg)
25	rs2075650	TOMM40
26	rs8106922	TOMM40
27	rs405509	APOE	ENSG00000130203.5	APOE	-0.22	3.8e-06	Skin - Sun Exposed (Lower leg)
27	rs405509	APOE	ENSG00000214855.5	APOC1P1 *	-0.3	4.3e-05	Cells - Transformed fibroblasts
28	rs440446	APOE	ENSG00000130203.5	APOE	-0.32	4.1e-10	Skin - Sun Exposed (Lower leg)
29	rs439401		ENSG00000130203.5	APOE	-0.35	3.4e-12	Skin - Sun Exposed (Lower leg)
29	rs439401		ENSG00000214855.5	APOC1P1	-0.53	1.4e-07	Adrenal Gland
29	rs439401		ENSG00000130203.5	APOE	-0.25	2.2e-07	Skin - Not Sun Exposed (Suprapubic)
29	rs439401		ENSG00000130208.5	APOC1	-0.51	4.7e-07	Adrenal Gland
29	rs439401		ENSG00000130203.5	APOE	-0.36	7.1e-06	Testis
30	rs12721046	APOC1
*APOC1P1 stays for apolipoprotein C1 pseudogene 1
